# Supplementary material for: Genetic mapping of Ascochyta blight resistance in an ILL6002 × Indianhead lentil mapping population
Source: Plant Genome. 2025 Aug 30;18(3):e70097. doi: 10.1002/tpg2.70097 (PMC12397902; doi:10.1002/tpg2.70097)
Supplement: Supplementary file 8 — Table S1 Genotypic data used in analysis. “RR” indicates alleles received from the resistant parent, and “SS” alles received from the susceptible parent. [file TPG2-18-e70097-s006.csv]

	102242	190069	967538	1439066	1996566	3431447	9543814	10867245	10995964	11361256	15682405	20675240	23187968	23571788	23637887	23847061	24210108	24243780	24257730	25437415	27070043	27608036	28446329	28455492	30159651	31044906	31515495	32256346	32778966	33112974	33113997	33488291	33515184	34915641	35298851	36627092	37387986	37801251	37966634	38334119	40185619	40353673	41633760	42425133	53677217	60405966	61138108	66603509	87805961
1	SS	SS	SS	SS	SS	SS	SS	SS	SS	SS	SS	SS	SS	RR	RR	RR	RR	RR	RR	RR	RR	RR	RR	RR	RR	RR	RR	RR	RR	RR	RR	RR	RR	RR	RR	RR	RR	RR	RR	RR	RR	RR	RR	RR	RR	RR	RR	RR	RR
2	SS	SS	SS	SS	SS	SS	SS	SS	SS	SS	SS	SS	SS	SS	SS	SS	SS	SS	SS	SS	SS	SS	SS	SS	SS	SS	SS	SS	SS	SS	SS	SS	SS	SS	SS	SS	SS	SS	SS	SS	SS	SS	SS	SS	SS	SS	SS	SS	SS
3	RR	RR	RR	RR	RR	RR	RR	RR	RR	RR	RR	RR	RR	RR	RR	RR	RR	RR	RR	RR	RR	RR	RR	RR	RR	RR	RR	RR	RR	RR	RR	RR	RR	RR	RR	RR	RR	RR	RR	RR	RR	RR	RR	RR	RR	RR	RR	RR	RR
4	RR	RR	RR	SS	SS	SS	SS	SS	SS	SS	SS	SS	SS	SS	SS	SS	SS	SS	SS	SS	SS	SS	SS	SS	SS	SS	SS	SS	SS	SS	SS	SS	SS	SS	SS	SS	SS	SS	SS	SS	SS	SS	SS	SS	SS	SS	SS	SS	SS
5	RR	RR	SS	SS	SS	SS	SS	SS	SS	SS	SS	SS	SS	SS	SS	SS	SS	SS	SS	SS	SS	SS	SS	SS	SS	SS	SS	SS	SS	SS	SS	SS	SS	SS	SS	SS	SS	SS	SS	SS	SS	SS	SS	SS	SS	SS	SS	SS	SS
7	RR	RR	RR	RR	RR	RR	RS	RS	RS	RS	NA	RS	RS	RR	RR	RR	RR	RR	RR	RR	RR	RR	RR	RR	RR	RR	RR	RR	RR	RR	RR	RR	RR	RR	RR	NA	RR	RR	RR	RR	RR	RR	RR	RR	RR	RR	RR	RR	RR
8	RR	RR	RR	RR	RR	RR	RR	RR	RR	RR	RR	SS	SS	SS	SS	SS	SS	SS	SS	SS	SS	SS	SS	SS	SS	SS	SS	SS	SS	SS	SS	SS	SS	SS	SS	SS	SS	SS	SS	SS	SS	SS	SS	SS	SS	SS	SS	SS	SS
10	SS	SS	SS	SS	SS	RR	SS	SS	SS	SS	SS	SS	SS	SS	SS	SS	SS	SS	SS	SS	SS	SS	SS	SS	SS	SS	RS	SS	RR	RR	RR	RR	RR	RR	RR	RR	RR	RR	RR	RR	RR	RR	RR	RR	RR	RR	RR	RR	RR
13	RS	RS	RS	RS	RS	RR	RR	RR	RR	RR	NA	RR	RR	RR	RR	RR	RR	RR	RR	RR	RS	RR	RR	RS	RR	RR	RR	RR	NA	RS	RR	RR	RR	RR	RR	RR	RR	RR	RR	RR	RR	RR	RR	RR	RR	RR	RR	RR	RR
14	RR	RR	RR	RR	RR	RR	RR	RR	RR	RR	RR	RR	RR	RR	RR	RR	RR	RR	RR	RR	RS	RR	RR	RS	RR	RR	RR	RR	RR	RS	RR	RR	RR	RR	RR	RR	RR	RR	RR	RR	RR	RR	SS	SS	NA	SS	SS	RS	NA
15	SS	SS	SS	SS	SS	SS	RS	SS	RS	RS	NA	RS	RS	RS	RS	SS	RS	SS	RS	SS	RS	SS	RS	SS	RS	RS	RS	SS	SS	SS	SS	SS	SS	SS	RS	RS	SS	RS	SS	RR	SS	SS	SS	SS	RS	RS	RS	RS	RS
18	RR	SS	RR	RR	RR	RR	RR	RR	RR	RR	RR	RR	RR	RR	RR	RR	RR	RR	RR	RR	RR	RR	RR	RR	RR	RR	RR	RR	RR	RR	RR	RR	RR	RR	RR	NA	RR	RR	RR	RR	RR	RR	RR	RR	RR	RR	RR	RR	RR
19	RR	RR	SS	SS	SS	SS	SS	SS	SS	SS	SS	SS	SS	SS	SS	SS	SS	SS	SS	SS	SS	SS	SS	SS	SS	SS	SS	SS	SS	SS	SS	SS	SS	SS	SS	SS	SS	SS	SS	SS	SS	SS	SS	SS	SS	SS	SS	SS	SS
20	RS	RS	RS	RS	RS	RS	RS	RS	RS	RS	NA	RS	RS	RS	RS	NA	RS	RS	RS	SS	RS	RS	RS	RS	RS	RS	NA	SS	RS	RS	RS	RS	RR	RS	RS	RS	RS	RS	RS	RR	RS	RS	RS	RS	RS	RS	RS	RS	RS
22	SS	SS	SS	SS	SS	SS	SS	SS	SS	SS	SS	SS	SS	SS	SS	SS	SS	SS	SS	SS	SS	SS	SS	SS	SS	SS	SS	SS	SS	SS	SS	SS	SS	SS	SS	SS	SS	SS	SS	NA	SS	SS	SS	SS	SS	SS	SS	SS	SS
24	SS	SS	SS	SS	SS	SS	SS	SS	SS	SS	SS	SS	SS	SS	SS	SS	SS	SS	SS	SS	SS	SS	SS	SS	SS	SS	SS	SS	SS	SS	SS	SS	SS	SS	SS	SS	SS	SS	SS	SS	SS	SS	SS	SS	SS	SS	SS	SS	SS
25	RR	RR	RR	RR	RR	RR	RR	RR	RR	RR	RR	RR	RR	RR	RR	RR	RR	RR	RR	RR	RR	RR	RR	NA	RR	RR	RR	RR	NA	RR	RR	RR	RR	RR	RR	RR	RR	RR	RR	RR	RR	RR	RR	RR	RR	RR	RR	RR	RR
26	SS	SS	SS	SS	SS	SS	SS	SS	SS	SS	SS	SS	SS	SS	SS	SS	SS	SS	SS	SS	SS	SS	SS	SS	SS	SS	SS	SS	SS	SS	SS	SS	SS	SS	SS	SS	SS	SS	SS	NA	SS	SS	SS	SS	SS	SS	SS	SS	NA
28	SS	SS	SS	SS	SS	SS	SS	SS	SS	SS	SS	SS	RS	SS	SS	NA	SS	SS	SS	SS	SS	SS	SS	SS	SS	SS	RS	SS	SS	SS	SS	SS	SS	SS	RS	SS	SS	SS	SS	SS	SS	SS	SS	SS	NA	SS	SS	RS	NA
29	RR	RR	RR	RR	RR	RR	RR	RR	RR	RR	RR	RR	RR	RR	RR	RR	RR	RR	RR	RR	RR	RR	RR	RS	RR	RR	RR	RR	RR	RR	RR	RR	RR	RR	RR	RR	RR	RR	RR	RR	RR	RR	RR	RR	RR	RR	RR	RR	RR
30	RR	RR	RR	RR	RR	RR	RR	RR	RR	RR	RR	RR	RR	RR	RR	RR	RR	RR	RR	RR	RR	RR	RR	NA	RR	RR	RR	RR	RR	RR	RR	RR	RR	RR	RR	RR	RR	RR	RR	RR	RR	RR	RR	RR	RR	RR	RR	RR	RR
31	RR	RR	RR	SS	SS	SS	SS	SS	SS	SS	SS	SS	SS	SS	SS	SS	SS	SS	SS	SS	SS	SS	SS	SS	SS	SS	SS	SS	SS	SS	SS	SS	SS	SS	SS	SS	SS	SS	SS	NA	SS	SS	SS	SS	SS	SS	SS	SS	SS
32	SS	SS	SS	SS	SS	RR	RR	RR	RR	RR	RR	RR	RR	RR	RR	RR	RR	RR	RR	RR	RR	RR	RR	RR	RR	RR	RR	RR	RR	RR	RR	RR	RR	RR	RR	NA	RR	RR	RR	RR	RR	RR	RR	RR	RR	RR	RR	RR	RR
33	RS	RS	RS	RS	RS	RS	RR	RR	RR	RR	RR	RR	RR	RR	RR	RR	RR	RR	RR	RR	RR	RR	RR	NA	RR	RR	RR	RR	NA	RR	RR	RR	RR	RR	RR	NA	RR	RR	RR	RR	RR	RR	RR	RR	RR	RR	RR	RR	RR
36	SS	SS	SS	SS	SS	SS	SS	SS	SS	SS	SS	SS	SS	SS	SS	SS	SS	SS	SS	SS	SS	SS	SS	SS	SS	SS	SS	SS	SS	SS	SS	SS	SS	SS	SS	SS	SS	SS	SS	SS	SS	SS	SS	SS	SS	SS	SS	SS	SS
37	RR	RR	RR	RR	RR	RR	RR	RR	RR	RR	NA	RR	RR	RR	RR	RR	RR	RR	RR	RR	RR	RR	RR	RR	RR	RR	RR	RR	RR	RR	RR	RR	RR	RR	RR	RR	RR	RR	RR	RR	RR	RR	RR	RR	RR	RR	RR	RR	RR
38	RR	RR	RR	RR	RR	SS	SS	SS	SS	SS	SS	SS	SS	SS	SS	SS	SS	SS	SS	SS	SS	SS	SS	SS	SS	SS	SS	SS	SS	SS	SS	SS	SS	SS	SS	SS	SS	SS	SS	NA	SS	SS	SS	SS	SS	SS	SS	SS	SS
41	RR	RR	RR	SS	SS	SS	SS	SS	SS	SS	SS	SS	SS	SS	SS	SS	SS	SS	SS	SS	SS	SS	SS	SS	SS	SS	SS	SS	SS	SS	SS	SS	SS	SS	RS	SS	SS	SS	SS	SS	SS	SS	SS	SS	SS	SS	SS	SS	SS
46	RR	RR	RR	RR	RR	RR	RR	RR	RR	RR	RR	RR	RR	RR	RR	RR	RR	RR	RR	RR	RR	RR	RR	NA	RR	RR	RR	RR	NA	RR	RR	RR	RR	RR	RR	NA	RR	RR	RR	RR	RR	RR	RR	RR	RR	RR	RR	RR	RR
47	RS	RS	RR	RR	RR	RR	RR	RR	RR	RR	RR	RR	RR	RR	RR	RR	RR	RR	RR	RR	RR	RR	RR	RS	RR	RR	RR	RR	NA	RS	RR	RR	RR	RR	RR	RR	RR	RR	RR	RR	RR	RR	RR	RR	RR	RR	RR	RR	RR
49	RR	RR	RR	RR	RR	RR	RR	RR	RR	RR	RR	SS	SS	SS	SS	SS	SS	SS	SS	SS	SS	SS	SS	SS	SS	SS	SS	SS	SS	SS	SS	SS	SS	SS	SS	SS	SS	SS	SS	NA	SS	SS	SS	SS	SS	SS	SS	SS	NA
50	RR	RR	RR	RR	RR	RR	RR	SS	SS	SS	SS	SS	SS	SS	SS	SS	SS	SS	SS	SS	SS	SS	SS	SS	SS	SS	SS	SS	SS	SS	SS	SS	SS	SS	SS	SS	SS	SS	SS	NA	SS	SS	SS	SS	SS	SS	SS	SS	SS
53	RR	RR	RR	RR	RR	RR	RR	SS	SS	SS	SS	RR	RR	RR	RR	RR	RR	RR	RR	RR	RR	RR	SS	SS	SS	SS	SS	SS	SS	SS	SS	SS	SS	SS	SS	SS	SS	SS	SS	SS	SS	SS	SS	SS	SS	SS	SS	SS	SS
54	SS	SS	SS	SS	SS	SS	SS	SS	SS	SS	SS	SS	SS	SS	SS	SS	SS	SS	SS	SS	SS	SS	SS	SS	SS	SS	SS	SS	SS	SS	SS	SS	SS	SS	SS	SS	SS	SS	SS	SS	SS	SS	SS	SS	SS	SS	SS	SS	SS
55	SS	SS	SS	SS	SS	SS	SS	RR	RR	RR	RR	RR	RR	RR	RR	RR	RR	RR	RR	RR	RR	RR	RR	RR	RR	RR	RR	RR	RR	RR	RR	RR	RR	RR	RR	NA	RR	RR	RR	RR	RR	RR	RR	RR	RR	RR	RR	RR	RR
56	SS	SS	SS	SS	SS	SS	SS	SS	SS	SS	SS	SS	SS	SS	SS	SS	SS	SS	SS	SS	SS	SS	SS	SS	SS	SS	SS	SS	SS	SS	SS	SS	SS	SS	SS	SS	SS	SS	SS	SS	SS	SS	SS	SS	SS	SS	SS	SS	SS
58	SS	SS	SS	SS	SS	SS	SS	SS	SS	SS	SS	SS	SS	SS	SS	SS	SS	SS	SS	SS	SS	SS	SS	SS	SS	SS	SS	SS	SS	SS	SS	SS	SS	SS	SS	SS	SS	SS	SS	SS	SS	SS	SS	SS	SS	SS	SS	SS	SS
60	RR	RR	RR	RR	SS	SS	SS	SS	SS	SS	SS	SS	SS	SS	SS	SS	SS	SS	SS	SS	SS	SS	SS	SS	SS	SS	SS	SS	SS	SS	SS	SS	SS	SS	SS	SS	SS	SS	SS	NA	SS	SS	SS	SS	SS	SS	SS	SS	SS
61	RR	RR	RR	RR	RR	RR	RR	RR	RR	RR	RR	RR	RR	RR	RR	RR	RR	RR	RR	RR	RR	RR	RR	RR	RR	RR	RR	RR	RR	RR	RR	RR	RR	RR	RR	NA	RR	RR	RR	RR	RR	RR	RR	RR	RR	RR	RR	RR	RR
63	RR	RR	RR	RR	RR	RR	RR	RR	RR	RR	RR	RR	RR	SS	SS	SS	SS	SS	SS	SS	SS	SS	SS	SS	SS	SS	RS	SS	SS	SS	SS	SS	SS	SS	SS	NA	SS	SS	SS	RR	SS	SS	SS	SS	SS	SS	SS	SS	SS
64	SS	SS	SS	SS	SS	RR	RR	RR	RR	RR	NA	RR	RR	SS	SS	SS	SS	SS	SS	SS	SS	SS	SS	SS	SS	SS	RS	SS	SS	SS	SS	SS	SS	SS	SS	SS	SS	SS	SS	NA	SS	SS	SS	SS	SS	SS	SS	SS	NA
65	RR	RR	RR	RR	RR	SS	SS	SS	SS	SS	SS	SS	SS	SS	SS	SS	SS	SS	SS	SS	SS	SS	SS	SS	SS	SS	RS	SS	SS	SS	SS	SS	SS	SS	SS	SS	SS	SS	SS	NA	SS	SS	SS	SS	SS	SS	SS	SS	NA
67	SS	SS	SS	SS	SS	SS	SS	SS	SS	SS	SS	SS	SS	SS	SS	SS	SS	SS	SS	SS	SS	SS	SS	SS	SS	SS	RS	SS	SS	SS	SS	SS	SS	SS	SS	SS	SS	SS	SS	RR	RR	RR	RR	RR	RR	RR	RR	RR	RR
71	RR	RR	RR	SS	SS	SS	SS	SS	SS	SS	SS	RR	RR	RR	RR	RR	RR	RR	RR	RR	RR	RR	RR	NA	RR	RR	RR	RR	RR	RR	RR	RR	RR	RR	RR	NA	RR	RR	RR	RR	RR	RR	RR	RR	RR	RR	RR	RR	RR
72	RR	RR	RR	RR	RR	RR	RR	RR	RR	RR	RR	SS	SS	SS	SS	SS	SS	SS	SS	SS	SS	SS	SS	SS	SS	SS	RS	SS	SS	SS	SS	SS	SS	SS	SS	SS	SS	SS	SS	SS	SS	SS	SS	SS	SS	SS	SS	SS	SS
73	SS	SS	SS	SS	SS	SS	SS	SS	SS	SS	SS	SS	SS	SS	SS	SS	SS	SS	SS	SS	SS	SS	SS	SS	SS	SS	SS	SS	SS	SS	SS	SS	SS	SS	SS	SS	SS	SS	SS	SS	SS	SS	SS	SS	SS	SS	SS	SS	SS
74	RS	RS	RR	RR	RR	RR	RR	RR	RR	RR	RR	RR	RR	SS	SS	SS	SS	SS	SS	SS	SS	SS	SS	SS	SS	SS	SS	SS	SS	SS	SS	SS	SS	SS	SS	SS	SS	SS	SS	SS	SS	SS	SS	SS	SS	SS	SS	SS	SS
75	RR	RR	RR	RR	RR	RR	RR	RR	RR	RR	RR	RR	RR	RR	RR	RR	RR	RR	RR	RR	RR	SS	SS	SS	SS	SS	SS	SS	SS	SS	SS	SS	SS	SS	SS	SS	SS	SS	SS	SS	SS	SS	SS	SS	SS	SS	SS	SS	SS
76	RR	RR	RR	RR	RR	SS	SS	SS	SS	SS	SS	SS	SS	SS	SS	SS	SS	SS	SS	SS	SS	SS	SS	SS	SS	SS	SS	SS	SS	SS	SS	SS	SS	SS	SS	SS	SS	SS	SS	SS	SS	SS	SS	SS	SS	SS	SS	SS	SS
77	RR	RR	RR	RR	RR	RR	RS	RS	RS	RS	NA	RS	RS	RS	RS	RR	RS	RS	RS	SS	RS	RS	RS	RS	RS	RS	RS	SS	RS	RS	RS	RS	RR	RS	NA	RS	NA	RS	RS	RR	RS	RS	RS	RS	RS	RS	RS	RS	RS
78	RR	RR	RR	RR	RR	RR	RR	RR	RR	RR	RR	RR	RR	RR	RR	RR	RR	RR	RR	RR	RR	RR	RR	RR	RR	RR	RR	RR	RR	RR	RR	RR	RR	RR	RR	NA	RR	RR	RR	RR	RR	RR	RR	RR	RR	RR	RR	RR	RR
79	RR	RR	RR	RR	RR	SS	SS	SS	SS	SS	SS	SS	SS	SS	SS	SS	SS	SS	SS	SS	SS	SS	SS	SS	SS	SS	RS	SS	SS	SS	SS	SS	SS	SS	RS	SS	SS	SS	SS	NA	SS	SS	SS	SS	SS	SS	SS	SS	SS
80	SS	SS	SS	SS	SS	SS	SS	SS	SS	SS	SS	SS	SS	SS	SS	NA	SS	SS	SS	SS	SS	SS	SS	SS	SS	SS	RS	SS	SS	SS	SS	SS	SS	SS	RS	SS	SS	SS	SS	NA	SS	SS	SS	SS	SS	SS	SS	SS	NA
81	SS	SS	SS	SS	SS	SS	SS	SS	SS	SS	SS	SS	SS	SS	SS	SS	SS	SS	SS	SS	SS	SS	SS	SS	SS	SS	SS	SS	SS	SS	SS	SS	SS	SS	SS	SS	SS	SS	SS	NA	SS	SS	SS	SS	SS	SS	SS	SS	SS
83	RR	RR	RR	RR	RR	RR	RR	RR	RR	RR	RR	RS	RS	RS	RS	RR	RS	RS	RS	SS	RS	RS	RS	RS	RS	RS	RS	SS	RS	RS	RS	RS	RR	RS	RS	RS	RS	RS	RS	RR	RS	RS	RS	RS	RS	SS	SS	SS	SS
84	SS	SS	SS	SS	SS	SS	SS	SS	SS	SS	SS	SS	SS	SS	SS	SS	SS	SS	SS	SS	SS	SS	SS	SS	SS	SS	SS	SS	SS	SS	SS	SS	SS	SS	SS	SS	SS	SS	SS	SS	SS	SS	SS	SS	SS	SS	SS	SS	SS
86	SS	SS	RS	SS	SS	SS	RR	RR	RR	RR	RR	RR	RR	RR	RR	RR	RR	RR	RR	RR	RR	RR	RR	RR	RR	RR	RR	RR	RR	RR	RR	RR	RR	RR	RR	RR	RR	RR	RR	RR	RR	RR	RR	RR	RR	RR	RR	RR	RR
87	RR	RR	RR	RR	RR	RR	RR	RR	RR	RR	RR	RR	RR	RR	RR	RR	RR	RR	RR	RR	RR	RR	RR	RR	RR	RR	RR	RR	RR	RR	RR	RR	RR	RR	RR	RR	RR	RR	RR	RR	RR	RR	RR	RR	RR	RR	RR	SS	SS
89	RR	RR	SS	SS	SS	SS	SS	SS	SS	SS	SS	SS	SS	SS	SS	SS	SS	SS	SS	SS	SS	SS	SS	SS	SS	SS	SS	SS	SS	SS	SS	SS	SS	SS	SS	NA	SS	SS	SS	NA	SS	SS	SS	SS	SS	SS	SS	SS	SS
90	RR	RR	RR	RR	RR	RR	RR	RR	RR	RR	RR	RR	RR	SS	SS	SS	SS	SS	SS	SS	SS	SS	SS	SS	SS	SS	RS	SS	SS	SS	SS	SS	SS	SS	SS	SS	SS	SS	SS	NA	SS	SS	SS	SS	SS	SS	SS	SS	SS
92	SS	SS	SS	SS	SS	RR	RR	SS	SS	SS	SS	SS	SS	SS	SS	SS	SS	SS	SS	SS	SS	SS	SS	SS	SS	SS	RS	SS	SS	SS	SS	SS	SS	SS	SS	SS	SS	SS	SS	SS	SS	SS	SS	SS	SS	SS	SS	SS	SS
93	RS	RS	SS	SS	RR	RR	RR	RR	RR	RR	RR	RR	RR	RR	RR	RR	RR	RR	RR	RR	RR	RR	RR	RR	RR	RR	RR	RR	RR	RR	RR	RR	RR	RR	RR	RR	RR	RR	RR	RR	RR	RR	RR	RR	RR	RR	RR	RR	RR
94	SS	SS	RS	RS	RS	RS	RS	RS	RS	RS	SS	SS	SS	SS	SS	SS	SS	SS	SS	SS	SS	SS	SS	SS	SS	SS	SS	SS	SS	SS	SS	SS	SS	SS	SS	SS	SS	SS	SS	NA	SS	SS	SS	SS	SS	RR	RR	RR	RR
95	RR	RR	RR	RR	RR	RR	RR	RR	RR	RR	RR	RR	RR	RR	RR	RR	RR	RR	RR	RR	RR	RR	RR	NA	RR	RR	RR	RR	NA	RR	RR	RR	RR	RR	RR	NA	RR	RR	RR	RR	RR	RR	RR	RR	RR	RR	RR	RR	RR
96	SS	SS	SS	SS	SS	SS	SS	SS	SS	SS	SS	SS	SS	SS	SS	SS	SS	SS	SS	SS	SS	SS	SS	SS	SS	SS	RS	SS	SS	SS	SS	SS	SS	SS	SS	SS	SS	SS	SS	NA	SS	SS	SS	SS	SS	SS	SS	SS	RS
98	RR	RR	RS	RS	RS	RS	SS	RR	RR	RR	RR	RR	RR	RR	RR	RR	RR	RR	RR	RR	RR	RR	RR	NA	RR	RR	RR	RR	RR	RR	RR	RR	RR	RR	RR	NA	RR	RR	RR	RR	RR	RR	RR	RR	RR	RR	RR	RR	RR
99	RR	RR	RR	RS	RS	RS	RS	RS	RS	RS	NA	SS	SS	SS	SS	SS	SS	SS	SS	SS	SS	SS	SS	SS	SS	SS	SS	SS	SS	SS	SS	SS	SS	SS	SS	SS	SS	SS	SS	NA	SS	SS	SS	SS	SS	SS	SS	SS	SS
100	SS	SS	SS	SS	SS	SS	SS	SS	SS	SS	SS	RS	RS	RS	RS	RR	RS	RS	RS	SS	RS	RS	RS	RS	RS	RS	RS	SS	RS	RS	RS	RS	RR	RS	RS	RS	RS	RS	RS	RR	RS	RS	RS	RS	RS	RS	RS	RS	RS
101	SS	SS	SS	SS	SS	SS	SS	SS	SS	SS	SS	SS	SS	RR	RR	RR	RR	RR	RR	RR	RR	RR	RR	RR	RR	RR	RR	RR	RR	RR	RR	RR	RR	RR	RR	NA	RR	RR	RR	RR	RR	RR	RR	RR	RR	RR	RR	RR	RR
102	RR	RR	RR	RR	RR	RR	RR	RR	RR	RR	RR	RR	RR	RR	RR	RR	RR	RR	RR	RR	RR	RR	RR	RR	RR	RR	RR	RR	RR	RR	RR	RR	RR	RR	RR	RR	RR	RR	RR	RR	RR	RR	RR	RR	RR	RR	RR	RR	RR
104	SS	SS	SS	SS	SS	SS	SS	SS	SS	SS	SS	RS	RS	RS	RS	RR	RS	RS	RS	SS	SS	SS	SS	SS	SS	SS	SS	SS	SS	SS	SS	SS	SS	SS	SS	SS	SS	SS	SS	NA	SS	SS	SS	SS	SS	SS	SS	SS	SS
105	RR	RR	RR	RR	RR	RR	RR	RR	RR	RR	RR	RR	RR	RR	RR	RR	RR	RR	RR	RR	RR	RR	RR	RR	RR	RR	RR	RR	RR	RR	RR	RR	RR	RR	RR	NA	RR	RR	RR	RR	RR	RR	RR	RR	RR	RR	RR	RR	RR
106	SS	SS	SS	SS	SS	SS	SS	SS	SS	SS	SS	SS	SS	SS	SS	SS	SS	SS	SS	SS	SS	SS	SS	SS	SS	SS	SS	SS	SS	SS	SS	SS	SS	SS	SS	NA	SS	SS	SS	NA	SS	SS	SS	SS	SS	SS	SS	SS	SS
108	RR	RR	RR	RR	RR	RR	RR	RR	RR	RR	RR	RR	RR	RR	RR	RR	RR	RR	RR	RR	RR	RR	RS	RS	RS	RS	RS	SS	RS	RS	RS	RS	RR	RS	SS	SS	SS	SS	SS	SS	SS	SS	SS	SS	SS	SS	SS	SS	SS
109	RR	RR	SS	RR	RR	RR	RR	SS	SS	SS	SS	SS	SS	SS	SS	SS	SS	SS	SS	SS	SS	SS	SS	SS	SS	SS	SS	SS	SS	SS	SS	SS	SS	SS	SS	SS	SS	SS	SS	SS	SS	SS	SS	SS	SS	SS	SS	SS	SS
114	RR	RR	RR	RR	RR	RR	RR	RR	RR	RR	RR	RR	RR	RR	RR	RR	RR	RR	RR	RR	RR	RR	RR	RR	RR	RR	RR	RR	RR	RR	RR	RR	RR	RR	RR	RR	RR	RR	RR	RR	RR	RR	RR	RR	RR	RR	RR	RR	RR
115	RR	RR	RR	RR	RR	RR	RR	RS	RS	RS	SS	SS	SS	SS	SS	SS	SS	SS	SS	SS	SS	SS	SS	SS	SS	SS	SS	SS	SS	SS	SS	SS	SS	SS	RS	SS	SS	SS	SS	RR	SS	SS	SS	SS	SS	SS	SS	RS	RS
116	SS	SS	SS	SS	SS	SS	SS	SS	SS	SS	SS	SS	SS	SS	SS	SS	SS	SS	SS	SS	SS	SS	SS	SS	RR	RR	RR	RR	RR	RR	RR	RR	RR	RR	RR	RR	RR	RR	RR	RR	RR	RR	RR	RR	RR	RR	RR	RR	RR
117	RR	RR	RS	RS	RS	RR	RR	RR	RR	RR	RR	RR	RR	RR	RR	RR	RR	RR	RR	RR	RR	RR	RR	RR	RR	RR	RR	RR	RR	RR	RR	RR	RR	RR	RR	NA	RR	RR	RR	RR	RR	RR	RR	RR	RR	RR	RR	RR	RR
119	SS	SS	SS	SS	SS	SS	SS	SS	SS	SS	SS	SS	SS	SS	SS	SS	SS	SS	SS	SS	SS	SS	SS	SS	SS	SS	SS	SS	SS	SS	NA	SS	SS	SS	SS	SS	SS	SS	SS	NA	SS	SS	SS	SS	SS	SS	SS	SS	SS
124	RR	RR	RR	RR	RR	RR	SS	SS	SS	SS	SS	RR	RR	RR	RR	RR	RR	RR	RR	RR	RR	RR	RR	RR	RR	RR	RR	RR	RR	RR	RR	RR	RR	RR	RR	NA	RR	RR	RR	RR	RR	RR	RR	RR	RR	RR	RR	RR	RR
125	SS	SS	SS	SS	SS	RS	RR	RR	RR	RR	RR	RR	RR	RR	RR	RR	RR	RR	RR	RR	RR	RR	RR	RR	RR	RR	RR	RR	RR	RR	RR	RR	RR	RR	RR	RR	RR	RR	RR	RR	RR	RR	RR	RR	RR	RR	RR	RR	RR
126	RR	RR	RR	RR	RR	RR	RR	RR	RR	RR	RR	RR	RR	RR	RR	RR	RR	RR	RR	RR	RR	RR	RR	RR	RR	RR	RR	RR	RR	RR	RR	RR	RR	RR	RR	NA	RS	RS	RS	RR	RS	RS	RS	RS	RS	RS	RS	RS	SS
128	RR	RR	RR	RR	RR	SS	SS	SS	SS	SS	SS	SS	SS	SS	SS	SS	SS	SS	SS	SS	SS	SS	SS	SS	SS	SS	SS	SS	SS	SS	SS	SS	SS	SS	SS	SS	SS	SS	SS	SS	SS	SS	SS	SS	SS	SS	SS	SS	NA
130	SS	SS	SS	RR	RR	RR	RR	RR	RR	RR	RR	RR	RR	RR	RR	RR	RR	RR	RR	RS	RR	RR	RR	RR	RR	RR	RR	RR	RR	RR	RR	RR	RR	RR	RR	RR	RR	RR	RR	RR	RR	RR	RR	RR	RR	RR	RR	RR	RR
131	SS	SS	SS	SS	SS	SS	SS	RS	RS	RS	SS	RS	RS	SS	SS	RS	RS	NA	RS	SS	RS	RS	RS	RS	RS	RS	RS	SS	RS	SS	RS	RS	SS	NA	RS	NA	NA	RS	RR	RR	RS	RS	RS	RS	RS	SS	RS	RS	RS
133	RR	RR	RR	RR	RR	RR	SS	SS	SS	SS	SS	SS	SS	SS	SS	SS	SS	SS	SS	SS	SS	SS	SS	SS	SS	SS	SS	SS	SS	SS	SS	SS	SS	SS	SS	SS	SS	SS	SS	SS	SS	SS	SS	SS	SS	SS	SS	SS	SS
135	SS	SS	SS	RS	RS	SS	SS	SS	SS	SS	SS	SS	SS	SS	SS	SS	SS	SS	SS	SS	SS	SS	SS	SS	SS	SS	SS	SS	SS	SS	SS	SS	SS	SS	SS	SS	SS	SS	SS	SS	SS	SS	SS	SS	SS	SS	SS	SS	NA
137	RR	RR	RR	RR	RR	RR	RR	RR	RR	NA	RR	RR	RR	RR	RR	RR	RR	RR	RR	RS	RR	RR	RR	RR	RR	RR	RR	RR	RR	RR	RR	RR	RR	RR	RR	RR	RR	RR	RR	RR	RR	RR	RR	RR	RR	RR	RR	RR	NA
138	RR	RR	RR	RR	RR	SS	SS	SS	SS	SS	SS	SS	SS	SS	SS	SS	SS	SS	SS	SS	SS	SS	SS	SS	SS	SS	SS	SS	SS	SS	SS	SS	SS	SS	SS	SS	SS	SS	SS	SS	SS	SS	SS	SS	SS	SS	SS	SS	SS
139	RR	RR	RR	RR	RR	RR	SS	SS	SS	SS	SS	SS	SS	SS	SS	NA	SS	SS	SS	SS	SS	SS	SS	SS	SS	SS	SS	SS	SS	SS	SS	SS	SS	SS	SS	SS	SS	SS	SS	SS	SS	SS	SS	SS	SS	SS	SS	SS	SS
142	SS	SS	SS	SS	SS	SS	SS	SS	SS	NA	SS	SS	SS	SS	SS	SS	SS	SS	SS	SS	SS	SS	SS	SS	SS	SS	SS	SS	SS	SS	SS	SS	SS	SS	SS	SS	SS	SS	SS	SS	SS	SS	SS	SS	SS	SS	SS	SS	NA
144	SS	SS	SS	SS	SS	SS	SS	SS	SS	SS	SS	SS	SS	SS	SS	SS	SS	SS	SS	SS	SS	SS	SS	SS	NA	SS	SS	SS	SS	SS	SS	SS	SS	SS	SS	SS	SS	SS	SS	NA	SS	SS	SS	SS	SS	SS	SS	SS	NA
145	SS	SS	SS	SS	SS	SS	SS	SS	SS	SS	SS	SS	SS	SS	SS	SS	SS	SS	SS	SS	SS	SS	SS	SS	RR	RR	RR	RR	RR	RR	RR	RR	RR	RR	RR	RR	RR	RR	RR	RR	RR	RR	RR	RR	RR	RR	RR	RR	RR
146	SS	SS	SS	SS	SS	RR	RR	RR	RR	RR	RR	RR	RR	RR	RR	RR	RR	RR	RR	NA	RR	RR	RR	RR	RR	RR	RR	RR	RR	RR	RR	RR	RR	RR	RR	RR	RR	RR	RR	RR	RR	RR	RR	RR	RR	RR	RR	RR	RR
147	RS	RS	SS	SS	SS	SS	SS	SS	SS	SS	SS	SS	SS	SS	SS	SS	SS	SS	SS	SS	SS	SS	SS	SS	SS	SS	SS	SS	SS	SS	SS	SS	SS	SS	SS	SS	SS	SS	SS	SS	SS	SS	SS	SS	SS	SS	SS	SS	SS
148	SS	SS	SS	SS	SS	SS	SS	SS	SS	SS	SS	SS	SS	SS	SS	SS	SS	SS	SS	SS	SS	SS	SS	SS	SS	SS	SS	SS	SS	SS	SS	SS	SS	SS	SS	SS	SS	SS	SS	SS	SS	SS	SS	SS	SS	SS	SS	SS	SS
149	RR	RR	RR	RR	RR	RR	RR	RR	RR	RR	RR	RR	RR	RR	RR	RR	RR	RR	RR	NA	RR	RR	RR	RR	RR	RR	RR	RR	RR	RR	RR	RR	RR	RR	RR	NA	RR	RR	RR	RR	RR	RR	RR	RR	RR	RR	RR	RR	RR
150	RR	RR	RR	RR	RR	RR	RR	RR	RR	RR	RR	RR	RR	RR	RR	RR	RR	RR	RR	RR	RR	RR	RR	RR	RR	RR	RR	RR	RR	RR	RR	RR	RR	RR	RR	NA	RR	RR	RR	RR	RR	RR	RR	RR	RR	RR	RR	RR	RR
151	SS	SS	SS	SS	SS	SS	SS	SS	SS	SS	SS	RS	RS	RS	RS	RR	RS	RS	RS	SS	RS	RS	RS	RS	RS	RS	RS	SS	RS	RS	RS	RS	RR	RS	RS	RS	RS	RS	RS	RR	RS	RS	RS	RS	RS	SS	SS	RS	SS
153	RR	RR	RR	RR	RR	RR	RR	SS	SS	SS	SS	SS	SS	SS	SS	SS	SS	SS	SS	SS	SS	SS	SS	SS	SS	SS	SS	SS	SS	SS	SS	SS	SS	SS	SS	SS	SS	SS	SS	SS	SS	SS	SS	SS	SS	SS	SS	SS	SS
154	SS	SS	SS	SS	SS	SS	SS	SS	SS	SS	SS	SS	SS	SS	SS	NA	SS	SS	SS	SS	SS	SS	SS	SS	SS	SS	SS	SS	SS	SS	SS	SS	SS	SS	SS	SS	SS	SS	SS	SS	SS	SS	SS	SS	SS	SS	SS	SS	SS
155	SS	SS	RR	RR	RR	SS	SS	SS	SS	SS	SS	SS	SS	SS	SS	SS	SS	SS	SS	SS	SS	SS	SS	SS	SS	SS	SS	SS	SS	SS	SS	SS	SS	SS	SS	SS	SS	SS	SS	SS	SS	SS	SS	SS	SS	SS	SS	SS	SS
156	SS	SS	RR	RR	RR	RR	RR	RR	RR	RR	RR	RR	RR	RR	RR	RR	RR	RR	RR	RR	RR	RR	RR	RR	RR	RR	RR	RR	RR	RR	RR	RR	RR	RR	RR	RR	RR	RR	RR	RR	RR	RR	RR	RR	RR	RR	RR	RR	RR
157	SS	SS	SS	SS	SS	SS	SS	SS	SS	SS	SS	RR	RR	RR	RR	RR	RR	RR	RR	NA	RR	RR	RR	RR	RR	RR	RR	RR	RR	RR	RR	RR	RR	RR	RR	RR	RR	RR	RR	RR	RR	RR	RR	RR	RR	RR	RR	RR	RR
158	SS	SS	SS	SS	SS	RR	RR	RR	RR	RR	RR	RR	RR	RR	RR	RR	RR	RR	RR	RS	RR	RR	RR	RR	RR	RR	RR	RR	RR	RR	RR	RR	RR	RR	RR	RR	RR	RR	RR	RR	RR	RR	RR	RR	RR	RR	RR	RR	RR
159	RR	RR	RR	RR	RR	RR	RR	RR	RR	RR	RR	RR	RR	RR	RR	RR	RR	RR	RR	RR	RR	RR	RR	RR	RR	RR	RR	RR	RR	RR	RR	RR	RR	RR	RR	RR	RR	RR	RR	RR	RR	RR	RR	RR	RR	RR	RR	RR	RR
160	SS	SS	SS	SS	SS	SS	SS	RS	RS	RS	NA	SS	SS	SS	SS	SS	SS	SS	SS	SS	SS	SS	SS	SS	SS	SS	SS	SS	SS	SS	SS	SS	SS	SS	SS	SS	SS	SS	SS	NA	SS	SS	SS	SS	SS	SS	SS	SS	SS
163	SS	SS	SS	SS	SS	SS	RR	RR	RR	RR	RR	RR	RR	RR	RR	RR	RR	RR	RR	RR	RR	RR	RR	RR	RR	RR	RR	RR	RR	RR	RR	RR	RR	RR	RR	RR	RR	RR	RR	RR	RR	RR	RR	RR	RR	RR	RR	RR	RR
164	SS	SS	RR	RS	RS	RS	RS	RS	RS	RS	SS	SS	SS	SS	SS	SS	SS	SS	SS	SS	SS	SS	SS	SS	SS	SS	SS	SS	SS	SS	SS	SS	SS	SS	SS	SS	SS	SS	SS	SS	SS	SS	SS	SS	SS	SS	SS	SS	SS
166	SS	SS	SS	SS	SS	SS	SS	SS	SS	SS	SS	SS	SS	SS	SS	SS	SS	SS	SS	SS	SS	SS	SS	SS	SS	SS	SS	SS	SS	SS	SS	SS	SS	SS	SS	SS	SS	SS	SS	NA	SS	SS	SS	SS	SS	SS	SS	SS	SS
170	SS	SS	SS	SS	SS	SS	SS	SS	SS	SS	SS	SS	SS	SS	SS	SS	SS	SS	SS	SS	SS	SS	SS	SS	SS	SS	SS	SS	SS	SS	SS	SS	SS	SS	SS	SS	SS	SS	SS	SS	SS	SS	SS	SS	RR	RR	RR	RR	RR
172	RR	RR	RR	RR	RR	RR	RR	RR	RR	RR	RR	SS	SS	SS	SS	SS	SS	SS	SS	SS	SS	SS	SS	SS	SS	SS	SS	SS	SS	SS	SS	SS	SS	SS	SS	SS	SS	SS	SS	SS	SS	SS	SS	SS	SS	SS	SS	SS	SS
173	RR	RR	RR	RR	RR	RR	RR	RR	RR	RR	RR	SS	SS	SS	SS	SS	SS	SS	SS	SS	SS	SS	SS	SS	SS	SS	SS	SS	SS	SS	SS	SS	SS	SS	SS	SS	SS	SS	SS	SS	SS	SS	SS	SS	SS	SS	SS	SS	SS
174	RS	RS	RS	SS	SS	RS	RS	RR	RR	RR	RR	RR	RR	RR	RR	RR	RR	RR	RR	RR	RR	RR	RR	RR	RR	RR	RR	RR	RR	RR	RR	RR	RR	RR	RR	RR	RR	RR	RR	RR	RR	RR	RR	RR	RR	RR	RR	RR	RR
177	SS	SS	SS	SS	SS	SS	SS	SS	SS	SS	SS	SS	SS	SS	SS	SS	SS	SS	SS	SS	SS	SS	SS	SS	SS	SS	SS	SS	SS	SS	SS	SS	SS	SS	SS	SS	SS	SS	SS	NA	SS	SS	SS	SS	SS	SS	SS	SS	SS
180	SS	SS	SS	SS	SS	SS	SS	SS	SS	SS	SS	SS	SS	SS	SS	SS	SS	SS	SS	SS	SS	SS	SS	SS	SS	SS	RS	SS	SS	SS	SS	SS	SS	SS	SS	SS	SS	SS	SS	SS	SS	SS	SS	SS	RR	RR	RR	RR	RR
182	RR	RR	RR	RR	RR	RR	RR	RR	RR	RR	NA	SS	SS	SS	SS	SS	SS	SS	SS	SS	SS	SS	SS	SS	SS	SS	SS	SS	SS	SS	SS	SS	SS	SS	SS	SS	SS	SS	SS	SS	SS	SS	SS	SS	SS	SS	SS	SS	SS
183	RS	RS	RS	SS	SS	SS	SS	SS	SS	SS	SS	SS	SS	SS	SS	SS	SS	SS	SS	SS	SS	SS	SS	SS	SS	SS	SS	SS	SS	SS	SS	SS	SS	SS	SS	SS	SS	SS	SS	SS	SS	SS	SS	SS	SS	SS	SS	SS	SS
184	SS	SS	SS	SS	SS	SS	SS	RR	RR	RR	RR	RR	RR	RR	RR	RR	RR	RR	RR	RR	RR	RR	RR	RR	RR	RR	RR	RR	RR	RR	RR	RR	RR	RR	RR	RR	RR	RR	RR	RR	RR	RR	RR	RR	RR	RR	RR	RR	RR
186	SS	SS	SS	RR	RR	RR	RR	RR	RR	RR	RR	RR	RR	RR	RR	RR	RR	RR	RR	RR	RR	RR	RR	RR	RR	RR	RR	RR	RR	RR	RR	RR	RR	RR	RR	NA	RR	RR	RR	RR	RR	RR	RR	RR	RR	RR	RR	RR	RR
189	RR	RR	RR	RR	RR	RR	RS	NA	RS	RS	RR	NA	RS	RS	RS	RR	RS	RS	RS	RR	RR	RR	RR	RR	RR	RR	RR	RR	RR	RR	RR	RR	RR	RR	RR	NA	RR	RR	RR	RR	RR	RR	RR	RR	RR	RR	RR	RR	RR
192	SS	SS	SS	SS	SS	SS	SS	SS	SS	SS	SS	SS	SS	SS	SS	SS	SS	SS	SS	SS	SS	SS	SS	SS	SS	SS	SS	SS	SS	SS	SS	SS	SS	SS	SS	SS	SS	SS	SS	NA	SS	SS	SS	SS	SS	SS	SS	SS	SS
195	SS	SS	SS	SS	SS	RR	RR	RR	RR	RR	RR	RR	RR	RR	RR	RR	RR	RR	RR	RR	RR	RR	RR	RR	RR	RR	RR	RR	RR	RR	RR	RR	RR	RR	RR	RR	RR	RR	RR	RR	RR	RR	RR	RR	RR	RR	RR	RR	RR
196	SS	SS	SS	SS	SS	SS	RR	RR	RR	RR	RR	RR	RR	RR	RR	RR	RR	RR	RR	RR	RR	RR	RR	RR	RR	RR	RR	RR	RR	RR	RR	RR	RR	RR	RR	NA	RR	RR	RR	RR	RR	RR	RR	RR	RR	RR	RR	RR	RR
199	RR	RR	RR	RR	RR	RR	RR	RR	RR	RR	RR	RR	RR	RR	RR	RR	RR	RR	RR	RR	RR	RR	RR	RR	RR	RR	RR	RR	RR	RR	RR	RR	RR	RR	RR	NA	RR	RR	RR	RR	RR	RR	RR	RR	RR	RR	RR	RR	RR
200	SS	SS	SS	SS	SS	SS	SS	SS	SS	SS	SS	SS	SS	SS	SS	SS	SS	SS	SS	SS	SS	SS	SS	SS	SS	SS	SS	SS	SS	SS	SS	SS	SS	SS	SS	SS	SS	SS	SS	NA	SS	SS	SS	SS	SS	SS	SS	SS	SS
201	RR	RR	RR	RR	RR	RR	RR	RR	RR	RR	RR	RR	RR	RR	RR	RR	RR	RR	RR	RR	RR	RR	RR	RR	RR	RR	RR	RR	RR	RR	RR	RR	RR	RR	RR	NA	RR	RR	RR	RR	RR	RR	RR	RR	RR	RR	RR	RR	RR
202	RR	RR	RR	RR	RR	SS	SS	SS	SS	SS	RR	RR	RR	RR	RR	RR	RR	RR	RR	RR	RR	RR	RR	RR	RR	RR	RR	RR	RR	RR	RR	RR	RR	RR	RR	NA	RR	RR	RR	RR	RR	RR	RR	RR	RR	RR	RR	RR	RR
203	SS	SS	SS	SS	SS	SS	SS	SS	SS	SS	SS	SS	SS	SS	SS	SS	SS	SS	SS	SS	SS	SS	SS	SS	SS	SS	RS	SS	SS	SS	SS	SS	SS	SS	SS	SS	SS	SS	SS	SS	SS	SS	SS	SS	SS	SS	SS	SS	SS
204	SS	SS	SS	RS	RS	SS	SS	SS	SS	SS	SS	SS	SS	SS	SS	SS	SS	SS	SS	SS	SS	SS	SS	SS	SS	SS	SS	SS	SS	SS	SS	SS	SS	SS	SS	SS	SS	SS	SS	NA	SS	SS	SS	SS	SS	SS	SS	SS	SS
206	RR	RR	RR	RR	RR	RR	RR	RR	RR	RR	RR	RR	RR	RS	RS	RR	RS	RS	RS	SS	RS	RS	RS	RS	RS	RS	RS	SS	RS	RS	RS	RS	RR	RS	RS	RS	RS	RS	RS	RR	RS	RS	RS	RS	RS	RS	RS	RS	RS
208	SS	SS	SS	SS	SS	SS	SS	SS	SS	SS	SS	SS	SS	SS	SS	SS	SS	SS	SS	SS	SS	SS	SS	SS	SS	SS	RS	SS	SS	SS	SS	SS	SS	SS	SS	SS	SS	SS	SS	SS	SS	SS	SS	SS	SS	SS	SS	SS	SS
210	SS	SS	SS	SS	SS	SS	SS	SS	SS	SS	SS	RR	RR	RR	RR	RR	RR	RR	RR	RR	RR	RR	RR	RR	RR	RR	RR	RR	RR	RR	RR	RR	RR	RR	RR	RR	RR	RR	RR	RR	RR	RR	RR	RR	RR	RR	RR	RR	RR
212	RR	RR	RR	RR	RR	RR	RS	SS	SS	SS	SS	SS	SS	SS	SS	SS	SS	SS	SS	SS	SS	SS	SS	SS	SS	SS	RS	SS	SS	SS	SS	SS	SS	SS	SS	SS	SS	SS	SS	SS	SS	SS	SS	SS	SS	SS	SS	SS	SS
213	SS	SS	SS	SS	SS	SS	SS	SS	SS	SS	SS	SS	SS	SS	SS	SS	SS	SS	SS	SS	SS	SS	SS	SS	SS	SS	SS	SS	SS	SS	SS	SS	SS	SS	SS	SS	SS	SS	SS	NA	SS	SS	SS	SS	SS	SS	SS	SS	SS
214	RR	RR	RR	SS	SS	SS	SS	SS	SS	SS	SS	SS	RS	RS	RS	RR	RS	RS	RS	SS	RS	RS	RS	RS	RS	RS	RS	SS	RS	RS	RS	RS	RR	RS	RS	RS	RS	RS	RS	RR	RS	RS	RS	RS	RS	RS	RS	RS	RS
216	SS	SS	SS	SS	SS	SS	SS	SS	SS	SS	SS	RR	RR	RR	RR	RR	RR	RR	RR	RR	RR	RR	RR	RR	RR	RR	RR	RR	RR	RR	RR	RR	RR	RR	RR	RR	RR	RR	RR	RR	RR	RR	RR	RR	RR	RR	RR	RR	RR
219	SS	SS	SS	SS	SS	SS	SS	SS	SS	SS	SS	SS	SS	SS	SS	SS	SS	SS	SS	SS	SS	SS	SS	SS	SS	SS	SS	SS	SS	SS	SS	SS	SS	SS	SS	SS	SS	SS	SS	SS	SS	SS	SS	SS	SS	SS	SS	SS	SS
220	SS	SS	SS	SS	SS	SS	SS	SS	SS	SS	SS	SS	SS	SS	SS	SS	SS	SS	SS	SS	SS	SS	SS	SS	SS	SS	SS	SS	SS	SS	SS	SS	SS	SS	SS	SS	SS	SS	SS	SS	SS	SS	SS	SS	SS	SS	SS	SS	SS
221	RS	RS	SS	SS	SS	SS	SS	SS	SS	SS	SS	SS	SS	SS	SS	SS	SS	SS	SS	SS	SS	SS	SS	SS	SS	SS	SS	SS	SS	SS	SS	SS	SS	SS	SS	NA	SS	SS	SS	SS	SS	SS	SS	SS	SS	SS	SS	SS	SS
222	SS	SS	SS	SS	SS	SS	SS	RS	RS	RS	NA	RS	RS	RS	RS	RR	RS	RS	RS	SS	RS	RS	RS	RS	RS	RS	RS	SS	RS	RS	RS	RS	RR	RS	RS	RS	NA	RS	RS	NA	RS	RS	RS	RS	RS	RS	RS	RS	RS
224	SS	SS	SS	SS	SS	SS	SS	SS	SS	SS	SS	SS	SS	SS	SS	SS	SS	SS	SS	SS	SS	SS	SS	SS	SS	SS	SS	SS	SS	SS	SS	SS	SS	SS	SS	SS	SS	SS	SS	SS	SS	SS	SS	SS	SS	SS	SS	SS	SS
225	SS	SS	RR	RR	RR	RR	RR	RR	RR	RR	RR	RR	RR	RR	RR	RR	RR	RR	RR	RR	RR	RR	RR	RR	RR	RR	RR	RR	RR	RR	RR	RR	RR	RR	RR	RR	RR	RR	RR	RR	RR	RR	RR	RR	RR	RR	RR	RR	RR
228	SS	SS	SS	SS	SS	RR	RR	RR	RR	RR	RR	RR	RR	RR	RR	RR	RR	RR	RR	RR	RR	RR	RR	RR	RR	RR	RR	RR	RR	RR	RR	RR	RR	RR	RR	NA	RR	RR	RR	RR	RR	RR	RR	RR	RR	RR	RR	RR	RR
229	RR	RR	RR	RR	RR	RR	RR	RR	RR	RR	RR	RR	RR	RR	RR	RR	RR	RR	RR	RR	RR	RR	RR	RR	RR	RR	RR	RR	RR	RR	RR	RR	RR	RR	RR	NA	RR	RR	RR	RR	RR	RR	RR	RR	RR	RR	RR	RR	RR
233	SS	SS	SS	SS	SS	SS	SS	SS	SS	SS	SS	RR	RR	RR	RR	RR	RR	RR	RR	RR	RR	RR	RR	RR	RR	RR	RR	RR	NA	RR	RR	RR	RR	RR	RR	RR	RR	RR	RR	RR	RR	RR	RR	RR	RR	RR	RR	RR	RR
234	RR	RR	RR	SS	SS	SS	SS	SS	SS	SS	SS	RR	RR	RR	RR	RR	RR	RR	RR	RR	RR	RR	RR	RR	RR	RR	RR	RR	RR	RR	RR	RR	RR	RR	RR	NA	RR	RR	RR	RR	RR	RR	RR	RR	RR	RR	RR	RR	RR
236	RR	RR	RR	RR	RR	SS	SS	SS	SS	SS	SS	SS	SS	SS	SS	SS	SS	SS	SS	SS	SS	SS	SS	SS	SS	SS	SS	SS	SS	SS	SS	SS	SS	SS	SS	SS	SS	SS	SS	NA	SS	SS	SS	SS	SS	SS	SS	SS	SS
238	RS	RR	RR	RR	RR	RR	RR	RR	RR	RR	RR	RR	SS	SS	SS	SS	SS	SS	SS	SS	SS	SS	SS	SS	SS	SS	SS	SS	SS	SS	SS	SS	SS	SS	SS	SS	SS	SS	SS	SS	SS	SS	SS	SS	SS	SS	SS	SS	SS
240	RS	RS	RS	RS	RS	RR	RR	RR	RR	RR	RR	RR	RR	RR	RR	RR	RR	RR	RR	RR	RR	RR	RR	RR	RR	RR	RR	RR	RR	RR	RR	RR	RR	RR	RR	NA	RR	RR	RR	RR	RR	RR	RR	RR	RR	SS	SS	SS	SS
243	RR	RR	RR	RR	RR	RR	RR	RR	RR	RR	RR	RR	RR	RR	RR	RR	RR	RR	RR	RR	RR	RR	RR	RR	RR	RR	RR	RR	RR	RR	RR	RR	RR	RR	RR	NA	RR	RR	RR	RR	RR	RR	RR	RR	RR	RR	RR	SS	SS
244	RR	RR	RR	RR	RR	RR	RS	RS	RS	RS	NA	RS	RS	RS	RS	NA	RS	RS	RS	SS	RS	RS	RS	RS	RS	RS	RS	SS	RS	RS	RS	RS	RR	RS	NA	RS	RS	RS	RS	RR	RS	RS	RS	RS	RS	RS	RS	RS	RS
245	RR	RR	RR	RR	RR	SS	SS	SS	SS	SS	SS	SS	SS	RS	RS	RR	RS	RS	RS	SS	RS	RS	RS	RS	RS	RS	RS	SS	RS	RS	RS	RS	RR	RS	RS	RS	RS	RS	RS	NA	RS	RS	RS	RS	RS	RS	RS	SS	SS
246	RR	RR	RR	SS	SS	SS	RS	RS	RS	RS	NA	RS	RS	RS	RS	RR	RS	RS	RS	SS	RS	RS	RS	RS	RS	RS	RS	SS	RS	RS	RS	RS	RR	RS	RS	RS	RS	RS	RS	NA	RS	RS	RS	RS	RS	RS	RS	RR	RR
247	SS	SS	SS	SS	SS	SS	SS	SS	SS	SS	SS	SS	SS	SS	SS	SS	SS	SS	SS	SS	SS	SS	SS	SS	SS	SS	RS	SS	SS	SS	SS	SS	SS	SS	SS	SS	SS	SS	SS	SS	SS	SS	SS	SS	SS	SS	SS	SS	SS
248	RR	RR	RR	RR	RR	RR	RR	RR	RR	RR	RR	RR	RR	RR	RR	RR	RR	RR	RR	RR	RR	RR	RR	RR	RR	RR	RR	RR	RR	RR	RR	RR	RR	RR	RR	RR	RR	RR	RR	RR	RR	RR	RR	RR	RR	RR	RR	RR	RR
249	RR	RR	RR	RR	RR	RR	RR	RR	RR	RR	RR	RR	RR	RR	RR	RR	RR	RR	RR	RS	RR	RR	RR	RR	RR	RR	RR	RR	RR	RR	RR	RR	RR	RR	RR	NA	RR	RR	RR	RR	RR	RR	RR	RR	RR	RR	RR	RR	RR
250	RR	RR	RR	RR	RR	RR	RR	RR	RR	RR	RR	RR	RR	RR	RR	RR	RR	RR	RR	RR	RR	RR	RR	RR	RR	RR	RR	RR	RR	RR	RR	RR	RR	RR	RR	RR	RR	RR	RR	RR	RR	RR	RR	RR	RR	RR	RR	RR	RR
251	SS	SS	SS	SS	SS	SS	SS	SS	SS	SS	SS	SS	SS	SS	SS	SS	SS	SS	SS	SS	SS	SS	SS	SS	SS	SS	SS	SS	SS	SS	SS	SS	SS	SS	SS	SS	SS	SS	SS	SS	SS	SS	SS	SS	SS	SS	SS	SS	SS
252	SS	SS	SS	SS	SS	SS	SS	SS	SS	SS	SS	RR	RR	RR	RR	RR	RR	RR	RR	RR	RR	RR	RR	RR	RR	RR	RR	RR	RR	RR	RR	RR	RR	RR	RR	RR	RR	RR	RR	RR	RR	RR	RR	RR	RR	RR	RR	RR	RR
253	RR	RR	RS	RR	RR	RR	RR	RR	RR	RR	RR	RR	RR	RR	RR	RR	RR	RR	RR	RR	RR	RR	RR	RR	RR	RR	RR	RR	RR	RR	RR	RR	RR	RR	RR	NA	RR	RR	RR	RR	RR	RR	RR	RR	RR	RR	RR	RR	RR
255	SS	SS	SS	SS	SS	RR	RR	RR	RR	RR	RR	RR	RR	RR	RR	RR	RR	RR	RR	RR	RR	RR	RR	RR	RR	RR	RR	RR	RR	RR	RR	RR	RR	RR	RR	RR	RR	RR	RR	RR	RR	RR	RR	RR	RR	RR	RR	RR	RR
256	RR	RR	RR	RR	RR	RR	RR	RR	RR	RR	RR	RR	RR	RR	RR	RR	RR	RR	RR	RR	RR	RR	RR	RR	RR	RR	RR	RR	RR	RR	RR	RR	RR	RR	RR	RR	RR	RR	RR	RR	RR	RR	RR	RR	RR	RR	RR	RR	RR
257	SS	SS	SS	SS	SS	SS	SS	SS	SS	SS	SS	SS	SS	SS	SS	SS	SS	SS	SS	SS	SS	SS	SS	SS	SS	SS	SS	SS	SS	SS	SS	SS	SS	SS	SS	SS	SS	SS	SS	SS	SS	SS	SS	SS	SS	SS	SS	SS	SS
260	SS	SS	SS	SS	SS	SS	SS	SS	SS	SS	SS	SS	SS	RR	RR	RR	RR	RR	RR	RR	RR	RR	RR	RR	RR	RR	RR	RR	RR	RR	RR	RR	RR	RR	RR	NA	RR	RR	RR	RR	RR	RR	RR	RR	RR	RR	RR	RR	RR
261	SS	SS	SS	SS	SS	SS	SS	SS	SS	SS	SS	SS	SS	SS	SS	SS	SS	SS	SS	SS	SS	SS	SS	SS	SS	SS	SS	SS	SS	SS	SS	SS	SS	SS	SS	SS	SS	SS	SS	SS	SS	SS	SS	SS	SS	SS	SS	SS	SS
262	RR	RR	SS	SS	SS	SS	RR	RS	RS	RS	NA	RS	RS	RS	RS	RR	RS	RS	RS	SS	RS	RS	RS	RS	RS	RS	RS	SS	RS	RS	RS	RS	RR	RS	RS	RS	RS	RS	RS	RR	RS	RS	RS	RS	RS	RS	RS	SS	SS
263	SS	SS	SS	SS	SS	SS	SS	SS	SS	SS	SS	SS	SS	SS	SS	SS	SS	SS	SS	SS	SS	SS	SS	SS	SS	SS	SS	SS	SS	SS	SS	SS	SS	SS	SS	SS	SS	SS	SS	SS	SS	SS	SS	SS	SS	SS	SS	SS	SS
264	RR	RR	RR	RR	RR	RR	RR	RR	RR	RR	SS	SS	SS	SS	SS	SS	SS	SS	SS	SS	SS	SS	SS	SS	SS	SS	SS	SS	SS	SS	SS	SS	SS	SS	SS	SS	SS	SS	SS	NA	SS	SS	SS	SS	SS	SS	SS	SS	SS
267	RR	RR	SS	SS	SS	SS	SS	SS	SS	SS	SS	SS	SS	SS	SS	SS	SS	SS	SS	SS	SS	SS	SS	SS	SS	SS	SS	SS	SS	SS	SS	SS	SS	SS	SS	SS	SS	SS	SS	NA	SS	SS	SS	SS	SS	SS	SS	SS	SS
270	SS	SS	SS	SS	SS	SS	SS	SS	SS	SS	SS	SS	SS	SS	SS	SS	SS	SS	SS	SS	SS	SS	SS	SS	SS	SS	SS	SS	SS	SS	SS	SS	SS	SS	SS	SS	SS	SS	SS	NA	SS	SS	SS	SS	SS	SS	SS	SS	SS
273	RR	RR	RR	RS	RS	SS	SS	SS	SS	SS	SS	SS	SS	SS	SS	SS	SS	SS	SS	SS	SS	SS	SS	SS	SS	SS	SS	SS	SS	SS	SS	SS	SS	SS	SS	SS	SS	SS	SS	NA	SS	SS	SS	SS	SS	SS	SS	SS	SS
274	RR	RR	SS	SS	SS	SS	SS	SS	SS	SS	SS	SS	SS	SS	SS	SS	SS	SS	SS	SS	SS	SS	SS	SS	SS	SS	SS	SS	SS	SS	SS	SS	SS	SS	SS	SS	SS	SS	SS	NA	SS	SS	SS	SS	SS	SS	SS	SS	SS
275	SS	SS	SS	SS	SS	SS	SS	SS	SS	SS	SS	SS	SS	SS	SS	SS	SS	SS	SS	SS	SS	SS	SS	SS	SS	SS	SS	SS	SS	SS	SS	SS	SS	SS	SS	SS	SS	SS	SS	NA	SS	SS	SS	SS	SS	SS	SS	SS	SS
278	RR	RR	RR	RR	RR	RR	RR	RR	RR	RR	RR	RR	RR	RR	RR	RR	RR	RR	RR	RR	RR	RR	RR	RR	RR	RR	RR	RR	RR	RR	RR	RR	RR	RR	RR	RR	RR	RR	RR	RR	RR	RR	RR	RR	RR	RR	RR	RR	RR
280	RR	RR	RR	SS	SS	SS	SS	SS	SS	SS	SS	SS	SS	SS	SS	SS	SS	SS	SS	SS	SS	SS	SS	SS	SS	SS	SS	SS	SS	SS	SS	SS	SS	SS	SS	SS	SS	SS	SS	NA	SS	SS	SS	SS	SS	SS	SS	SS	SS
282	RR	RR	RR	RR	RR	RR	RR	RR	RR	NA	RR	RR	RR	RR	RR	RR	RR	RR	RR	RS	RR	RR	RR	RR	RR	RR	RR	RR	RR	RR	RR	RR	RR	RR	RR	RR	RR	RR	RR	RR	RR	RR	RR	RR	RR	RR	RR	RR	NA
283	SS	SS	SS	SS	SS	SS	SS	SS	SS	SS	SS	SS	SS	SS	SS	NA	SS	SS	SS	SS	SS	SS	SS	SS	SS	SS	SS	SS	SS	SS	SS	SS	SS	SS	RS	RS	NA	RS	RS	RR	NA	RS	RS	RS	RS	RS	RS	RS	NA
284	SS	SS	SS	SS	SS	SS	SS	SS	SS	SS	SS	RR	RR	RR	RR	RR	RR	RR	RR	RR	RR	RR	RR	RR	RR	RR	RR	RR	RR	RR	RR	RR	RR	RR	RR	RR	RR	RR	RR	RR	NA	RS	RS	RS	RS	RS	RS	RS	RS
287	SS	SS	SS	SS	SS	SS	RR	RR	RR	RR	RR	RR	RR	RR	RR	RR	RR	RR	RR	RR	RR	RR	RR	RR	RR	RR	RR	RR	RR	RR	RR	RR	RR	RR	RR	RR	RR	RR	RR	RR	RR	RR	RR	RR	RR	RR	RR	RR	NA
288	RR	RR	RR	RR	RR	RR	RR	RR	RR	NA	RR	RR	RR	RR	RR	RR	RR	RR	RR	RS	RR	RR	RR	RR	RR	RR	RR	RR	RR	RR	RR	RR	RR	RR	RR	RR	RR	RR	RR	SS	SS	SS	SS	SS	SS	SS	SS	SS	NA
289	SS	SS	SS	SS	SS	SS	SS	SS	SS	SS	SS	SS	SS	SS	SS	SS	SS	SS	SS	SS	SS	SS	SS	SS	SS	SS	RS	SS	SS	SS	SS	SS	SS	SS	SS	SS	SS	SS	SS	SS	SS	SS	SS	SS	SS	SS	SS	SS	NA
290	SS	SS	SS	SS	SS	SS	SS	SS	SS	SS	SS	SS	SS	SS	SS	SS	SS	SS	SS	SS	SS	SS	SS	SS	SS	SS	SS	SS	SS	SS	SS	SS	SS	SS	SS	SS	SS	SS	SS	SS	SS	SS	SS	SS	SS	SS	SS	SS	NA
292	RR	RR	RR	RR	RR	RR	RR	RR	RR	NA	RR	RR	RR	RR	RR	RR	RR	RR	RR	NA	RR	RR	RR	RR	RR	RR	RR	RR	RR	RR	RR	RR	RR	RR	RR	RR	RR	RR	RR	RR	RR	RR	RR	RR	RR	RR	RR	RR	NA
293	SS	SS	SS	SS	SS	SS	SS	SS	SS	NA	SS	SS	SS	SS	SS	SS	SS	SS	SS	SS	SS	SS	SS	SS	SS	SS	SS	SS	SS	SS	SS	SS	SS	SS	SS	SS	SS	SS	SS	NA	SS	SS	SS	SS	SS	SS	SS	SS	NA
ILL6002_1	SS	SS	SS	SS	SS	SS	SS	SS	SS	SS	SS	SS	SS	SS	SS	SS	SS	SS	SS	SS	SS	SS	SS	SS	SS	SS	SS	SS	SS	SS	SS	SS	SS	SS	SS	SS	SS	SS	SS	SS	SS	SS	SS	SS	SS	SS	SS	SS	SS
ILL6002_2	SS	SS	SS	SS	SS	SS	SS	SS	SS	SS	SS	SS	SS	SS	SS	SS	SS	SS	SS	SS	SS	SS	SS	SS	SS	SS	SS	SS	SS	SS	SS	SS	SS	SS	SS	SS	SS	SS	SS	SS	SS	SS	SS	SS	SS	SS	SS	SS	SS
Indianhead_1	RR	RR	RR	RR	RR	RR	RR	RR	RR	RR	RR	RR	RR	RR	RR	RR	RR	RR	RR	RR	RR	RR	RR	RR	RR	RR	RR	RR	RR	RR	RR	RR	RR	RR	RR	RR	RR	RR	RR	RR	RR	RR	RR	RR	RR	RR	RR	RR	RR
Indianhead_2	RR	RR	RR	RR	RR	RR	RR	RR	RR	RR	RR	RR	RR	RR	RR	RR	RR	RR	RR	NA	RR	RR	RR	RR	RR	RR	RR	RR	RR	RR	RR	RR	RR	RR	RR	RR	RR	RR	RR	RR	RR	RR	RR	RR	RR	RR	RR	RR	RR
[truncated: 2,745 more columns]
