# Supplementary material for: Genetic mapping of Ascochyta blight resistance in an ILL6002 × Indianhead lentil mapping population
Source: Plant Genome. 2025 Aug 30;18(3):e70097. doi: 10.1002/tpg2.70097 (PMC12397902; doi:10.1002/tpg2.70097)
Supplement: Supplementary file 9 — Table S2 Quality control procedures conducted on the markers received from the 30K Pulse SNP array, including the total number of markers removed at each step, and the remaining markers following removal. Table S3 Results of Spearman's Rank Correlation testing to compare phenotypic values collected between isolates. The Rho statistic, given in the bottom left half of the table, is indicative of the magnitude of the correlation, while the corresponding p‐value, given in the upper right half of the table, is indicative of whether this correlation is significant, where p < 0.05. The magnitude of the Rho statistic is generally considered as follows: 0.00‐0.19 = “very weak”, 0.20‐0.39 = “weak”, 0.40‐0.59 = “moderate”, 0.60‐0.79 = “strong”, 0.80‐1.00 = “very strong”, where a positive number is indicative of a positive correlation, and a negative number is indicative of a negative correlation. Table S4 Phenotypic data used in analysis [file TPG2-18-e70097-s009.csv]

id	Kewell	P9424	Mildew	WAC12393-1	WAE21002-1
1	-0.605867409	-1.133795035	0	2.145545268	-0.419982014
2	1.495155572	-0.7418528	0	-0.688339563	1.101710722
3	1.350257436	2.254260321	0	-0.688339563	0.346585003
4	-1.003532295	2.026386929	1
5	-1.40280716	-0.651828744	0	-1.386236574	-0.992046953
7	0.802864475	-1.087882767	0	-0.688339563	-0.042419155
8	0.239371722	-0.311425282	0	-0.328816861	-1.186549032
10	0.706265717	-0.556178184	0	0.030705842	-0.419982014
13	-0.630017098	-0.072298882	0
14	1.261708574	-0.928652717	0
15	-1.879360482	-0.820524885	0
18	1.18120961	0.069714066	0
19	0.931662819	-0.40426259	0
20	-0.340220825	-0.708093779	0	0.728602853	-0.797544874
22	0.384269858	0.50723098	0
24	-2.239996394	1.45248357	0
25	0.72236551	-1.210428013	0	-0.328816861	0.152082924
26	0.851331816	-0.456040984	0
28	0.762614993	1.283688465	0	0.728602853	0.724147863
29	0.030074413	-0.998421361	1	-0.328816861	-0.419982014
30	-0.678316477	1.092387345	0	0	-1.564111892
31	0.384269858	-0.02053505	0	0.030705842	-1.186549032
32	0.794814579	-1.210428013	1	-0.328816861	-0.797544874
33	1.18120961	-0.146006078	0	-0.328816861	0.152082924
36	-0.749155566	-1.04568399	0
37	-0.12287362	0.124628741	0	0.030705842	-0.419982014
38	-0.589767616	-1.171942729	0	0.030705842	-1.564111892
41	-1.161310266	-1.022052675	0.5
46	0.016953614	-0.855003092	0
47	-0.919813371	-0.976477997	0
49	-0.113213744	-0.651828744	0	-1.386236574	-0.797544874
50			0
53	-0.243622067	1.77319427	0
54	-1.185459955	-0.674334758	0
55	-0.243622067	-0.766384356	0	0.728602853	0.724147863
56	-0.741572024	0.755621713	0
58	-0.958452874	-0.359250561	0	0.728602853	-0.419982014
60	-2.014599292	1.176784898	0	0.728602853	-0.797544874
61	0.094473585	-0.656104887	0	0.728602853	-0.419982014
63	-0.741105669	1.539694375	0	-1.386236574	-0.042419155
64	-0.267771756	0.844821191	0
65	0.529167995	-0.748604605	1	-0.328816861	-1.186549032
67	-0.130923516	-0.252346995	0	-0.688339563	-0.797544874
71			0
72	1.02021168	-1.011362319	0
73	1.052411266	2.161423013	0
74	-1.354507781	-0.167949442	0	0.728602853	1.101710722
75	1.672253295	-1.178694533	0
76	-1.10496099	-0.637875015	1	0.728602853	-0.797544874
77			0
78			1
79	-0.291921446	2.07702546	0	0.030705842	-0.419982014
80	-1.185459955	-1.163840564	0	0.030705842	1.490714881
81	-1.079201321	1.722555739	0	-1.386236574	-1.564111892
83	1.398556815	0.254038322	0	-0.328816861	1.101710722
84	1.477115468		0
86	0.818964268	-0.798117836	1
87	0.31182079	1.418724549	1
89			0
90	0.360120169	-0.864285517	0
92	-1.064711508	1.795700285	0	-0.688339563	0.724147863
93			0
94	0.674066132	-1.110501311	0	-1.386236574	-0.419982014
95	0.770664889	-0.658918139	0	-0.328816861	0.724147863
96	0.31182079	-1.056149287	1	0.728602853	-0.797544874
98	0.553317684	-0.507002544	0	0.728602853	1.101710722
99	0.480868616	0.552243008	0	0.728602853	-0.797544874
100			1
101	-0.509268651	0.422833427	0	0.728602853	-0.797544874
102	1.374407125	-0.381756575	0	0.030705842	0.724147863
104	-0.750765545	-1.026103758	0	-1.386236574	-1.186549032
105	0.456718927	-0.235467484	0	0.728602853	0.724147863
106	-0.291921446	0.609858404	0	0.728602853	0.346585003
108	-2.141787657	-0.481683278	0	0.728602853	-0.419982014
109	0.915563026	1.193664409	0	-1.386236574	-0.797544874
114	-1.261128982	-0.480220387	0.5	-0.328816861	0.346585003
115	0.649916442	0.767400502	1	0.728602853	-0.797544874
116			0
117	0.553317684	-0.594438408	0	-1.386236574	1.101710722
119	-0.67026658	1.030495807	0	0.030705842	-1.564111892
124	1.640053709	0.384854528	0	-1.386236574	0.346585003
125	-1.424245099		1
126	-0.147023309	-0.110334046	0	0.030705842	1.101710722
128			1
130	0.215222032	0.135881748	0
131	-0.678316477	0.227256165	0	-1.386236574	-0.042419155
133	-0.630017098	-0.758732311	0
135	-1.509065793	1.069881331	1	0.728602853	-0.419982014
137			0
138	-1.65396393	-0.763233514	0	0.728602853	-0.797544874
139	-0.130923516	-0.919425251	0	-0.688339563	2.2458406
142	1.366357229	-0.667582954	0
144	-0.919813371	1.199290912	1	0.728602853	0.346585003
145			0
146	1.15705992	-1.009899428	1	0	-1.564111892
147	-0.646116891	1.75631476	0	0.030705842	-1.186549032
148	-1.377047491	-0.200358102	1	-0.328816861	-0.797544874
149	1.301958057	-0.090078633	0	-0.688339563	-0.042419155
150	-0.919813371	-1.010574608	1	-1.386236574	0.724147863
151	-0.523758464	1.283688465	0	0.728602853	-0.042419155
153	1.543454951	2.212061545	0
154	-0.436819583	-0.584310702	0
155	1.833251224	-0.031562997	0
156	0.282437588		0
157	1.012161784	0.760423638	0	-0.688339563	-0.042419155
158	1.615904019	-1.088445417	0
159	1.543454951	-0.802056388	0	-0.328816861	1.86827774
160	-0.195322688	-1.07775506	0	-0.688339563	-0.797544874
163	0.625766753	1.300567975	0	2.843442279	1.86827774
164	1.124860334	-1.023177976	0	-0.688339563	1.490714881
166	-0.630017098	1.171158394	0	-0.688339563	0.724147863
170	1.301958057	1.171158394	0
172	-0.601037471	0.254038322	0
173	0.649916442	0.20339979	1	-1.386236574	-0.992046953
174	-1.113010887	-1.198949946	0	-1.386236574	0.152082924
177	-1.418906953	1.216170423	0
180	-0.016614986	-0.46907991	0	0.728602853	-0.992046953
182			0
183	-1.56219511	0.169640769	0	0.728602853	-0.042419155
184	-0.551940615	0.837712681	0
186	0.472068997	1.839222498	0	1.426499863	0.346585003
189	-0.85535087	0.689948938	1	0.728602853	0.346585003
192	0.965110662	-0.603804728	1
195	-0.096825232	-0.951870435	0
196	-0.893277152	-0.879630382	0	0.030705842	1.490714881
199	-1.462171381	-0.400219125	1	-0.328816861	0.346585003
200	-0.476088051	0.663679828	1
201	1.003036944	-0.794255775	0	0.030705842	0.724147863
202	-0.210604077	-0.662910225	1
203	-0.2674935	-0.830375801	0	0.030705842	-1.186549032
204	-0.248530359	1.215331137	1	1.786022566	-1.186549032
206			1
208	0.244511306	1.182494749	0	1.426499863	-0.042419155
210	1.003036944	-0.603804728	0	0.030705842	0.152082924
212	-1.23461369	-0.268873576	0
213			1
214	-0.627793179	1.277720273	1	0.728602853	-1.564111892
216	0.168658742	-0.794255775	0	0.030705842	-0.797544874
219	-3.472264323	-1.017543209	1
220	-0.286456641	0.804876294	1
221	-0.514014333	-0.958437712	1	1.786022566	-1.186549032
222	0.547921561	-0.524997398	0	-0.328816861	1.86827774
224			0
225	-0.665719461	0.295912288	0
228	1.458152327	-0.93873588	1
229			0
233	0.225548165	2.233259148	0
234	-1.139797985	-0.965004989	0
236	-1.936249905	-0.524997398	0
238	0.509995279	-0.715448445	1	-0.688339563	-0.419982014
240	1.496078609	1.937731661	0
243	1.382299763	1.937731661	0	-0.328816861	2.2458406
244			0
245	-0.912240293	0.407556006	1
246	2.245122677	-0.662910225	0	-1.386236574	2.440342679
247	-0.362309205	-0.892764937	0
248	-0.229567218	-0.245888104	0	-1.386236574	1.101710722
249	0.547921561	-0.932168602	0
250	-0.969129716	0.197403126	1	1.426499863	2.634844758
251	1.230594636	-0.462608262	0
252	1.70467316	-0.889481298	1
253	-0.893277152	-0.961721351	0	-1.386236574	0.724147863
255	0.965110662	-0.761419387	0
256	0.33932701	1.297422106	0	0.728602853	0.724147863
257	0.813405535	2.003404436	0	0.030705842	-0.042419155
260			0
261	1.040963226	0.7884581	1	0.030705842	-0.419982014
262	-1.75799638	-0.278724492	0
263	1.439189186	1.428767655	1
264	-1.67455856	-0.130960748	0	3.54133929	-0.419982014
267	-0.286456641	0.361585063	0	1.426499863	-1.186549032
270	0.851331816	-0.899332215	0	-1.386236574	0.346585003
273	0.32036387	-0.866495827	0	0.728602853	-1.564111892
274	0.092806178	-0.64977567	0
275	-1.8414342	-0.892764937	0	-1.386236574	-0.419982014
278	0.073843037	-0.347680906	0	-0.328816861	0.346585003
280	-1.481134522	-0.93873588	0	0.030705842	0.724147863
282	0.32036387	-0.873063105	1	-1.386236574	0.346585003
283	-0.923618178	-0.64977567	0	0.728602853	-0.797544874
284	0.965110662	0.91980365	0	0.728602853	0.346585003
287	1.458152327	1.182494749	0
288	-0.191640937	-0.196633523	0
289	-0.931203434	0.804876294	0
290	0.737552971	-0.85992855	0
292	0.111769319	-0.846793995	0	-0.688339563	1.86827774
293	0.604810984	2.725804959	0
ILL6002_1	0.908221239	0.591628532	0	2.145545268	0.792795655
ILL6002_2	-0.243622067	2.233259631	0
Indianhead_1	0.035916755	-0.573057695	0	-0.688339563	0.152082924
Indianhead_2	-1.153260369	-0.886197851	0
