# Supplementary material for: Genetic mapping of Ascochyta blight resistance in an ILL6002 × Indianhead lentil mapping population
Source: Plant Genome. 2025 Aug 30;18(3):e70097. doi: 10.1002/tpg2.70097 (PMC12397902; doi:10.1002/tpg2.70097)
Supplement: Supplementary file 10 — Supplementary Data 1 A spreadsheet, each page containing the genes annotated on the CDC Redberry (v2.0) genome assembly, within each region of interest. Cells filled in blue denote plant defence‐associated genes, and those with orange text indicate classical resistance gene analogues. The name of each page indicates the respective QTL, and the associated A. lentis isolate, or powdery mildew where appropriate. [file TPG2-18-e70097-s003.xlsx]

## Sheet: qAB_2.1 (P94-24)
Name	Minimum	Maximum	Description
Lcu.2RBY.2g003630	6881640	6886197	(Lysine ketoglutarate reductase trans-splicing-like protein {ECO:0000313|EMBL:AES63728.2}) (Uncharacterized protein {ECO:0000313|EnsemblPlants:AES63728})
Lcu.2RBY.2g003640	6921485	6923292	(BTB/POZ domain-containing protein {ECO:0000313|EMBL:AES84742.1}) (Phototropic-responsive NPH3 family protein {ECO:0000313|EMBL:KEH32706.1}) (Uncharacterized protein {ECO:0000313|EnsemblPlants:KEH32706})
Lcu.2RBY.2g003650	6923318	6925599	(2-isopropylmalate synthase {ECO:0000313|EMBL:AES63078.1}) (Uncharacterized protein {ECO:0000313|EnsemblPlants:AES63078})
Lcu.2RBY.2g003660	6924496	6925599	hypothetical protein
Lcu.2RBY.2g003670	6925667	6926366	hypothetical protein
Lcu.2RBY.2g003680	6931407	6935498	(Uncharacterized protein {ECO:0000313|EMBL:KRH10788.1, ECO:0000313|EnsemblPlants:GLYMA15G07500.1})
Lcu.2RBY.2g003690	7004463	7006898	hypothetical protein
Lcu.2RBY.2g003700	7028742	7036363	Katanin p80 WD40 repeat-containing subunit B1 homolog {ECO:0000256|HAMAP-Rule:MF_03022}
Lcu.2RBY.2g003710	7086078	7091421	(Strubbelig receptor family 3 protein {ECO:0000313|EMBL:AES63737.1}) (Uncharacterized protein {ECO:0000313|EnsemblPlants:AES63737})
Lcu.2RBY.2g003720	7119263	7119764	(Transmembrane protein, putative {ECO:0000313|EMBL:AES97908.1}) (Uncharacterized protein {ECO:0000313|EnsemblPlants:AES97908})
Lcu.2RBY.2g003730	7120048	7121465	(Uncharacterized protein {ECO:0000313|EMBL:AES95291.1, ECO:0000313|EnsemblPlants:AES95291})
Lcu.2RBY.2g003740	7121987	7128746	(NAD(P)H dehydrogenase B2 {ECO:0000313|EMBL:KEH29604.1}) (Uncharacterized protein {ECO:0000313|EnsemblPlants:KEH29604})
Lcu.2RBY.2g003750	7127320	7127712	(GRF zinc finger protein {ECO:0000313|EMBL:AES97602.1}) (Uncharacterized protein {ECO:0000313|EnsemblPlants:AES97602})
Lcu.2RBY.2g003760	7201000	7202533	(BEST plant protein match is: (TAIR:plant.1) protein, putative {ECO:0000313|EMBL:AES63741.1}) (Uncharacterized protein {ECO:0000313|EnsemblPlants:AES63741})
Lcu.2RBY.2g003770	7251386	7255259	(Transmembrane protein, putative {ECO:0000313|EMBL:AES63744.1}) (Uncharacterized protein {ECO:0000313|EnsemblPlants:AES63744})
Lcu.2RBY.2g003780	7262412	7263521	(F-box/kelch-repeat plant protein, putative {ECO:0000313|EMBL:AES63745.1}) (Uncharacterized protein {ECO:0000313|EnsemblPlants:AES63745})
Lcu.2RBY.2g003790	7333112	7333408	(Uncharacterized protein {ECO:0000313|EMBL:AES63746.1, ECO:0000313|EnsemblPlants:AES63746})
Lcu.2RBY.2g003800	7333860	7337611	(LisH and RanBPM domain protein {ECO:0000313|EMBL:AES63747.1}) (Uncharacterized protein {ECO:0000313|EnsemblPlants:AES63747})
Lcu.2RBY.2g003810	7337746	7339629	(PPR containing plant-like protein {ECO:0000313|EMBL:AES60981.1}) (Uncharacterized protein {ECO:0000313|EnsemblPlants:AES60981})
Lcu.2RBY.2g003820	7339836	7342042	(PPR containing plant-like protein {ECO:0000313|EMBL:AES60981.1}) (Uncharacterized protein {ECO:0000313|EnsemblPlants:AES60981})
Lcu.2RBY.2g003830	7397448	7404162	(SNF2, helicase and zinc finger protein {ECO:0000313|EMBL:AES63749.2}) (Uncharacterized protein {ECO:0000313|EnsemblPlants:AES63749})
Lcu.2RBY.2g003840	7423949	7425930	(RNA-directed DNA polymerase (Reverse transcriptase) Zinc finger, CCHC-type Peptidase aspartic, active site Retrotransposon gag protein {ECO:0000313|EMBL:ABD28293.1})
Lcu.2RBY.2g003850	7455247	7455571	(Lipid binding protein, putative {ECO:0000313|EMBL:EEF29085.1})
Lcu.2RBY.2g003860	7459627	7464255	hypothetical protein
Lcu.2RBY.2g003870	7459627	7459957	(HyPRP family protein {ECO:0000313|EMBL:ERP65601.1})
Lcu.2RBY.2g003880	7462985	7464255	(Lipid binding protein, putative {ECO:0000313|EMBL:EEF29085.1})
Lcu.2RBY.2g003890	7489560	7495470	((E)-nerolidol/(E,E)-geranyl linalool synthase {ECO:0000313|EMBL:AES63753.1}) (Uncharacterized protein {ECO:0000313|EnsemblPlants:AES63753})
Lcu.2RBY.2g003900	7632533	7633282	(TIR {ECO:0000313|EMBL:ABN08593.1})
Lcu.2RBY.2g003910	7660425	7662480	Pectinesterase {ECO:0000256|RuleBase:RU000589} (3.1.1.11 {ECO:0000256|RuleBase:RU000589})
Lcu.2RBY.2g003920	7668080	7669543	(Uncharacterized protein {ECO:0000313|EMBL:KRH50335.1, ECO:0000313|EnsemblPlants:GLYMA07G33860.2})
Lcu.2RBY.2g003930	7715796	7722176	(CIP7 , related {ECO:0000313|EMBL:ABN08601.1}) (TIR class disease resistance protein {ECO:0000313|EMBL:AES63764.1}) (Uncharacterized protein {ECO:0000313|EnsemblPlants:AES63764})
Lcu.2RBY.2g003940	7722494	7725195	Proteasome subunit beta type {ECO:0000256|RuleBase:RU004203} (3.4.25.1 {ECO:0000256|RuleBase:RU004203})
Lcu.2RBY.2g003950	7725391	7729573	(CIP7 , related {ECO:0000313|EMBL:ABN08601.1}) (TIR class disease resistance protein {ECO:0000313|EMBL:AES63764.1}) (Uncharacterized protein {ECO:0000313|EnsemblPlants:AES63764})
Lcu.2RBY.2g003960	7744726	7746747	(Polyphenoloxidase {ECO:0000313|EMBL:AES63766.1}) (Tyrosinase {ECO:0000313|EMBL:ABN08603.1}) (Uncharacterized protein {ECO:0000313|EnsemblPlants:AES63766})
Lcu.2RBY.2g003970	7757679	7764148	(Allantoinase {ECO:0000313|EMBL:AES63773.1}) (Dihydroorotase {ECO:0000313|EMBL:ABN08606.1}) (Uncharacterized protein {ECO:0000313|EnsemblPlants:AES63773})
Lcu.2RBY.2g003980	7783193	7785610	(Fatty acid desaturase Peptidase M, neutral zinc metallopeptidases, zinc-binding site {ECO:0000313|EMBL:ABN08607.1}) (Sphingolipid delta desaturase {ECO:0000313|EMBL:AES63774.1}) (Uncharacterized protein {ECO:0000313|EnsemblPlants:AES63774})
Lcu.2RBY.2g003990	7790473	7791213	D-3-phosphoglycerate dehydrogenase {ECO:0000256|RuleBase:RU363003} (1.1.1.95 {ECO:0000256|RuleBase:RU363003})
Lcu.2RBY.2g004000	7791267	7794247	Heat shock 70 kDa protein, mitochondrial (Precursor)
Lcu.2RBY.2g004010	7810731	7814783	(Uncharacterized protein {ECO:0000313|EMBL:KRH10849.1, ECO:0000313|EnsemblPlants:GLYMA15G07890.3})
Lcu.2RBY.2g004020	7822156	7823944	(CBS {ECO:0000313|EMBL:ABN08611.1}) (CBS domain CBSX5-like protein {ECO:0000313|EMBL:AES63777.1}) (Uncharacterized protein {ECO:0000313|EnsemblPlants:AES63777})
Lcu.2RBY.2g004030	7838036	7840379	Acetolactate synthase {ECO:0000256|RuleBase:RU003591} (2.2.1.6 {ECO:0000256|RuleBase:RU003591})
Lcu.2RBY.2g004040	7844138	7855440	(U2 snRNP auxilliary factor, large subunit, splicing factor {ECO:0000313|EMBL:AES63779.2}) (Uncharacterized protein {ECO:0000313|EnsemblPlants:AES63779})
Lcu.2RBY.2g004050	7867757	7871079	(Stem-specific TSJT1-like protein {ECO:0000313|EMBL:AES63780.1}) (Uncharacterized protein {ECO:0000313|EnsemblPlants:AES63780})
Lcu.2RBY.2g004060	7871172	7876186	(Pentatricopeptide (PPR) repeat protein {ECO:0000313|EMBL:AES60016.1}) (Uncharacterized protein {ECO:0000313|EnsemblPlants:AES60016})
Lcu.2RBY.2g004070	7881969	7883104	(Stem-specific TSJT1-like protein {ECO:0000313|EMBL:AES63780.1}) (Uncharacterized protein {ECO:0000313|EnsemblPlants:AES63780})
Lcu.2RBY.2g004080	7885209	7907828	(Uncharacterized protein {ECO:0000313|EMBL:KRH21473.1, ECO:0000313|EnsemblPlants:GLYMA13G31480.1})
Lcu.2RBY.2g004090	7941881	7951659	(PPR containing plant protein {ECO:0000313|EMBL:KEH31603.1}) (Uncharacterized protein {ECO:0000313|EnsemblPlants:KEH31603})
Lcu.2RBY.2g004100	7954403	7958360	(Uncharacterized protein {ECO:0000313|EMBL:AFK33639.1})
Lcu.2RBY.2g004110	7968495	7970950	(Dihydroflavonol-4-reductase-like protein {ECO:0000313|EMBL:AES63793.1}) (Uncharacterized protein {ECO:0000313|EnsemblPlants:AES63793})
Lcu.2RBY.2g004120	7980387	7982107	(Uncharacterized protein {ECO:0000313|EMBL:KHN02608.1}) (Fragment)
Lcu.2RBY.2g004130	7988940	7992756	(Dihydroflavonol-4-reductase-like protein {ECO:0000313|EMBL:AES63793.1}) (Uncharacterized protein {ECO:0000313|EnsemblPlants:AES63793})
Lcu.2RBY.2g004140	8009627	8010029	Histone H4 {ECO:0000256|RuleBase:RU000528}
Lcu.2RBY.2g004150	8019246	8020202	(Lactosylceramide 4-alpha-galactosyltransferase-like protein {ECO:0000313|EMBL:AES63800.1}) (Uncharacterized protein {ECO:0000313|EnsemblPlants:AES63800})
Lcu.2RBY.2g004160	8021637	8022029	(GRF zinc finger protein {ECO:0000313|EMBL:AES97602.1}) (Uncharacterized protein {ECO:0000313|EnsemblPlants:AES97602})
Lcu.2RBY.2g004170	8037617	8044768	(Splicing factor 3B subunit 2 {ECO:0000313|EMBL:KHN08547.1})
Lcu.2RBY.2g004180	8095571	8097857	(Dof domain zinc finger protein {ECO:0000313|EMBL:AES63808.1}) (Uncharacterized protein {ECO:0000313|EnsemblPlants:AES63808})
Lcu.2RBY.2g004190	8127607	8131695	(Replication factor-A carboxy-terminal domain protein {ECO:0000313|EMBL:KEH37857.1}) (Uncharacterized protein {ECO:0000313|EnsemblPlants:KEH37857})
Lcu.2RBY.2g004200	8132598	8139631	(Protein silencing defective protein {ECO:0000313|EMBL:AES63813.1}) (Uncharacterized protein {ECO:0000313|EnsemblPlants:AES63813})
Lcu.2RBY.2g004210	8146792	8148482	(Rubber elongation factor protein {ECO:0000313|EMBL:AES63814.1}) (Uncharacterized protein {ECO:0000313|EMBL:AFK48980.1, ECO:0000313|EnsemblPlants:AES63814})
Lcu.2RBY.2g004220	8148179	8151139	(PPR containing plant protein {ECO:0000313|EMBL:AES63815.1}) (Uncharacterized protein {ECO:0000313|EnsemblPlants:AES63815})
Lcu.2RBY.2g004230	8159767	8163285	(Enoyl-CoA hydratase/isomerase family protein {ECO:0000313|EMBL:AES63816.1}) (Uncharacterized protein {ECO:0000313|EnsemblPlants:AES63816})
Lcu.2RBY.2g004240	8159859	8160230	(Uncharacterized protein {ECO:0000313|EMBL:KRH10859.1, ECO:0000313|EnsemblPlants:GLYMA15G07960.1})
Lcu.2RBY.2g004250	8163376	8164547	(Enoyl-CoA hydratase/isomerase family protein {ECO:0000313|EMBL:AES63816.1}) (Uncharacterized protein {ECO:0000313|EnsemblPlants:AES63816})
Lcu.2RBY.2g004260	8165964	8173645	Putative tRNA (cytidine(32)/guanosine(34)-2'-O)-methyltransferase {ECO:0000256|HAMAP-Rule:MF_03162} (2.1.1.205 {ECO:0000256|HAMAP-Rule:MF_03162}) (2'-O-ribose RNA methyltransferase TRM7 homolog {ECO:0000256|HAMAP-Rule:MF_03162})
Lcu.2RBY.2g004270	8171184	8173348	(PPR containing plant-like protein {ECO:0000313|EMBL:AES63820.2}) (Uncharacterized protein {ECO:0000313|EnsemblPlants:AES63820})
Lcu.2RBY.2g004280	8193169	8194685	(E3 ubiquitin-protein ligase RMA1H1-like protein {ECO:0000313|EMBL:KEH36544.1}) (Uncharacterized protein {ECO:0000313|EnsemblPlants:KEH36544})
Lcu.2RBY.2g004290	8274309	8274706	hypothetical protein
Lcu.2RBY.2g004300	8304605	8311339	(Callose synthase-like protein {ECO:0000313|EMBL:KEH36548.1}) (Uncharacterized protein {ECO:0000313|EnsemblPlants:KEH36548})
Lcu.2RBY.2g004310	8316261	8319066	(DUF2921 family protein {ECO:0000313|EMBL:AES63824.2}) (Uncharacterized protein {ECO:0000313|EnsemblPlants:AES63824})
Lcu.2RBY.2g004320	8326157	8331503	(Ubiquitin-conjugating enzyme E2 {ECO:0000313|EMBL:AES63825.2}) (Uncharacterized protein {ECO:0000313|EnsemblPlants:AES63825})
Lcu.2RBY.2g004330	8339242	8339598	(Uncharacterized protein {ECO:0000313|EMBL:KHN13130.1}) (Fragment)
Lcu.2RBY.2g004340	8365165	8366257	(Uncharacterized protein {ECO:0000313|EMBL:KHN47557.1}) (Fragment)
Lcu.2RBY.2g004350	8386623	8389223	(Transmembrane protein, putative {ECO:0000313|EMBL:AES63827.2}) (Uncharacterized protein {ECO:0000313|EMBL:AFK41697.1, ECO:0000313|EnsemblPlants:AES63827})
Lcu.2RBY.2g004360	8419674	8425771	(DUF616 family protein {ECO:0000313|EMBL:AES63828.1}) (Uncharacterized protein {ECO:0000313|EnsemblPlants:AES63828})
Lcu.2RBY.2g004370	8450310	8450590	hypothetical protein
Lcu.2RBY.2g004380	8498389	8500926	(Lectin kinase {ECO:0000313|EMBL:ABU75307.2})
Lcu.2RBY.2g004390	8503427	8506197	3-ketoacyl-CoA synthase {ECO:0000256|PIRNR:PIRNR036417} (2.3.1.- {ECO:0000256|PIRNR:PIRNR036417})
Lcu.2RBY.2g004400	8529938	8532296	(DUF506 family protein {ECO:0000313|EMBL:AES63833.1}) (Uncharacterized protein {ECO:0000313|EnsemblPlants:AES63833})
Lcu.2RBY.2g004410	8562785	8566067	(Protein kinase {ECO:0000313|EMBL:ABD32360.1}) (Tyrosine kinase family protein {ECO:0000313|EMBL:AES63840.1}) (Uncharacterized protein {ECO:0000313|EnsemblPlants:AES63840})
Lcu.2RBY.2g004420	8572513	8573362	hypothetical protein
Lcu.2RBY.2g004430	8593953	8595429	(Helix loop helix DNA-binding domain protein {ECO:0000313|EMBL:AES63842.1}) (Uncharacterized protein {ECO:0000313|EnsemblPlants:AES63842})
Lcu.2RBY.2g004440	8694937	8696501	(DNA-binding WRKY VQ {ECO:0000313|EMBL:ABD32365.1}) (Uncharacterized protein {ECO:0000313|EMBL:AFK42465.1, ECO:0000313|EnsemblPlants:AES63845}) (VQ motif protein {ECO:0000313|EMBL:AES63845.1})
Lcu.2RBY.2g004450	8717455	8719005	(Pre-mRNA-splicing factor SYF1-like protein {ECO:0000313|EMBL:AES63699.1}) (Uncharacterized protein {ECO:0000313|EnsemblPlants:AES63699})
Lcu.2RBY.2g004460	8772550	8777723	(Cig3, related {ECO:0000313|EMBL:ABD32367.2}) (Telomerase activating protein Est1 {ECO:0000313|EMBL:KEH36551.1}) (Uncharacterized protein {ECO:0000313|EnsemblPlants:KEH36551})
Lcu.2RBY.2g004470	8791646	8796585	(Lissencephaly type-1-like homology motif WD40-like {ECO:0000313|EMBL:ABD32372.2})
Lcu.2RBY.2g004480	8802051	8802432	(GRF zinc finger protein {ECO:0000313|EMBL:AES97602.1}) (Uncharacterized protein {ECO:0000313|EnsemblPlants:AES97602})
Lcu.2RBY.2g004490	8806123	8808979	40S ribosomal protein S6 {ECO:0000256|PIRNR:PIRNR002129}
Lcu.2RBY.2g004500	8817732	8819077	(Late embryogenesis abundant protein {ECO:0000313|EMBL:CAF32327.1})
Lcu.2RBY.2g004510	8833152	8834402	(Late embryogenesis abundant domain protein, putative {ECO:0000313|EMBL:AES63853.1}) (Uncharacterized protein {ECO:0000313|EnsemblPlants:AES63853})
Lcu.2RBY.2g004520	8971962	8972586	(ORF1 {ECO:0000313|EMBL:ACX37122.1}) (Fragment)
Lcu.2RBY.2g004530	9035684	9037502	(Dof domain zinc finger protein {ECO:0000313|EMBL:AES63855.1}) (Uncharacterized protein {ECO:0000313|EnsemblPlants:AES63855})
Lcu.2RBY.2g004540	9055123	9057078	(Uncharacterized protein {ECO:0000313|EMBL:KEH18428.1, ECO:0000313|EnsemblPlants:KEH18428})
Lcu.2RBY.2g004550	9136963	9139759	(DNA binding with one finger 3 protein {ECO:0000313|EMBL:BAC81660.1})
Lcu.2RBY.2g004560	9284304	9285996	(CAP, cysteine-rich secretory protein, antigen 5 {ECO:0000313|EMBL:AES63614.1}) (Uncharacterized protein {ECO:0000313|EnsemblPlants:AES63614})
Lcu.2RBY.2g004570	9329329	9329673	(Transducin/WD-40 repeat protein {ECO:0000313|EMBL:KEH30657.1}) (Uncharacterized protein {ECO:0000313|EnsemblPlants:KEH30657})
Lcu.2RBY.2g004580	9330688	9335514	DNA-directed RNA polymerase {ECO:0000256|RuleBase:RU004279} (2.7.7.6 {ECO:0000256|RuleBase:RU004279})
Lcu.2RBY.2g004590	9339215	9339469	(Transducin/WD-40 repeat protein {ECO:0000313|EMBL:KEH30657.1}) (Uncharacterized protein {ECO:0000313|EnsemblPlants:KEH30657})
LcSPL3a	9359112	9361666
Lcu.2RBY.2g004610	9373738	9380147	(Glyoxysomal processing protease, glyoxysomal-like protein {ECO:0000313|EMBL:AES63869.2}) (Uncharacterized protein {ECO:0000313|EnsemblPlants:AES63869})

## Sheet: qAB_3.1 (P94-24)
Name	Minimum	Maximum	Description
Lcu.2RBY.3g057710	349315559	349329002	(GTP-binding elongation factor Tu family protein {ECO:0000313|EMBL:KEH35649.1}) (Uncharacterized protein {ECO:0000313|EnsemblPlants:KEH35649})
Lcu.2RBY.3g057730	349448494	349453254	(Phosphatidylinositol-4-phosphate 5-kinase family protein {ECO:0000313|EMBL:KEH35650.1}) (Uncharacterized protein {ECO:0000313|EnsemblPlants:KEH35650})
Lcu.2RBY.3g057740	349474755	349477345	(Cancer-related nucleoside-triphosphatase-like protein {ECO:0000313|EMBL:AES95323.1}) (Uncharacterized protein {ECO:0000313|EnsemblPlants:AES95323})
Lcu.2RBY.3g057750	349606975	349610715	(OSBP(Oxysterol-binding protein)-related protein 1C {ECO:0000313|EMBL:KEH35651.1}) (Uncharacterized protein {ECO:0000313|EnsemblPlants:KEH35651})
Lcu.2RBY.3g057760	349636796	349639760	(ENTH/VHS/GAT family protein {ECO:0000313|EMBL:KEH35652.1}) (Uncharacterized protein {ECO:0000313|EnsemblPlants:KEH35652})
Lcu.2RBY.3g057770	349648244	349651697	Ferrochelatase {ECO:0000256|RuleBase:RU000607} (4.99.1.1 {ECO:0000256|RuleBase:RU000607})
Lcu.2RBY.3g057780	349648356	349649336	(Uncharacterized protein {ECO:0000313|EnsemblPlants:LPERR07G02820.4})
Lcu.2RBY.3g057790	349662147	349663794	(Exostosin family protein {ECO:0000313|EMBL:KEH35655.1}) (Uncharacterized protein {ECO:0000313|EnsemblPlants:KEH35655})
Lcu.2RBY.3g057800	349663857	349667615	(Sucrose non-fermenting-like kinase 2 family protein {ECO:0000313|EMBL:KEH35656.1}) (Uncharacterized protein {ECO:0000313|EnsemblPlants:KEH35656})
Lcu.2RBY.3g057810	349739110	349758337	(Uncharacterized protein {ECO:0000313|EMBL:BAT99411.1})
Lcu.2RBY.3g057820	349760792	349761868	(Ulp1 protease family, carboxy-terminal domain protein {ECO:0000313|EMBL:KEH16713.1}) (Uncharacterized protein {ECO:0000313|EnsemblPlants:KEH16713})
Lcu.2RBY.3g057830	349772071	349774737	(Patellin-3 protein {ECO:0000313|EMBL:KEH35657.1}) (Uncharacterized protein {ECO:0000313|EnsemblPlants:KEH35657})
Lcu.2RBY.3g057840	350154225	350156207	(Osmosensor histidine kinase {ECO:0000313|EMBL:KEH27595.1}) (Uncharacterized protein {ECO:0000313|EnsemblPlants:KEH27595})
Lcu.2RBY.3g057850	350188273	350189070	(Uncharacterized protein {ECO:0000313|EMBL:KCW46267.1})
Lcu.2RBY.3g057860	350365219	350365621	(Uncharacterized protein {ECO:0000313|EMBL:KHN19732.1}) (Fragment)
Lcu.2RBY.3g057870	350806258	350807767	(Uncharacterized protein {ECO:0000313|EnsemblPlants:ORGLA11G0063700.1})
Lcu.2RBY.3g057880	350812669	350813125	(Uncharacterized protein {ECO:0000313|EMBL:AES64392.1, ECO:0000313|EnsemblPlants:AES64392})
Lcu.2RBY.3g057890	350827327	350829488	(Uncharacterized protein {ECO:0000313|EMBL:KEH18428.1, ECO:0000313|EnsemblPlants:KEH18428})
Lcu.2RBY.3g057900	350984548	350985391	(Uncharacterized protein {ECO:0000313|EMBL:KRH77202.1, ECO:0000313|EnsemblPlants:GLYMA01G40650.2})
Lcu.2RBY.3g057910	351523182	351524042	(Uncharacterized protein {ECO:0000313|EMBL:KEH17080.1, ECO:0000313|EnsemblPlants:KEH17080})
Lcu.2RBY.3g057920	351650798	351651233	(Gag/pol polyprotein {ECO:0000313|EMBL:AAQ82035.1}) (Fragment)
Lcu.2RBY.3g057930	351838834	351844905	hypothetical protein
Lcu.2RBY.3g057940	351870565	351886560	(Gag-pro {ECO:0000313|EMBL:ACX37123.1})
Lcu.2RBY.3g057950	351949218	351951039	(Cancer-related nucleoside-triphosphatase-like protein {ECO:0000313|EMBL:KEH27623.1}) (Uncharacterized protein {ECO:0000313|EnsemblPlants:KEH27623})
Lcu.2RBY.3g057960	352279306	352280402	(Uncharacterized protein {ECO:0000313|EMBL:KHN47557.1}) (Fragment)
Lcu.2RBY.3g057970	352412608	352415236	(Ulp1 protease family, carboxy-terminal domain protein {ECO:0000313|EMBL:KEH16713.1}) (Uncharacterized protein {ECO:0000313|EnsemblPlants:KEH16713})
Lcu.2RBY.3g057980	353046097	353047482	(Uncharacterized protein {ECO:0000313|EMBL:AES69921.1, ECO:0000313|EnsemblPlants:AES69921})
Lcu.2RBY.3g057990	353261266	353282448	(Uncharacterized protein {ECO:0000313|EMBL:AES69921.1, ECO:0000313|EnsemblPlants:AES69921})
Lcu.2RBY.3g058000	353414157	353414919	hypothetical protein
Lcu.2RBY.3g058010	353495217	353496611	(Uncharacterized protein {ECO:0000313|EMBL:KEH18428.1, ECO:0000313|EnsemblPlants:KEH18428})
Lcu.2RBY.3g058020	353520461	353522529	(Uncharacterized protein {ECO:0000313|EMBL:AES66405.2, ECO:0000313|EnsemblPlants:AES66405})
Lcu.2RBY.3g058030	353654457	353655184	(Uncharacterized protein {ECO:0000313|EMBL:KCW90894.1})
Lcu.2RBY.3g058040	353657692	353659174	(Uncharacterized protein {ECO:0000313|EMBL:AFK41433.1})
Lcu.2RBY.3g058050	353702752	353706005	(110kDa protein HMP {ECO:0000313|EMBL:BAC06183.1}) (Fragment)
Lcu.2RBY.3g058060	353705779	353707240	(Cytochrome P450 family protein {ECO:0000313|EMBL:KEH16445.1}) (Uncharacterized protein {ECO:0000313|EnsemblPlants:KEH16445})
Lcu.2RBY.3g058070	353707241	353708668	(Cytochrome P450 family protein {ECO:0000313|EMBL:KEH16481.1}) (Uncharacterized protein {ECO:0000313|EnsemblPlants:KEH16481})
Lcu.2RBY.3g058080	353708435	353710116	(F-box SKIP23-like protein {ECO:0000313|EMBL:KEH33465.1}) (Uncharacterized protein {ECO:0000313|EnsemblPlants:KEH33465})
Lcu.2RBY.3g058090	353954582	353967386	(Uncharacterized protein {ECO:0000313|EMBL:KEH34008.1, ECO:0000313|EnsemblPlants:KEH34008})
Lcu.2RBY.3g058100	354082311	354083128	hypothetical protein
Lcu.2RBY.3g058110	354244449	354251064	(Defensin {ECO:0000313|EMBL:KEH35661.1}) (Uncharacterized protein {ECO:0000313|EnsemblPlants:KEH35661})
Lcu.2RBY.3g058120	354253372	354253934	hypothetical protein
Lcu.2RBY.3g058130	354394654	354395111	(Uncharacterized protein {ECO:0000313|EMBL:AES64392.1, ECO:0000313|EnsemblPlants:AES64392})
Lcu.2RBY.3g058140	354397862	354398194	hypothetical protein
Lcu.2RBY.3g058150	354525473	354525775	(Uncharacterized protein {ECO:0000313|EMBL:ESW13696.1})
Lcu.2RBY.3g058160	354549054	354549781	hypothetical protein
Lcu.2RBY.3g058170	354549823	354550203	(DnaJ heat shock amino-terminal domain protein {ECO:0000313|EMBL:AET00897.1}) (Uncharacterized protein {ECO:0000313|EnsemblPlants:AET00897})
Lcu.2RBY.3g058180	354550429	354550761	(Putative cytoplasmic aconitate hydratase {ECO:0000313|EMBL:BAE71240.1}) (Fragment)
Lcu.2RBY.3g058190	354953821	354955272	(Ulp1 protease family, carboxy-terminal domain protein {ECO:0000313|EMBL:KEH29526.1}) (Uncharacterized protein {ECO:0000313|EnsemblPlants:KEH29526})
Lcu.2RBY.3g058200	354961482	354962332	(Uncharacterized protein {ECO:0000313|EMBL:KEH18428.1, ECO:0000313|EnsemblPlants:KEH18428})
Lcu.2RBY.3g058210	355017383	355017833	(RNA-directed DNA polymerase (Reverse transcriptase) Ribonuclease H {ECO:0000313|EMBL:ABN06136.1})
Lcu.2RBY.3g058220	355115655	355118856	(Ulp1 protease family, carboxy-terminal domain protein {ECO:0000313|EMBL:KEH15720.1}) (Uncharacterized protein {ECO:0000313|EnsemblPlants:KEH15720}) (Fragment)
Lcu.2RBY.3g058230	355265130	355265711	(Retrotransposon protein, Ty3-gypsy subclass, putative {ECO:0000313|EMBL:EOY20325.1})
Lcu.2RBY.3g058240	355288157	355290014	(Myb transcription factor {ECO:0000313|EMBL:KEH35662.1}) (Uncharacterized protein {ECO:0000313|EnsemblPlants:KEH35662})
Lcu.2RBY.3g058250	355350005	355350190	hypothetical protein
Lcu.2RBY.3g058260	355376328	355380585	(Kinase family protein {ECO:0000313|EMBL:KEH35663.1}) (Uncharacterized protein {ECO:0000313|EnsemblPlants:KEH35663})
Lcu.2RBY.3g058270	355543384	355544420	(D27 family protein, putative {ECO:0000313|EMBL:AES71701.1}) (Uncharacterized protein {ECO:0000313|EnsemblPlants:AES71701})
Lcu.2RBY.3g058280	355552783	355553803	(Putative uncharacterized protein {ECO:0000313|EMBL:AES85110.1})
Lcu.2RBY.3g058290	355574659	355575134	(Uncharacterized protein {ECO:0000313|EMBL:BAT99603.1}) (Fragment)
Lcu.2RBY.3g058300	355634514	355638823	(RING finger protein, putative {ECO:0000313|EMBL:EOX94105.1}) (Fragment)
Lcu.2RBY.3g058310	355664681	355665316	(Ulp1 protease family, carboxy-terminal domain protein {ECO:0000313|EMBL:KEH15720.1}) (Uncharacterized protein {ECO:0000313|EnsemblPlants:KEH15720}) (Fragment)
Lcu.2RBY.3g058320	355674103	355685845	hypothetical protein
Lcu.2RBY.3g058330	355698373	355698931	(Origin recognition complex subunit 6 {ECO:0000313|EMBL:KEH22312.1}) (Uncharacterized protein {ECO:0000313|EnsemblPlants:KEH22312})
Lcu.2RBY.3g058340	355736813	355736986	hypothetical protein
Lcu.2RBY.3g058350	355842730	355843081	hypothetical protein
Lcu.2RBY.3g058360	355887464	355900486	Cation-transporting ATPase {ECO:0000256|RuleBase:RU362082} (3.6.3.- {ECO:0000256|RuleBase:RU362082})
Lcu.2RBY.3g058370	355983568	355987588	(DYAD-like protein {ECO:0000313|EMBL:KEH35669.1}) (Uncharacterized protein {ECO:0000313|EnsemblPlants:KEH35669})
Lcu.2RBY.3g058380	355992591	356002382	(Protein prenylyltransferase superfamily protein {ECO:0000313|EMBL:AES72949.2}) (Uncharacterized protein {ECO:0000313|EnsemblPlants:AES72949})
Lcu.2RBY.3g058390	356013122	356016754	(Calcium-dependent protein kinase 1 {ECO:0000313|EMBL:AAV28169.1})
Lcu.2RBY.3g058400	356016703	356017770	(Acyl-CoA thioesterase, putative {ECO:0000313|EMBL:AES72953.1}) (Uncharacterized protein {ECO:0000313|EMBL:AFK44404.1, ECO:0000313|EnsemblPlants:AES72953})
Lcu.2RBY.3g058410	356038865	356040592	(Acyl-CoA thioesterase, putative {ECO:0000313|EMBL:KEH35672.1}) (Uncharacterized protein {ECO:0000313|EnsemblPlants:KEH35672})
Lcu.2RBY.3g058420	356043272	356043726	(Acyl-coenzyme A thioesterase-like protein {ECO:0000313|EMBL:KEH35674.1}) (Uncharacterized protein {ECO:0000313|EnsemblPlants:KEH35674})
Lcu.2RBY.3g058430	356049998	356051176	(Acyl-coenzyme A thioesterase-like protein {ECO:0000313|EMBL:KEH35674.1}) (Uncharacterized protein {ECO:0000313|EnsemblPlants:KEH35674})
Lcu.2RBY.3g058440	356051897	356054471	(Acyl-coenzyme A thioesterase-like protein {ECO:0000313|EMBL:AES72959.1}) (Uncharacterized protein {ECO:0000313|EnsemblPlants:AES72959})
Lcu.2RBY.3g058450	356061439	356069311	(Cleft lip and palate transmembrane protein {ECO:0000313|EMBL:AES72961.1}) (Uncharacterized protein {ECO:0000313|EnsemblPlants:AES72961})
Lcu.2RBY.3g058460	356140449	356143519	(PPR containing plant-like protein {ECO:0000313|EMBL:AES99219.1}) (Uncharacterized protein {ECO:0000313|EnsemblPlants:AES99219})
Lcu.2RBY.3g058470	356241912	356242390	(RNA-directed DNA polymerase (Reverse transcriptase) Zinc finger, CCHC-type Peptidase aspartic, active site Retrotransposon gag protein {ECO:0000313|EMBL:ABD28293.1})
Lcu.2RBY.3g058480	356303572	356305088	(Cleft lip and palate transmembrane protein {ECO:0000313|EMBL:AES72961.1}) (Uncharacterized protein {ECO:0000313|EnsemblPlants:AES72961})
Lcu.2RBY.3g058490	356391161	356392750	(Cleft lip and palate transmembrane protein {ECO:0000313|EMBL:AES72961.1}) (Uncharacterized protein {ECO:0000313|EnsemblPlants:AES72961})
Lcu.2RBY.3g058500	356405946	356407346	(F-box/LRR protein, putative {ECO:0000313|EMBL:KEH41410.1}) (Uncharacterized protein {ECO:0000313|EnsemblPlants:KEH41410})
Lcu.2RBY.3g058510	356409441	356411470	(Cleft lip and palate transmembrane protein {ECO:0000313|EMBL:AES72961.1}) (Uncharacterized protein {ECO:0000313|EnsemblPlants:AES72961})
Lcu.2RBY.3g058520	356453536	356454329	(Putative uncharacterized protein {ECO:0000313|EMBL:CAN74975.1})
Lcu.2RBY.3g058530	356458284	356466201	(Ulp1 protease family, carboxy-terminal domain protein {ECO:0000313|EMBL:AES73170.2}) (Uncharacterized protein {ECO:0000313|EnsemblPlants:AES73170})
Lcu.2RBY.3g058540	356462017	356467989	(PPR containing plant-like protein {ECO:0000313|EMBL:AES72963.2}) (Uncharacterized protein {ECO:0000313|EnsemblPlants:AES72963})
Lcu.2RBY.3g058550	356487942	356492408	(Suppressor OF protein silencing protein {ECO:0000313|EMBL:AES72966.1}) (Uncharacterized protein {ECO:0000313|EnsemblPlants:AES72966})
Lcu.2RBY.3g058560	356498408	356500295	(Pentatricopeptide (PPR) repeat protein {ECO:0000313|EMBL:AES72968.1}) (Uncharacterized protein {ECO:0000313|EnsemblPlants:AES72968})
LcFRI	356509008	356513131	Chickpea NCBI GeneID 101515253
Lcu.2RBY.3g058580	356526525	356539931	(GRF zinc finger protein {ECO:0000313|EMBL:AES97602.1}) (Uncharacterized protein {ECO:0000313|EnsemblPlants:AES97602})
Lcu.2RBY.3g058590	356526798	356533924	(Retrotransposon protein, putative, Ty3-gypsy subclass {ECO:0000313|EMBL:ABA98741.2})
Lcu.2RBY.3g058600	356553945	356555697	(Uncharacterized protein {ECO:0000313|EMBL:KEH17080.1, ECO:0000313|EnsemblPlants:KEH17080})
Lcu.2RBY.3g058610	356591567	356598092	(ATP-dependent Clp protease {ECO:0000313|EMBL:AES72971.1}) (Uncharacterized protein {ECO:0000313|EnsemblPlants:AES72971})
Lcu.2RBY.3g058620	356603783	356614929	(Respiratory burst oxidase-like protein D {ECO:0000313|EMBL:AES72977.1}) (Uncharacterized protein {ECO:0000313|EnsemblPlants:AES72977})
Lcu.2RBY.3g058630	356639554	356644492	(Respiratory burst oxidase-like protein D {ECO:0000313|EMBL:AES72977.1}) (Uncharacterized protein {ECO:0000313|EnsemblPlants:AES72977})
Lcu.2RBY.3g058640	356665137	356665955	(Ulp1 protease family, carboxy-terminal domain protein {ECO:0000313|EMBL:AES66041.1}) (Uncharacterized protein {ECO:0000313|EnsemblPlants:AES66041})
Lcu.2RBY.3g058650	356666225	356668745	(Uncharacterized protein {ECO:0000313|EMBL:BAT95929.1})
Lcu.2RBY.3g058660	356688217	356689368	(Uncharacterized protein {ECO:0000313|EMBL:AES72978.1, ECO:0000313|EnsemblPlants:AES72978})
Lcu.2RBY.3g058670	356819560	356826925	(110 kDa 4SNc-tudor domain protein {ECO:0000313|EMBL:AES72981.1}) (Uncharacterized protein {ECO:0000313|EnsemblPlants:AES72981})
Lcu.2RBY.3g058680	356871426	356875040	Calnexin homolog (Precursor)
Lcu.2RBY.3g058690	356922898	356923795	(DUF4283 domain protein {ECO:0000313|EMBL:AES70414.1}) (Uncharacterized protein {ECO:0000313|EnsemblPlants:AES70414})
Lcu.2RBY.3g058700	356958033	356962445	(Substrate carrier family protein {ECO:0000313|EMBL:AES72985.1}) (Uncharacterized protein {ECO:0000313|EnsemblPlants:AES72985})
Lcu.2RBY.3g058710	356968107	356969663	(Short chain dehydrogenase/reductase {ECO:0000313|EMBL:AES72986.1}) (Uncharacterized protein {ECO:0000313|EnsemblPlants:AES72986})
Lcu.2RBY.3g058720	357075126	357077175	(Transferring glycosyl group transferase {ECO:0000313|EMBL:AES72988.1}) (Uncharacterized protein {ECO:0000313|EnsemblPlants:AES72988})
Lcu.2RBY.3g058730	357112648	357114440	(Ripening-regulated protein {ECO:0000313|EMBL:AES82578.2}) (Uncharacterized protein {ECO:0000313|EnsemblPlants:AES82578})
Lcu.2RBY.3g058740	357116267	357117178	(Pmr5/Cas1p GDSL/SGNH-like acyl-esterase family protein {ECO:0000313|EMBL:AES71172.1}) (Uncharacterized protein {ECO:0000313|EnsemblPlants:AES71172})
Lcu.2RBY.3g058750	357188081	357203675	(Uncharacterized protein {ECO:0000313|EMBL:ESW09838.1})
Lcu.2RBY.3g058760	357202714	357204559	(Electron transporter {ECO:0000313|EMBL:AES72991.1}) (Uncharacterized protein {ECO:0000313|EMBL:AFK37366.1, ECO:0000313|EnsemblPlants:AES72991})
Lcu.2RBY.3g058770	357215609	357218887	(Polyphosphoinositide-binding protein {ECO:0000313|EMBL:AES72993.1}) (Uncharacterized protein {ECO:0000313|EMBL:AFK48922.1, ECO:0000313|EnsemblPlants:AES72993})
Lcu.2RBY.3g058780	357237890	357241784	(Uncharacterized protein {ECO:0000313|EnsemblPlants:GLYMA19G32080.1})
Lcu.2RBY.3g058790	357240918	357241203	(Putative uncharacterized protein {ECO:0000313|EMBL:ABN08110.1})
Lcu.2RBY.3g058800	357241265	357242247	(Putative uncharacterized protein {ECO:0000313|EMBL:ABN08108.1})
LcLFY	357350393	357352318	LEAFY like gene. Chickpea NCBI GeneID 101493650
Lcu.2RBY.3g058820	357355251	357356404	(Calcium-dependent protein kinase, putative {ECO:0000313|EMBL:EEF44525.1}) (1.3.1.74 {ECO:0000313|EMBL:EEF44525.1})
Lcu.2RBY.3g058830	357363955	357366112	(Myb/SANT-like DNA-binding domain protein {ECO:0000313|EMBL:AES90490.2}) (Uncharacterized protein {ECO:0000313|EnsemblPlants:AES90490})
Lcu.2RBY.3g058840	357366229	357366489	(Myb/SANT-like DNA-binding domain protein {ECO:0000313|EMBL:AES90490.2}) (Uncharacterized protein {ECO:0000313|EnsemblPlants:AES90490})
Lcu.2RBY.3g058850	357618137	357619347	(AP2 domain class transcription factor {ECO:0000313|EMBL:AES72998.1}) (Uncharacterized protein {ECO:0000313|EnsemblPlants:AES72998})
Lcu.2RBY.3g058860	357802772	357810602	(Transmembrane protein, putative {ECO:0000313|EMBL:AES73206.1}) (Uncharacterized protein {ECO:0000313|EnsemblPlants:AES73206})
Lcu.2RBY.3g058870	357823122	357823813	(Pyrophosphate-fructose-6-phosphate 1-phosphotransferase {ECO:0000313|EMBL:AES92679.1}) (Uncharacterized protein {ECO:0000313|EnsemblPlants:AES92679})
Lcu.2RBY.3g058880	357869150	357876975	(DCD (Development and cell death) domain protein {ECO:0000313|EMBL:AES72999.1}) (Uncharacterized protein {ECO:0000313|EnsemblPlants:AES72999})
Lcu.2RBY.3g058890	357926784	357933608	(Transducin/WD40 repeat protein {ECO:0000313|EMBL:AES73000.1}) (Uncharacterized protein {ECO:0000313|EnsemblPlants:AES73000})
Lcu.2RBY.3g058900	357938108	357946290	(RNA recognition motif 1 in plant MEI2-like protein {ECO:0000313|EMBL:AES73001.2}) (Uncharacterized protein {ECO:0000313|EnsemblPlants:AES73001})
Lcu.2RBY.3g058910	358056056	358058593	(Uncharacterized protein {ECO:0000313|EMBL:BAT95929.1})
Lcu.2RBY.3g058920	358101777	358116518	(Uncharacterized protein {ECO:0000313|EMBL:KEH18428.1, ECO:0000313|EnsemblPlants:KEH18428})
Lcu.2RBY.3g058930	358131468	358132789	(Transcription initiation factor IID, 31 kDa subunit {ECO:0000313|EMBL:AES73005.1}) (Uncharacterized protein {ECO:0000313|EMBL:AFK40624.1, ECO:0000313|EnsemblPlants:AES73005})
Lcu.2RBY.3g058940	358148220	358155959	Alpha-mannosidase {ECO:0000256|RuleBase:RU361199} (3.2.1.- {ECO:0000256|RuleBase:RU361199})
Lcu.2RBY.3g058950	358156325	358162906	(ADP-ribosylation factor GTPase-activating protein AGD10 {ECO:0000313|EMBL:AES73006.2}) (Uncharacterized protein {ECO:0000313|EnsemblPlants:AES73006})
Lcu.2RBY.3g058960	358178554	358178873	(Uncharacterized protein {ECO:0000313|EMBL:BAT83957.1})
Lcu.2RBY.3g058970	358181675	358181888	(Uncharacterized protein {ECO:0000313|EMBL:KOM34921.1})
Lcu.2RBY.3g058980	358237786	358240477	(BHLH transcriptional factor {ECO:0000313|EMBL:KEH35684.1}) (Uncharacterized protein {ECO:0000313|EnsemblPlants:KEH35684})
Lcu.2RBY.3g058990	358258631	358259762	(Ulp1 protease family, carboxy-terminal domain protein {ECO:0000313|EMBL:AES66041.1}) (Uncharacterized protein {ECO:0000313|EnsemblPlants:AES66041})
Lcu.2RBY.3g059000	358284960	358285506	(Uncharacterized protein {ECO:0000313|EMBL:KEH18428.1, ECO:0000313|EnsemblPlants:KEH18428})
Lcu.2RBY.3g059010	358464051	358466664	(Cation/H+ exchanger 3 {ECO:0000313|EMBL:KEH35687.1}) (Uncharacterized protein {ECO:0000313|EnsemblPlants:KEH35687})
Lcu.2RBY.3g059020	358538896	358539304	(FHA domain protein {ECO:0000313|EMBL:KEH20394.1}) (Uncharacterized protein {ECO:0000313|EnsemblPlants:KEH20394})
Lcu.2RBY.3g059030	358687046	358687938	(Uncharacterized protein {ECO:0000313|EMBL:BAT88686.1})
Lcu.2RBY.3g059040	358688195	358688697	(Uncharacterized protein {ECO:0000313|EMBL:KEH18428.1, ECO:0000313|EnsemblPlants:KEH18428})
Lcu.2RBY.3g059050	358704937	358705465	(Dual specificity phosphatase family protein {ECO:0000313|EMBL:KEH35689.1}) (Uncharacterized protein {ECO:0000313|EnsemblPlants:KEH35689})
Lcu.2RBY.3g059060	358705938	358712130	(Dual specificity phosphatase family protein {ECO:0000313|EMBL:KEH35689.1}) (Uncharacterized protein {ECO:0000313|EnsemblPlants:KEH35689})
Lcu.2RBY.3g059070	358716002	358719837	Carboxypeptidase {ECO:0000256|RuleBase:RU361156} (3.4.16.- {ECO:0000256|RuleBase:RU361156})
Lcu.2RBY.3g059080	358761373	358769469	(Ripening-regulated protein {ECO:0000313|EMBL:KEH35692.1}) (Uncharacterized protein {ECO:0000313|EnsemblPlants:KEH35692})
Lcu.2RBY.3g059090	358773539	358778699	(Uncharacterized protein {ECO:0000313|EnsemblPlants:KEH35695}) (tRNA nucleotidyltransferase/poly(A) polymerase {ECO:0000313|EMBL:KEH35695.1})
Lcu.2RBY.3g059100	358919355	358919633	(Ankyrin-repeat protein {ECO:0000313|EMBL:AKQ21140.1})
Lcu.2RBY.3g059110	359024570	359027827	(Uncharacterized protein {ECO:0000313|EMBL:KEH18428.1, ECO:0000313|EnsemblPlants:KEH18428})
Lcu.2RBY.3g059120	359151113	359153885	(Transcription factor bHLH137 {ECO:0000313|EMBL:KEH35698.1}) (Uncharacterized protein {ECO:0000313|EnsemblPlants:KEH35698})
Lcu.2RBY.3g059130	359161803	359162920	(Uncharacterized protein {ECO:0000313|EMBL:BAT95929.1})
Lcu.2RBY.3g059140	359162969	359163822	(Uncharacterized protein {ECO:0000313|EMBL:KEH18428.1, ECO:0000313|EnsemblPlants:KEH18428})
Lcu.2RBY.3g059150	359209317	359211232	(Transmembrane protein, putative {ECO:0000313|EMBL:KEH22416.1}) (Uncharacterized protein {ECO:0000313|EnsemblPlants:KEH22416})
Lcu.2RBY.3g059160	359287129	359288494	(SAM domain protein {ECO:0000313|EMBL:KEH35701.1}) (Uncharacterized protein {ECO:0000313|EnsemblPlants:KEH35701})
Lcu.2RBY.3g059170	359318065	359318501	(Cellular nucleic acid-binding protein {ECO:0000313|EMBL:AES85043.1})
Lcu.2RBY.3g059180	359327707	359329123	(Uncharacterized protein {ECO:0000313|EMBL:KEH37941.1, ECO:0000313|EnsemblPlants:KEH37941})
Lcu.2RBY.3g059190	359339869	359340670	(Ulp1 protease family, carboxy-terminal domain protein {ECO:0000313|EMBL:AES66041.1}) (Uncharacterized protein {ECO:0000313|EnsemblPlants:AES66041})
Lcu.2RBY.3g059200	359349099	359350693	(Uncharacterized protein {ECO:0000313|EMBL:KEH18428.1, ECO:0000313|EnsemblPlants:KEH18428})
Lcu.2RBY.3g059210	359378140	359378559	(Ulp1 protease family, carboxy-terminal domain protein {ECO:0000313|EMBL:KEH15720.1}) (Uncharacterized protein {ECO:0000313|EnsemblPlants:KEH15720}) (Fragment)
Lcu.2RBY.3g059220	359379105	359380851	(Uncharacterized protein {ECO:0000313|EMBL:KEH18428.1, ECO:0000313|EnsemblPlants:KEH18428})
Lcu.2RBY.3g059230	359490799	359491870	(Uncharacterized protein {ECO:0000313|EMBL:KEH25675.1, ECO:0000313|EnsemblPlants:KEH25675})
Lcu.2RBY.3g059240	359533125	359536098	(Armadillo/beta-catenin repeat protein {ECO:0000313|EMBL:AES73010.1}) (Uncharacterized protein {ECO:0000313|EnsemblPlants:AES73010})
Lcu.2RBY.3g059250	359625859	359629056	(Meiosis chromosome segregation family protein {ECO:0000313|EMBL:AES73011.2}) (Uncharacterized protein {ECO:0000313|EnsemblPlants:AES73011})
Lcu.2RBY.3g059260	359632731	359637182	(Cyclin-dependent kinase C {ECO:0000313|EMBL:AES73013.2}) (Uncharacterized protein {ECO:0000313|EnsemblPlants:AES73013})
Lcu.2RBY.3g059270	359642881	359647794	(Ubiquitin-conjugating enzyme E2, putative {ECO:0000313|EMBL:AES73015.1}) (Uncharacterized protein {ECO:0000313|EMBL:AFK47848.1, ECO:0000313|EnsemblPlants:AES73015})
Lcu.2RBY.3g059280	359681757	359683211	(Uncharacterized protein {ECO:0000313|EMBL:AES73018.1, ECO:0000313|EnsemblPlants:AES73018})
Lcu.2RBY.3g059290	359764104	359764793	(Uncharacterized protein {ECO:0000313|EMBL:KRH20456.1, ECO:0000313|EnsemblPlants:GLYMA13G24820.1})
Lcu.2RBY.3g059300	359888642	359890295	(Import inner membrane translocase protein {ECO:0000313|EMBL:AES73020.1}) (Uncharacterized protein {ECO:0000313|EMBL:AFK45578.1, ECO:0000313|EnsemblPlants:AES73020})
Lcu.2RBY.3g059310	359889246	359891387	(Uncharacterized protein {ECO:0000313|EMBL:ESW09867.1})
Lcu.2RBY.3g059320	359896016	359899323	S-acyltransferase {ECO:0000256|RuleBase:RU079119} (2.3.1.225 {ECO:0000256|RuleBase:RU079119}) (Palmitoyltransferase {ECO:0000256|RuleBase:RU079119})
Lcu.2RBY.3g059330	360057484	360059314	Sugar transporter SWEET {ECO:0000256|RuleBase:RU910715}
Lcu.2RBY.3g059340	360150767	360151598	Sugar transporter SWEET {ECO:0000256|RuleBase:RU910715}
Lcu.2RBY.3g059350	360151689	360152127	Sugar transporter SWEET {ECO:0000256|RuleBase:RU910715}
Lcu.2RBY.3g059360	360186829	360195228	Pseudouridine synthase {ECO:0000256|RuleBase:RU362028} (5.4.99.- {ECO:0000256|RuleBase:RU362028})
Lcu.2RBY.3g059370	360362836	360363645	(Gag/pol polyprotein {ECO:0000313|EMBL:AAQ82037.1})
Lcu.2RBY.3g059380	360424672	360424971	(DnaJ heat shock amino-terminal domain protein {ECO:0000313|EMBL:AES82570.1}) (Heat shock protein DnaJ {ECO:0000313|EMBL:ABN08160.1}) (Uncharacterized protein {ECO:0000313|EnsemblPlants:AES82570})
Lcu.2RBY.3g059390	360472529	360474695	(Tapetum determinant protein {ECO:0000313|EMBL:AES73034.2}) (Uncharacterized protein {ECO:0000313|EnsemblPlants:AES73034})
Lcu.2RBY.3g059400	360557884	360558920	(Plant broad-spectrum mildew resistance protein RPW8 {ECO:0000313|EMBL:AES94836.1}) (Uncharacterized protein {ECO:0000313|EnsemblPlants:AES94836})
Lcu.2RBY.3g059410	360558951	360559621	(Disease resistance protein (CC-NBS-LRR class) family protein {ECO:0000313|EMBL:AES94777.1}) (Uncharacterized protein {ECO:0000313|EnsemblPlants:AES94777})
Lcu.2RBY.3g059420	360610417	360611452	(SAUR-like auxin-responsive family protein {ECO:0000313|EMBL:AES73035.1}) (Uncharacterized protein {ECO:0000313|EnsemblPlants:AES73035})
Lcu.2RBY.3g059430	360662599	360665551	Thymidine kinase {ECO:0000256|RuleBase:RU000544} (2.7.1.21 {ECO:0000256|RuleBase:RU000544})
Lcu.2RBY.3g059440	360693951	360697607	(Omega-hydroxypalmitate O-feruloyl transferase {ECO:0000313|EMBL:AES73036.1}) (Uncharacterized protein {ECO:0000313|EnsemblPlants:AES73036})
Lcu.2RBY.3g059450	360749891	360750387	hypothetical protein
Lcu.2RBY.3g059460	360891721	360897365	(DEK domain chromatin associated protein {ECO:0000313|EMBL:AES73037.1}) (Uncharacterized protein {ECO:0000313|EnsemblPlants:AES73037})
Lcu.2RBY.3g059470	360920289	360926673	(Uncharacterized protein {ECO:0000313|EMBL:KEH16511.1, ECO:0000313|EnsemblPlants:KEH16511}) (Fragment)
Lcu.2RBY.3g059480	361111074	361115784	(SWI/SNF complex protein {ECO:0000313|EMBL:AES73038.1}) (Uncharacterized protein {ECO:0000313|EnsemblPlants:AES73038})
Lcu.2RBY.3g059490	361116626	361118281	HVA22-like protein {ECO:0000256|RuleBase:RU362006}
Lcu.2RBY.3g059500	361149156	361149909	hypothetical protein
Lcu.2RBY.3g059510	361192177	361194481	(Palmitoyl-acyl carrier thioesterase {ECO:0000313|EMBL:AES73040.1}) (Uncharacterized protein {ECO:0000313|EMBL:AFK43036.1, ECO:0000313|EnsemblPlants:AES73040})
Lcu.2RBY.3g059520	361196815	361197393	(Uncharacterized protein {ECO:0000313|EMBL:KEH17271.1, ECO:0000313|EnsemblPlants:KEH17271})
Lcu.2RBY.3g059530	361239131	361243343	(NAD-dependent aldehyde dehydrogenase family protein {ECO:0000313|EMBL:AES91175.2}) (Uncharacterized protein {ECO:0000313|EnsemblPlants:AES91175})
Lcu.2RBY.3g059540	361297430	361299524	(Uncharacterized protein {ECO:0000313|EMBL:KHN32554.1})
Lcu.2RBY.3g059550	361301923	361304695	40S ribosomal protein S5 (Fragment)
Lcu.2RBY.3g059560	361440292	361448854	(3-methylcrotonyl CoA carboxylase {ECO:0000313|EMBL:BAB86281.1}) (Fragment)
Lcu.2RBY.3g059570	361444450	361448854	(PPR containing plant-like protein {ECO:0000313|EMBL:AET01163.2}) (Uncharacterized protein {ECO:0000313|EnsemblPlants:AET01163})
Lcu.2RBY.3g059580	361561783	361562756	(Uncharacterized protein {ECO:0000313|EMBL:ESW09890.1})
LcSPL13a	361572417	361575436	Chickpea NCBI GeneID 101507093
Lcu.2RBY.3g059600	361680113	361687842	(F-box/LRR plant protein {ECO:0000313|EMBL:AES73047.2}) (Uncharacterized protein {ECO:0000313|EnsemblPlants:AES73047})
Lcu.2RBY.3g059610	361747166	361755987	(CBS/octicosapeptide/phox/Bemp1 (PB1) domain protein {ECO:0000313|EMBL:AES73048.1}) (Uncharacterized protein {ECO:0000313|EnsemblPlants:AES73048})
Lcu.2RBY.3g059620	361772949	361776234	(Non-specific phospholipase C4 {ECO:0000313|EMBL:AES73050.1}) (Uncharacterized protein {ECO:0000313|EnsemblPlants:AES73050})
Lcu.2RBY.3g059630	361807272	361812689	(Mediator of RNA polymerase II transcription subunit 30, putative {ECO:0000313|EMBL:AES73051.2}) (Uncharacterized protein {ECO:0000313|EnsemblPlants:AES73051})
Lcu.2RBY.3g059640	361810030	361812689	(Thylakoid lumenal 17.9 kDa protein {ECO:0000313|EMBL:AES73052.1}) (Uncharacterized protein {ECO:0000313|EnsemblPlants:AES73052})
Lcu.2RBY.3g059650	361817125	361821131	(DnaJ heat shock amino-terminal domain protein {ECO:0000313|EMBL:AES73055.2}) (Uncharacterized protein {ECO:0000313|EnsemblPlants:AES73055})
Lcu.2RBY.3g059660	361854730	361857871	(Uncharacterized protein {ECO:0000313|EMBL:AFK37641.1})
Lcu.2RBY.3g059670	361947002	361949485	Acetolactate synthase {ECO:0000256|RuleBase:RU003591} (2.2.1.6 {ECO:0000256|RuleBase:RU003591})
Lcu.2RBY.3g059680	361949895	361952043	(Uncharacterized protein {ECO:0000313|EMBL:AES73058.1, ECO:0000313|EnsemblPlants:AES73058})
Lcu.2RBY.3g059690	361952107	361956272	(Uncharacterized protein {ECO:0000313|EMBL:AES73059.1, ECO:0000313|EnsemblPlants:AES73059})
Lcu.2RBY.3g059700	361982601	361988617	(Ubiquitin-like modifier-activating enzyme {ECO:0000313|EMBL:AES73061.1}) (Uncharacterized protein {ECO:0000313|EMBL:AFK46591.1, ECO:0000313|EnsemblPlants:AES73061})
Lcu.2RBY.3g059710	362061155	362061609	Putative poly [ADP-ribose] polymerase 3 (PARP-3) (2.4.2.30) (NAD(+) ADP-ribosyltransferase 3) (ADPRT-3) (Poly[ADP-ribose] synthase 3)
Lcu.2RBY.3g059720	362190747	362194830	(Putative uncharacterized protein {ECO:0000313|EMBL:CCB45246.1})
Lcu.2RBY.3g059730	362194791	362197355	(Uncharacterized protein {ECO:0000313|EMBL:KEH18428.1, ECO:0000313|EnsemblPlants:KEH18428})
Lcu.2RBY.3g059740	362213373	362213596	hypothetical protein
Lcu.2RBY.3g059750	362217645	362220190	(HCP family protein with MYND-type zinc finger protein {ECO:0000313|EMBL:AES73068.2}) (Uncharacterized protein {ECO:0000313|EMBL:AFK42506.1, ECO:0000313|EnsemblPlants:AES73068})
Lcu.2RBY.3g059760	362218641	362218982	hypothetical protein
Lcu.2RBY.3g059770	362291054	362295126	(Uncharacterized protein {ECO:0000313|EMBL:AES73071.2, ECO:0000313|EnsemblPlants:AES73071})
Lcu.2RBY.3g059780	362307367	362317451	(Transferring glycosyl group transferase {ECO:0000313|EMBL:AES73073.2}) (Uncharacterized protein {ECO:0000313|EnsemblPlants:AES73073})
Lcu.2RBY.3g059790	362337064	362340518	(14-3-3-like protein {ECO:0000313|EMBL:CAB42546.2})
Lcu.2RBY.3g059800	362362197	362362651	(Uncharacterized protein {ECO:0000313|EMBL:AES89102.1, ECO:0000313|EnsemblPlants:AES89102})
Lcu.2RBY.3g059810	362363533	362364616	Purple acid phosphatase {ECO:0000256|RuleBase:RU361203} (3.1.3.2 {ECO:0000256|RuleBase:RU361203})
Lcu.2RBY.3g059820	362365726	362366234	(LysM receptor kinase K1B {ECO:0000313|EMBL:AES99912.2}) (Uncharacterized protein {ECO:0000313|EnsemblPlants:AES99912})
Lcu.2RBY.3g059830	362421780	362424257	(Uncharacterized protein {ECO:0000313|EnsemblPlants:AES73077}) (VQ motif protein {ECO:0000313|EMBL:AES73077.1})
Lcu.2RBY.3g059840	362436905	362438386	(D27 family protein, putative {ECO:0000313|EMBL:AES71701.1}) (Uncharacterized protein {ECO:0000313|EnsemblPlants:AES71701})
Lcu.2RBY.3g059850	362520862	362521196	hypothetical protein
Lcu.2RBY.3g059860	362573090	362574006	(Ulp1 protease family, carboxy-terminal domain protein {ECO:0000313|EMBL:KEH29526.1}) (Uncharacterized protein {ECO:0000313|EnsemblPlants:KEH29526})
Lcu.2RBY.3g059870	362574637	362575099	(Uncharacterized protein {ECO:0000313|EMBL:KEH18428.1, ECO:0000313|EnsemblPlants:KEH18428})
Lcu.2RBY.3g059880	362580333	362581013	(IPP transferase {ECO:0000313|EMBL:KEH26140.1}) (Uncharacterized protein {ECO:0000313|EnsemblPlants:KEH26140})
Lcu.2RBY.3g059890	362608812	362613166	(Uncharacterized protein {ECO:0000313|EMBL:BAT99411.1})
Lcu.2RBY.3g059900	362618681	362620021	hypothetical protein
Lcu.2RBY.3g059910	362707302	362707487	hypothetical protein
Lcu.2RBY.3g059920	362709611	362724046	(Uncharacterized protein {ECO:0000313|EnsemblPlants:AES73084}) (Zinc-binding alcohol dehydrogenase family protein {ECO:0000313|EMBL:AES73084.1})
Lcu.2RBY.3g059930	362799678	362803174	(Seryl-tRNA synthetase/serine-tRNA ligase {ECO:0000313|EMBL:AES73085.1}) (Uncharacterized protein {ECO:0000313|EnsemblPlants:AES73085})
Lcu.2RBY.3g059940	362802849	362806509	(Auxin-independent growth promoter-like protein {ECO:0000313|EMBL:AES73087.1}) (Uncharacterized protein {ECO:0000313|EnsemblPlants:AES73087})
Lcu.2RBY.3g059950	362820603	362821597	(Uncharacterized protein {ECO:0000313|EMBL:AES73088.1, ECO:0000313|EnsemblPlants:AES73088})
Lcu.2RBY.3g059960	362971605	362986534	(Isoamylase isoform 3 {ECO:0000313|EMBL:AAZ81837.1})
Lcu.2RBY.3g059980	363001832	363002605	hypothetical protein
Lcu.2RBY.3g059970	363001832	363002650	hypothetical protein
Lcu.2RBY.3g059990	363011790	363013258	Blue copper protein (Precursor)
Lcu.2RBY.3g060000	363016318	363018180	(RNA recognition motif {ECO:0000313|EMBL:AES73098.1}) (Uncharacterized protein {ECO:0000313|EnsemblPlants:AES73098})
Lcu.2RBY.3g060010	363030519	363033234	(BEST plant protein match is: (TAIR:plant.1) protein, putative {ECO:0000313|EMBL:AES73099.1}) (Uncharacterized protein {ECO:0000313|EnsemblPlants:AES73099})
Lcu.2RBY.3g060020	363173356	363174361	(Uncharacterized protein {ECO:0000313|EMBL:KEH18428.1, ECO:0000313|EnsemblPlants:KEH18428})
Lcu.2RBY.3g060030	363174455	363182022	(Ulp1 protease family, carboxy-terminal domain protein {ECO:0000313|EMBL:KEH29526.1}) (Uncharacterized protein {ECO:0000313|EnsemblPlants:KEH29526})
Lcu.2RBY.3g060040	363192553	363194927	(Basic helix loop helix (BHLH) DNA-binding family protein {ECO:0000313|EMBL:AES73101.1}) (Basic helix loop helix 1 {ECO:0000313|EMBL:CBX31916.1}) (Uncharacterized protein {ECO:0000313|EnsemblPlants:AES73101})
Lcu.2RBY.3g060050	363276188	363276580	(GRF zinc finger protein {ECO:0000313|EMBL:AES97602.1}) (Uncharacterized protein {ECO:0000313|EnsemblPlants:AES97602})
Lcu.2RBY.3g060060	363299901	363301794	(RING-H2 zinc finger protein, putative {ECO:0000313|EMBL:AES73103.1}) (Uncharacterized protein {ECO:0000313|EMBL:AFK48506.1, ECO:0000313|EnsemblPlants:AES73103})
Lcu.2RBY.3g060070	363303936	363309678	(Uncharacterized protein {ECO:0000313|EMBL:BAT95929.1})
Lcu.2RBY.3g060080	363368807	363370657	(Clathrin assembly protein {ECO:0000313|EMBL:AES73105.1}) (Uncharacterized protein {ECO:0000313|EMBL:AFK43056.1, ECO:0000313|EnsemblPlants:AES73105})
Lcu.2RBY.3g060090	363388705	363394497	Protein DETOXIFICATION {ECO:0000256|RuleBase:RU004914} (Multidrug and toxic compound extrusion protein {ECO:0000256|RuleBase:RU004914})
Lcu.2RBY.3g060100	363399663	363400322	(TPR superfamily protein {ECO:0000313|EMBL:KEH24003.1}) (Uncharacterized protein {ECO:0000313|EnsemblPlants:KEH24003})
Lcu.2RBY.3g060110	363405024	363408004	Protein DETOXIFICATION {ECO:0000256|RuleBase:RU004914} (Multidrug and toxic compound extrusion protein {ECO:0000256|RuleBase:RU004914})
Lcu.2RBY.3g060120	363594537	363595068	(Zinc finger, RING-type Transcription factor jumonji, jmjC Zinc finger, C2H2-type {ECO:0000313|EMBL:ABN06047.1})
Lcu.2RBY.3g060130	363595408	363596370	(Uncharacterized protein {ECO:0000313|EnsemblPlants:KEH40135}) (tRNA wybutosine-synthesizing-like protein {ECO:0000313|EMBL:KEH40135.1})
Lcu.2RBY.3g060140	363599537	363599981	(Glutathione S-transferase-like protein {ECO:0000313|EMBL:AES90080.2}) (Uncharacterized protein {ECO:0000313|EnsemblPlants:AES90080})
Lcu.2RBY.3g060150	363600266	363600745	(Uncharacterized protein {ECO:0000313|EMBL:BAU00969.1})
Lcu.2RBY.3g060160	363607425	363610990	(Inner membrane protease subunit-like protein {ECO:0000313|EMBL:KEH19122.1}) (Uncharacterized protein {ECO:0000313|EMBL:AFK39109.1, ECO:0000313|EnsemblPlants:KEH19122})
Lcu.2RBY.3g060170	363623695	363623994	(IPP transferase {ECO:0000313|EMBL:KEH26140.1}) (Uncharacterized protein {ECO:0000313|EnsemblPlants:KEH26140})
Lcu.2RBY.3g060180	364184315	364185172	hypothetical protein
Lcu.2RBY.3g060190	364184452	364185041	hypothetical protein
Lcu.2RBY.3g060200	364186146	364186589	(Vascular protein {ECO:0000313|EMBL:AES84129.1})
Lcu.2RBY.3g060210	364203401	364204404	Beta-amylase {ECO:0000256|RuleBase:RU000509} (3.2.1.2 {ECO:0000256|RuleBase:RU000509})
Lcu.2RBY.3g060220	364205030	364205325	(Glycoside hydrolase family 1 protein {ECO:0000313|EMBL:AES61784.2}) (Uncharacterized protein {ECO:0000313|EnsemblPlants:AES61784})
Lcu.2RBY.3g060230	364277152	364277914	hypothetical protein
Lcu.2RBY.3g060240	364342054	364351078	(Uncharacterized protein {ECO:0000313|EMBL:AFK34902.1})
Lcu.2RBY.3g060250	364364591	364365520	hypothetical protein
Lcu.2RBY.3g060260	364366565	364367357	hypothetical protein
Lcu.2RBY.3g060270	364366846	364371467	(Uncharacterized protein {ECO:0000313|EMBL:AES88151.1, ECO:0000313|EnsemblPlants:AES88151})
Lcu.2RBY.3g060280	364581316	364581819	(Ulp1 protease family, carboxy-terminal domain protein {ECO:0000313|EMBL:KEH15720.1}) (Uncharacterized protein {ECO:0000313|EnsemblPlants:KEH15720}) (Fragment)
Lcu.2RBY.3g060290	364924797	364927663	(Polygalacturonase {ECO:0000313|EMBL:KEH37190.1}) (Uncharacterized protein {ECO:0000313|EnsemblPlants:KEH37190})
Lcu.2RBY.3g060300	364927721	364928932	Reticulon-like protein {ECO:0000256|RuleBase:RU210713}
Lcu.2RBY.3g060310	365083273	365087824	(Uncharacterized protein {ECO:0000313|EMBL:KEH20947.1, ECO:0000313|EnsemblPlants:KEH20947})
Lcu.2RBY.3g060320	365172246	365172824	(Uncharacterized protein {ECO:0000313|EMBL:KOM31260.1})
Lcu.2RBY.3g060330	365174710	365175673	(Transcription factor {ECO:0000313|EMBL:AES63100.1}) (Uncharacterized protein {ECO:0000313|EnsemblPlants:AES63100})
Lcu.2RBY.3g060340	365175815	365177902	(Transcription factor {ECO:0000313|EMBL:AES63100.1}) (Uncharacterized protein {ECO:0000313|EnsemblPlants:AES63100})
Lcu.2RBY.3g060350	365407423	365408773	(Uncharacterized protein {ECO:0000313|EMBL:EOX94372.1})
Lcu.2RBY.3g060360	365475878	365476580	(Transmembrane protein, putative {ECO:0000313|EMBL:AET01021.1}) (Uncharacterized protein {ECO:0000313|EnsemblPlants:AET01021})
Lcu.2RBY.3g060370	365482736	365483742	(Pmr5/Cas1p GDSL/SGNH-like acyl-esterase family protein {ECO:0000313|EMBL:AES71172.1}) (Uncharacterized protein {ECO:0000313|EnsemblPlants:AES71172})
Lcu.2RBY.3g060380	365820428	365823157	(Uncharacterized protein {ECO:0000313|EMBL:KEH18428.1, ECO:0000313|EnsemblPlants:KEH18428})
Lcu.2RBY.3g060390	366438202	366438599	(Ubiquitin carboxyl-terminal hydrolase 12 {ECO:0000313|EMBL:KHN00014.1})
Lcu.2RBY.3g060400	366626899	366628708	(Purine permease-like protein {ECO:0000313|EMBL:AES73112.2}) (Uncharacterized protein {ECO:0000313|EnsemblPlants:AES73112})
Lcu.2RBY.3g060410	366676446	366676824	(Ribosomal protein S3 {ECO:0000313|EMBL:AGW45939.1})
Lcu.2RBY.3g060420	366788942	366809487	(PPR containing plant-like protein {ECO:0000313|EMBL:KEH35719.1}) (Uncharacterized protein {ECO:0000313|EnsemblPlants:KEH35719})
Lcu.2RBY.3g060430	366839065	366841697	(Serine kinase-like protein {ECO:0000313|EMBL:KEH29932.1}) (Uncharacterized protein {ECO:0000313|EnsemblPlants:KEH29932})
Lcu.2RBY.3g060440	366841701	366842563	(Uncharacterized protein {ECO:0000313|EnsemblPlants:AES61101}) (Zinc finger CCCH domain protein, putative {ECO:0000313|EMBL:AES61101.2})
Lcu.2RBY.3g060450	366848721	366855133	(Calcium-dependent kinase family protein {ECO:0000313|EMBL:KEH35721.1}) (Uncharacterized protein {ECO:0000313|EnsemblPlants:KEH35721})
Lcu.2RBY.3g060460	366856751	366858862	(Target SNARE coiled-coil protein {ECO:0000313|EMBL:KEH35722.1}) (Uncharacterized protein {ECO:0000313|EnsemblPlants:KEH35722})
Lcu.2RBY.3g060470	366860637	366863418	(LRR receptor-like kinase family protein {ECO:0000313|EMBL:KEH19795.1}) (Uncharacterized protein {ECO:0000313|EnsemblPlants:KEH19795})
Lcu.2RBY.3g060480	366861213	366867990	(BTB/POZ domain-containing protein {ECO:0000313|EMBL:AES84742.1}) (Phototropic-responsive NPH3 family protein {ECO:0000313|EMBL:KEH32706.1}) (Uncharacterized protein {ECO:0000313|EnsemblPlants:KEH32706})
Lcu.2RBY.3g060490	366960582	366977624	(E3 ubiquitin-protein ligase UPL1-like protein {ECO:0000313|EMBL:KEH35723.1}) (Uncharacterized protein {ECO:0000313|EnsemblPlants:KEH35723})
Lcu.2RBY.3g060500	367023570	367036230	(CRT (Chloroquine-resistance transporter)-like transporter, putative {ECO:0000313|EMBL:AES73115.2}) (Uncharacterized protein {ECO:0000313|EnsemblPlants:AES73115})
Lcu.2RBY.3g060510	367035826	367056289	(Sas10/Utp3/C1D family protein {ECO:0000313|EMBL:AES73121.1}) (Uncharacterized protein {ECO:0000313|EnsemblPlants:AES73121})
Lcu.2RBY.3g060520	367175483	367178005	(Uncharacterized protein {ECO:0000313|EMBL:KEH17213.1, ECO:0000313|EnsemblPlants:KEH17213})
Lcu.2RBY.3g060530	367190099	367216037	(Localization and RNA pol II promoter Fmp27 domain protein {ECO:0000313|EMBL:AES73124.2}) (Uncharacterized protein {ECO:0000313|EnsemblPlants:AES73124})
Lcu.2RBY.3g060540	367219020	367219674	(Uncharacterized protein {ECO:0000313|EMBL:KEH37941.1, ECO:0000313|EnsemblPlants:KEH37941})
Lcu.2RBY.3g060550	367296265	367304041	(GATA transcription factor {ECO:0000313|EMBL:AES73138.2}) (Uncharacterized protein {ECO:0000313|EnsemblPlants:AES73138})
Lcu.2RBY.3g060560	367320173	367324685	(Ulp1 protease family, carboxy-terminal domain protein {ECO:0000313|EMBL:KEH29526.1}) (Uncharacterized protein {ECO:0000313|EnsemblPlants:KEH29526})
Lcu.2RBY.3g060570	367325113	367325926	(Uncharacterized protein {ECO:0000313|EMBL:KEH18428.1, ECO:0000313|EnsemblPlants:KEH18428})
Lcu.2RBY.3g060580	367333398	367338604	(GATA transcription factor {ECO:0000313|EMBL:AES73139.1}) (Uncharacterized protein {ECO:0000313|EnsemblPlants:AES73139})
Lcu.2RBY.3g060590	367416750	367445404	hypothetical protein
Lcu.2RBY.3g060600	367566220	367618475	(BEACH domain LvsC-like protein, putative {ECO:0000313|EMBL:AES73140.2}) (Uncharacterized protein {ECO:0000313|EnsemblPlants:AES73140})
Lcu.2RBY.3g060610	367734717	367743705	(Transmembrane protein, putative {ECO:0000313|EMBL:KEH17249.1}) (Uncharacterized protein {ECO:0000313|EnsemblPlants:KEH17249})
Lcu.2RBY.3g060620	367785779	367792652	(Ethylene-responsive kinase Le-CTR1 {ECO:0000313|EMBL:AES73142.1}) (Uncharacterized protein {ECO:0000313|EnsemblPlants:AES73142})
Lcu.2RBY.3g060630	367817568	367819153	(Uncharacterized protein {ECO:0000313|EMBL:BAU03215.1}) (Fragment)
Lcu.2RBY.3g060640	367819359	367819862	(Uncharacterized protein {ECO:0000313|EMBL:KEH18428.1, ECO:0000313|EnsemblPlants:KEH18428})
Lcu.2RBY.3g060650	367823009	367827859	(TPR domain protein {ECO:0000313|EMBL:AES73143.1}) (Uncharacterized protein {ECO:0000313|EnsemblPlants:AES73143})
Lcu.2RBY.3g060660	367826720	367833222	(RAB geranylgeranyl transferase alpha protein {ECO:0000313|EMBL:AES73144.1}) (Uncharacterized protein {ECO:0000313|EnsemblPlants:AES73144})
Lcu.2RBY.3g060670	367841852	367845246	(Double-stranded RNA-binding motif protein {ECO:0000313|EMBL:KEH35726.1}) (Uncharacterized protein {ECO:0000313|EnsemblPlants:KEH35726})
Lcu.2RBY.3g060680	367972663	367977453	(HXXXD-type acyl-transferase family protein {ECO:0000313|EMBL:AES73148.1}) (Uncharacterized protein {ECO:0000313|EnsemblPlants:AES73148})
Lcu.2RBY.3g060690	367985972	367987596	hypothetical protein
Lcu.2RBY.3g060700	367986072	367987454	(HXXXD-type acyl-transferase family protein {ECO:0000313|EMBL:AES73148.1}) (Uncharacterized protein {ECO:0000313|EnsemblPlants:AES73148})
Lcu.2RBY.3g060710	368023581	368026279	(Uncharacterized protein {ECO:0000313|EMBL:KHN38045.1})
Lcu.2RBY.3g060720	368144263	368144738	(Ubiquitin ligase cop1, putative {ECO:0000313|EMBL:AES93973.2}) (Uncharacterized protein {ECO:0000313|EnsemblPlants:AES93973})
Lcu.2RBY.3g060730	368144773	368145090	(Uncharacterized protein {ECO:0000313|EMBL:BAU00625.1})
Lcu.2RBY.3g060740	368160687	368161170	(Gag/pol polyprotein {ECO:0000313|EMBL:AAQ82037.1})
Lcu.2RBY.3g060750	368192694	368203017	NADPH--cytochrome P450 reductase {ECO:0000256|PIRNR:PIRNR000208} (1.6.2.4 {ECO:0000256|PIRNR:PIRNR000208})
Lcu.2RBY.3g060760	368246455	368254199	(Myb-like DNA-binding domain protein {ECO:0000313|EMBL:KEH35728.1}) (Uncharacterized protein {ECO:0000313|EnsemblPlants:KEH35728})
Lcu.2RBY.3g060770	368266570	368269466	(Kinase interacting (KIP1-like) family protein {ECO:0000313|EMBL:AES73152.1}) (Uncharacterized protein {ECO:0000313|EnsemblPlants:AES73152})
Lcu.2RBY.3g060780	368270522	368271555	(Uncharacterized protein {ECO:0000313|EMBL:AES73153.1, ECO:0000313|EnsemblPlants:AES73153})
Lcu.2RBY.3g060790	368277034	368280659	(Argininosuccinate lyase {ECO:0000313|EMBL:AES73155.2}) (Uncharacterized protein {ECO:0000313|EnsemblPlants:AES73155})
Lcu.2RBY.3g060800	368314117	368317871	(Chromosome-associated kinesin KIF4-like protein, putative {ECO:0000313|EMBL:AES73156.2}) (Uncharacterized protein {ECO:0000313|EnsemblPlants:AES73156})
Lcu.2RBY.3g060810	368328255	368339736	Kinesin-like protein {ECO:0000256|RuleBase:RU000394}
Lcu.2RBY.3g060820	368430294	368431127	(Putative retrotransposon protein {ECO:0000313|EMBL:ADB85430.1})
Lcu.2RBY.3g060830	368502793	368509982	(Mechanosensitive ion channel-like protein {ECO:0000313|EMBL:AES73160.1}) (Uncharacterized protein {ECO:0000313|EnsemblPlants:AES73160})
Lcu.2RBY.3g060840	368544392	368548335	(GDP-fucose protein O-fucosyltransferase {ECO:0000313|EMBL:AES73163.1}) (Uncharacterized protein {ECO:0000313|EnsemblPlants:AES73163})
Lcu.2RBY.3g060850	368562988	368563426	(RNA-directed DNA polymerase (Reverse transcriptase) Zinc finger, CCHC-type Peptidase aspartic, active site Retrotransposon gag protein {ECO:0000313|EMBL:ABD28293.1})
Lcu.2RBY.3g060860	368588668	368607692	(Uncharacterized protein {ECO:0000313|EMBL:KEH34769.1, ECO:0000313|EnsemblPlants:KEH34769})
Lcu.2RBY.3g060870	368611243	368617585	(Mechanosensitive ion channel-like protein {ECO:0000313|EMBL:AES73164.2}) (Uncharacterized protein {ECO:0000313|EnsemblPlants:AES73164})
Lcu.2RBY.3g060880	368617758	368618987	(Chaperone DnaJ-domain protein {ECO:0000313|EMBL:AES73165.1}) (Uncharacterized protein {ECO:0000313|EnsemblPlants:AES73165})
Lcu.2RBY.3g060890	368629712	368643114	(PHD-finger protein {ECO:0000313|EMBL:AES73167.2}) (Uncharacterized protein {ECO:0000313|EnsemblPlants:AES73167})
Lcu.2RBY.3g060900	368696560	368707877	(Ulp1 protease family, carboxy-terminal domain protein {ECO:0000313|EMBL:AES73170.2}) (Uncharacterized protein {ECO:0000313|EnsemblPlants:AES73170})
Lcu.2RBY.3g060910	368708657	368710142	(Anaphase-promoting complex subunit 11 RING-H2 finger protein {ECO:0000313|EMBL:AES73171.2}) (Uncharacterized protein {ECO:0000313|EnsemblPlants:AES73171})
Lcu.2RBY.3g060920	368730118	368754718	(1-O-acylglucose:anthocyanin acyltransferase {ECO:0000313|EMBL:AES73172.2}) (Uncharacterized protein {ECO:0000313|EnsemblPlants:AES73172})
Lcu.2RBY.3g060930	368761428	368762126	(Putative uncharacterized protein {ECO:0000313|EMBL:ABD28399.2})
Lcu.2RBY.3g060940	368802180	368807508	(PWWP domain protein {ECO:0000313|EMBL:AES73176.2}) (Uncharacterized protein {ECO:0000313|EnsemblPlants:AES73176})
Lcu.2RBY.3g060950	368870289	368870784	(Transmembrane protein, putative {ECO:0000313|EMBL:KEH17249.1}) (Uncharacterized protein {ECO:0000313|EnsemblPlants:KEH17249})
Lcu.2RBY.3g060960	368902265	368904260	(Uncharacterized protein {ECO:0000313|EMBL:AES69921.1, ECO:0000313|EnsemblPlants:AES69921})
Lcu.2RBY.3g060970	368913477	368923270	(Uncharacterized protein {ECO:0000313|EMBL:EXB63567.1})
Lcu.2RBY.3g060980	369229485	369231410	(AT hook motif DNA-binding family protein {ECO:0000313|EMBL:AES73179.1}) (Uncharacterized protein {ECO:0000313|EnsemblPlants:AES73179})
Lcu.2RBY.3g060990	369256751	369263194	(Ubiquitin carboxy-terminal hydrolase {ECO:0000313|EMBL:AES73180.1}) (Uncharacterized protein {ECO:0000313|EnsemblPlants:AES73180})
Lcu.2RBY.3g061000	369263245	369263487	hypothetical protein
Lcu.2RBY.3g061010	369284540	369285186	(Receptor-like kinase {ECO:0000313|EMBL:AES82928.1})
Lcu.2RBY.3g061020	369331116	369332442	(Fatty acid/sphingolipid desaturase {ECO:0000313|EMBL:AES59235.1}) (Uncharacterized protein {ECO:0000313|EnsemblPlants:AES59235})
Lcu.2RBY.3g061030	369352562	369353543	(Cytochrome C biogenesis protein ccsA, putative {ECO:0000313|EMBL:AES73126.2}) (Uncharacterized protein {ECO:0000313|EnsemblPlants:AES73126})
Lcu.2RBY.3g061040	369371650	369375091	(Putative uncharacterized protein {ECO:0000313|EMBL:BAE71210.1})
Lcu.2RBY.3g061050	369381500	369382804	(Ribonuclease P/MRP protein subunit POP5, putative {ECO:0000313|EMBL:AES98440.1}) (Uncharacterized protein {ECO:0000313|EnsemblPlants:AES98440})
Lcu.2RBY.3g061060	369383961	369385186	(Putative uncharacterized protein {ECO:0000313|EMBL:BAE71210.1})
Lcu.2RBY.3g061070	369389524	369390753	(Putative uncharacterized protein {ECO:0000313|EMBL:BAE71210.1})
Lcu.2RBY.3g061080	369400394	369402442	(Peptide upstream ORF protein {ECO:0000313|EMBL:AES73186.1}) (Uncharacterized protein {ECO:0000313|EnsemblPlants:AES73186})
Lcu.2RBY.3g061090	369421129	369421758	hypothetical protein
Lcu.2RBY.3g061100	369427743	369430792	(Uncharacterized protein {ECO:0000313|EMBL:EOX94372.1})
Lcu.2RBY.3g061110	369438371	369445589	(GTPase-activator protein for Rho-like GTPase family protein, putative {ECO:0000313|EMBL:AES73188.2}) (Uncharacterized protein {ECO:0000313|EnsemblPlants:AES73188})
Lcu.2RBY.3g061120	369485595	369486193	(Gag/pol polyprotein {ECO:0000313|EMBL:AAQ82037.1})
Lcu.2RBY.3g061130	369570558	369573300	(PPR containing plant-like protein {ECO:0000313|EMBL:AES73190.2}) (Uncharacterized protein {ECO:0000313|EnsemblPlants:AES73190})
Lcu.2RBY.3g061140	369644649	369648688	(Vf14-3-3c protein {ECO:0000313|EMBL:BAB17821.1})
Lcu.2RBY.3g061150	369713790	369714127	hypothetical protein
Lcu.2RBY.3g061160	369776368	369778642	hypothetical protein
Lcu.2RBY.3g061170	369778229	369780667	(Divalent cation tolerance protein, CutA1 family protein {ECO:0000313|EMBL:AES73193.2}) (Uncharacterized protein {ECO:0000313|EMBL:AFK35990.1, ECO:0000313|EnsemblPlants:AES73193})
Lcu.2RBY.3g061180	369780441	369782232	hypothetical protein
Lcu.2RBY.3g061190	369813147	369815090	(Homeobox domain, ZF-HD class protein {ECO:0000313|EMBL:AES73195.1}) (Uncharacterized protein {ECO:0000313|EnsemblPlants:AES73195})
Lcu.2RBY.3g061200	369887875	369888342	(RNA-directed DNA polymerase (Reverse transcriptase) Zinc finger, CCHC-type Peptidase aspartic, active site Retrotransposon gag protein {ECO:0000313|EMBL:ABD28293.1})
Lcu.2RBY.3g061210	370041840	370044090	(Tyrosine kinase family protein {ECO:0000313|EMBL:AES73198.1}) (Uncharacterized protein {ECO:0000313|EnsemblPlants:AES73198})
Lcu.2RBY.3g061220	370148443	370148618	hypothetical protein
Lcu.2RBY.3g061230	370173603	370174689	(Uncharacterized protein {ECO:0000313|EMBL:KRH66341.1})
Lcu.2RBY.3g061240	370176309	370188560	(Transducin/WD-like repeat-protein {ECO:0000313|EMBL:AES73199.2}) (Uncharacterized protein {ECO:0000313|EnsemblPlants:AES73199})
Lcu.2RBY.3g061250	370516283	370524443	(FH protein interacting protein FIP1, putative {ECO:0000313|EMBL:AES73204.1}) (Uncharacterized protein {ECO:0000313|EnsemblPlants:AES73204})
Lcu.2RBY.3g061260	370526303	370533162	(Pyridoxine/pyridoxamine 5'-phosphate oxidase {ECO:0000313|EMBL:AES73214.2}) (Uncharacterized protein {ECO:0000313|EMBL:AFK45476.1, ECO:0000313|EnsemblPlants:AES73214})
Lcu.2RBY.3g061270	370546208	370551239	(Prolyl-tRNA synthetase family protein {ECO:0000313|EMBL:AES73215.2}) (Uncharacterized protein {ECO:0000313|EnsemblPlants:AES73215})
Lcu.2RBY.3g061280	370553095	370559115	(Periodic tryptophan protein {ECO:0000313|EMBL:AES80059.1}) (Periodic tryptophan protein-associated region WD40-like {ECO:0000313|EMBL:ABN08830.1}) (Uncharacterized protein {ECO:0000313|EnsemblPlants:AES80059})
Lcu.2RBY.3g061290	370553956	370556638	(Uncharacterized protein {ECO:0000313|EMBL:KRG92586.1, ECO:0000313|EnsemblPlants:GLYMA20G36226.1})
Lcu.2RBY.3g061300	370580150	370584279	(Uncharacterized protein {ECO:0000313|EMBL:AFK36924.1})
Lcu.2RBY.3g061310	370593216	370595902	(Pollen-specific LRR extensin-like protein, putative {ECO:0000313|EMBL:AES73217.1}) (Uncharacterized protein {ECO:0000313|EnsemblPlants:AES73217})
Lcu.2RBY.3g061320	370623283	370626316	(Processing peptidase {ECO:0000313|EMBL:AES73218.1}) (Uncharacterized protein {ECO:0000313|EnsemblPlants:AES73218})
Lcu.2RBY.3g061330	370663756	370665450	(Uncharacterized protein {ECO:0000313|EMBL:KOM37571.1})
Lcu.2RBY.3g061340	370717264	370719113	(Armadillo/beta-catenin-like repeat protein, putative {ECO:0000313|EMBL:AES95606.2}) (Uncharacterized protein {ECO:0000313|EnsemblPlants:AES95606})
Lcu.2RBY.3g061350	370759115	370762548	(Armadillo/beta-catenin-like repeat protein, putative {ECO:0000313|EMBL:AES95606.2}) (Uncharacterized protein {ECO:0000313|EnsemblPlants:AES95606})
Lcu.2RBY.3g061360	370830226	370833514	(Peptide/nitrate transporter {ECO:0000313|EMBL:AES73221.1}) (Uncharacterized protein {ECO:0000313|EnsemblPlants:AES73221})
Lcu.2RBY.3g061370	370840747	370841139	(GRF zinc finger protein {ECO:0000313|EMBL:KEH39356.1}) (Uncharacterized protein {ECO:0000313|EnsemblPlants:KEH39356})
Lcu.2RBY.3g061380	370930090	370931003	(Ulp1 protease family, carboxy-terminal domain protein {ECO:0000313|EMBL:KEH29526.1}) (Uncharacterized protein {ECO:0000313|EnsemblPlants:KEH29526})
Lcu.2RBY.3g061390	370931448	370933174	(Uncharacterized protein {ECO:0000313|EMBL:KEH18428.1, ECO:0000313|EnsemblPlants:KEH18428})
Lcu.2RBY.3g061400	370940434	370942719	(LRR receptor-like kinase {ECO:0000313|EMBL:AET00742.2}) (Uncharacterized protein {ECO:0000313|EnsemblPlants:AET00742})
Lcu.2RBY.3g061410	370952727	370958060	(Uncharacterized protein {ECO:0000313|EMBL:KEH18428.1, ECO:0000313|EnsemblPlants:KEH18428})
Lcu.2RBY.3g061420	371017981	371034576	(Uncharacterized protein {ECO:0000313|EnsemblPlants:OPUNC03G23210.1})
Lcu.2RBY.3g061430	371053839	371055896	(Serpin-ZX-like protein {ECO:0000313|EMBL:AES73224.1}) (Uncharacterized protein {ECO:0000313|EnsemblPlants:AES73224})
Lcu.2RBY.3g061440	371105950	371106249	(IPP transferase {ECO:0000313|EMBL:KEH26140.1}) (Uncharacterized protein {ECO:0000313|EnsemblPlants:KEH26140})
Lcu.2RBY.3g061450	371199036	371199971	(Hydroxyproline-rich glycoprotein family protein {ECO:0000313|EMBL:EOX98583.1})
Lcu.2RBY.3g061460	371214791	371221896	(Uncharacterized protein {ECO:0000313|EMBL:KRH36243.1}) (Fragment)
Lcu.2RBY.3g061470	371245714	371247042	(Uncharacterized protein {ECO:0000313|EMBL:KRH51938.1, ECO:0000313|EnsemblPlants:GLYMA06G03960.1})
Lcu.2RBY.3g061480	371281030	371287162	(MAP kinase {ECO:0000313|EMBL:AES73243.1}) (Uncharacterized protein {ECO:0000313|EnsemblPlants:AES73243})
Lcu.2RBY.3g061490	371295603	371301195	(MAP kinase {ECO:0000313|EMBL:AES73243.1}) (Uncharacterized protein {ECO:0000313|EnsemblPlants:AES73243})
Lcu.2RBY.3g061500	371313776	371315020	(Drug resistance transporter-like ABC domain protein {ECO:0000313|EMBL:AES92062.2}) (Uncharacterized protein {ECO:0000313|EnsemblPlants:AES92062})
Lcu.2RBY.3g061510	371345332	371356024	(Spc97/Spc98 family of spindle pole body (SBP) component {ECO:0000313|EMBL:AES73245.2}) (Uncharacterized protein {ECO:0000313|EnsemblPlants:AES73245})
Lcu.2RBY.3g061520	371436426	371437890	(Uncharacterized protein {ECO:0000313|EMBL:KEH18428.1, ECO:0000313|EnsemblPlants:KEH18428})
Lcu.2RBY.3g061530	371591351	371592499	(Plant-specific domain TIGR01570 family protein {ECO:0000313|EMBL:AES73252.1}) (Uncharacterized protein {ECO:0000313|EnsemblPlants:AES73252})
Lcu.2RBY.3g061540	371764447	371765795	(Pheromone receptor-like protein {ECO:0000313|EMBL:AES73254.1}) (Uncharacterized protein {ECO:0000313|EnsemblPlants:AES73254})
Lcu.2RBY.3g061550	371841972	371842421	(RNA-directed DNA polymerase (Reverse transcriptase) Ribonuclease H {ECO:0000313|EMBL:ABN06136.1})
Lcu.2RBY.3g061560	371908329	371911642	(Transcription factor {ECO:0000313|EMBL:KEH35740.1}) (Uncharacterized protein {ECO:0000313|EnsemblPlants:KEH35740})
Lcu.2RBY.3g061570	371919873	371924178	(Ulp1 protease family, carboxy-terminal domain protein {ECO:0000313|EMBL:KEH15719.1}) (Uncharacterized protein {ECO:0000313|EnsemblPlants:KEH15719})
Lcu.2RBY.3g061580	371936978	371943820	(Uncharacterized protein {ECO:0000313|EnsemblPlants:AES73257}) (Uroporphyrinogen III synthase {ECO:0000313|EMBL:AES73257.1})
Lcu.2RBY.3g061590	372002368	372002775	hypothetical protein
Lcu.2RBY.3g061600	372014791	372018714	(Polyadenylate-binding protein RBP47C {ECO:0000313|EMBL:KHN12758.1})
Lcu.2RBY.3g061610	372098913	372100574	Sulfotransferase {ECO:0000256|RuleBase:RU361155} (2.8.2.- {ECO:0000256|RuleBase:RU361155})
Lcu.2RBY.3g061620	372125144	372127026	hypothetical protein
Lcu.2RBY.3g061630	372173244	372175200	Patatin {ECO:0000256|RuleBase:RU361262} (3.1.1.- {ECO:0000256|RuleBase:RU361262})
Lcu.2RBY.3g061640	372210674	372212463	Patatin {ECO:0000256|RuleBase:RU361262} (3.1.1.- {ECO:0000256|RuleBase:RU361262})
Lcu.2RBY.3g061650	372250728	372251120	(Integrase, catalytic region Ribonuclease H {ECO:0000313|EMBL:ABD28291.1})
Lcu.2RBY.3g061660	372334479	372335562	(Uncharacterized protein {ECO:0000313|EnsemblPlants:KEH39446}) (XH/XS domain protein {ECO:0000313|EMBL:KEH39446.1})
Lcu.2RBY.3g061670	372340579	372342395	(Gibberellin receptor GID1 {ECO:0000313|EMBL:AES73267.1}) (Uncharacterized protein {ECO:0000313|EnsemblPlants:AES73267})
Lcu.2RBY.3g061680	372348768	372349375	hypothetical protein
Lcu.2RBY.3g061690	372352937	372355585	Isocitrate dehydrogenase [NAD] subunit, mitochondrial {ECO:0000256|RuleBase:RU361266} (1.1.1.41 {ECO:0000256|RuleBase:RU361266})
Lcu.2RBY.3g061700	372387428	372392727	(DUF829 domain protein {ECO:0000313|EMBL:AES73273.1}) (Uncharacterized protein {ECO:0000313|EnsemblPlants:AES73273})
Lcu.2RBY.3g061710	372448159	372450414	(NAD(P)-binding rossmann-fold protein {ECO:0000313|EMBL:AES73274.1}) (Uncharacterized protein {ECO:0000313|EnsemblPlants:AES73274})
Lcu.2RBY.3g061720	372460320	372463515	(B3 domain transcription factor {ECO:0000313|EMBL:AES73276.1}) (Uncharacterized protein {ECO:0000313|EnsemblPlants:AES73276})
Lcu.2RBY.3g061730	372467609	372473404	hypothetical protein
Lcu.2RBY.3g061740	372473596	372479628	(B3 domain transcription factor {ECO:0000313|EMBL:AES73276.1}) (Uncharacterized protein {ECO:0000313|EnsemblPlants:AES73276})
Lcu.2RBY.3g061750	372509749	372515059	(Catalytic/protein phosphatase type 2C {ECO:0000313|EMBL:AES73278.1}) (Uncharacterized protein {ECO:0000313|EnsemblPlants:AES73278})
Lcu.2RBY.3g061760	372518230	372518771	hypothetical protein
Lcu.2RBY.3g061770	372519700	372521568	(Os03g0358975 protein {ECO:0000313|EMBL:BAS84270.1})
Lcu.2RBY.3g061780	372520333	372521728	(Uncharacterized protein {ECO:0000313|EMBL:BAT87402.1})
Lcu.2RBY.3g061790	372700611	372701922	(Uncharacterized protein {ECO:0000313|EMBL:AES73280.1, ECO:0000313|EnsemblPlants:AES73280})
Lcu.2RBY.3g061800	372715872	372716144	hypothetical protein
Lcu.2RBY.3g061810	372716187	372718196	(Uncharacterized protein {ECO:0000313|EMBL:KEH33957.1, ECO:0000313|EnsemblPlants:KEH33957})
Lcu.2RBY.3g061820	372864837	372866297	(Uncharacterized protein {ECO:0000313|EMBL:KEH33741.1, ECO:0000313|EnsemblPlants:KEH33741})
Lcu.2RBY.3g061830	372916190	372917695	(Auxin efflux carrier family protein {ECO:0000313|EMBL:AET03524.2}) (Uncharacterized protein {ECO:0000313|EnsemblPlants:AET03524})
Lcu.2RBY.3g061840	372918482	372919998	(SAM (And some other nucleotide) binding motif {ECO:0000313|EMBL:ABN08716.1})
Lcu.2RBY.3g061850	372968204	372978171	(LNS2 (Lipin/Ned1/Smp2) protein {ECO:0000313|EMBL:AES73282.1}) (Uncharacterized protein {ECO:0000313|EnsemblPlants:AES73282})
Lcu.2RBY.3g061860	373025016	373025777	(EF-hand protein {ECO:0000313|EMBL:AES73284.1}) (Uncharacterized protein {ECO:0000313|EnsemblPlants:AES73284})
Lcu.2RBY.3g061870	373192253	373192576	(EF-hand protein {ECO:0000313|EMBL:AES73284.1}) (Uncharacterized protein {ECO:0000313|EnsemblPlants:AES73284})
Lcu.2RBY.3g061880	373205332	373211357	Protein TIC 22, chloroplastic (Translocon at the inner envelope membrane of chloroplasts 22) (PsTIC22) (Precursor)
Lcu.2RBY.3g061890	373209554	373210100	(Transparent testa 10-like protein mRNA {ECO:0000313|EMBL:AJK93562.1}) (Fragment)
Lcu.2RBY.3g061900	373210224	373213844	Laccase {ECO:0000256|RuleBase:RU361119} (1.10.3.2 {ECO:0000256|RuleBase:RU361119}) (Benzenediol:oxygen oxidoreductase {ECO:0000256|RuleBase:RU361119}) (Diphenol oxidase {ECO:0000256|RuleBase:RU361119}) (Urishiol oxidase {ECO:0000256|RuleBase:RU361119})
Lcu.2RBY.3g061910	373247542	373247815	(Calmodulin {ECO:0000313|EMBL:AAL58535.1})
Lcu.2RBY.3g061920	373325366	373327917	(Uncharacterized protein {ECO:0000313|EMBL:KEH18428.1, ECO:0000313|EnsemblPlants:KEH18428})
Lcu.2RBY.3g061930	373394414	373399942	(Uncharacterized protein {ECO:0000313|EnsemblPlants:AES73288}) (WEAK movement UNDER BLUE LIGHT-like protein {ECO:0000313|EMBL:AES73288.2})
Lcu.2RBY.3g061940	373400088	373405324	(Uncharacterized protein {ECO:0000313|EnsemblPlants:AES73290}) (Vacuolar import/degradation, VID27-like protein {ECO:0000313|EMBL:AES73290.1})
Lcu.2RBY.3g061950	373447108	373453944	(GRF zinc finger protein {ECO:0000313|EMBL:KEH33530.1}) (Uncharacterized protein {ECO:0000313|EnsemblPlants:KEH33530})
Lcu.2RBY.3g061960	373459355	373461597	(PPR containing plant-like protein {ECO:0000313|EMBL:AES73292.1}) (Uncharacterized protein {ECO:0000313|EnsemblPlants:AES73292})
Lcu.2RBY.3g061970	373472360	373477670	(Polyketide cyclase/dehydrase and lipid transporter {ECO:0000313|EMBL:AES73297.1}) (Uncharacterized protein {ECO:0000313|EnsemblPlants:AES73297})
Lcu.2RBY.3g061980	373472706	373477670	(Thioredoxin {ECO:0000313|EMBL:AES73296.2}) (Uncharacterized protein {ECO:0000313|EnsemblPlants:AES73296})
Lcu.2RBY.3g061990	373492595	373499129	(DCL protein {ECO:0000313|EMBL:AES73299.1}) (Uncharacterized protein {ECO:0000313|EnsemblPlants:AES73299})
Lcu.2RBY.3g062000	373507157	373508746	(Uncharacterized protein {ECO:0000313|EMBL:KEH18428.1, ECO:0000313|EnsemblPlants:KEH18428})
Lcu.2RBY.3g062010	373613886	373618510	(ABA response element-binding factor {ECO:0000313|EMBL:AES73300.1}) (Uncharacterized protein {ECO:0000313|EnsemblPlants:AES73300})
Lcu.2RBY.3g062020	373618927	373621052	hypothetical protein
Lcu.2RBY.3g062030	373632948	373638973	(THO complex, protein {ECO:0000313|EMBL:AES73301.1}) (Uncharacterized protein {ECO:0000313|EnsemblPlants:AES73301})
Lcu.2RBY.3g062040	373681073	373682057	(Eukaryotic translation initiation factor 2c {ECO:0000313|EMBL:KEH29936.1}) (Uncharacterized protein {ECO:0000313|EnsemblPlants:KEH29936})
Lcu.2RBY.3g062050	373719990	373726026	(Ulp1 protease family, carboxy-terminal domain protein {ECO:0000313|EMBL:KEH15720.1}) (Uncharacterized protein {ECO:0000313|EnsemblPlants:KEH15720}) (Fragment)
Lcu.2RBY.3g062060	373859783	373861148	(Transcription factor {ECO:0000313|EMBL:AES73304.1}) (Uncharacterized protein {ECO:0000313|EnsemblPlants:AES73304})
Lcu.2RBY.3g062070	373979519	373981526	(Ulp1 protease family, carboxy-terminal domain protein {ECO:0000313|EMBL:AES66041.1}) (Uncharacterized protein {ECO:0000313|EnsemblPlants:AES66041})
Lcu.2RBY.3g062080	374007047	374011680	(Uncharacterized protein {ECO:0000313|EMBL:KRG92950.1, ECO:0000313|EnsemblPlants:GLYMA20G38320.3})
Lcu.2RBY.3g062090	374018818	374019441	(Uncharacterized protein {ECO:0000313|EMBL:KRG92950.1, ECO:0000313|EnsemblPlants:GLYMA20G38320.3})
Lcu.2RBY.3g062100	374035742	374044443	hypothetical protein
Lcu.2RBY.3g062110	374319952	374320428	(Uncharacterized protein {ECO:0000313|EMBL:KEH43883.1, ECO:0000313|EnsemblPlants:KEH43883})
Lcu.2RBY.3g062120	374361609	374363497	(HXXXD-type acyl-transferase family protein {ECO:0000313|EMBL:AES73312.2}) (Uncharacterized protein {ECO:0000313|EnsemblPlants:AES73312})
Lcu.2RBY.3g062130	374422928	374426949	(F-box/RNI/FBD-like domain protein {ECO:0000313|EMBL:KEH15798.1}) (Uncharacterized protein {ECO:0000313|EnsemblPlants:KEH15798})
Lcu.2RBY.3g062140	374429369	374431576	(HXXXD-type acyl-transferase family protein {ECO:0000313|EMBL:AES73312.2}) (Uncharacterized protein {ECO:0000313|EnsemblPlants:AES73312})
Lcu.2RBY.3g062150	374432778	374433474	(Ulp1 protease family, carboxy-terminal domain protein {ECO:0000313|EMBL:KEH29526.1}) (Uncharacterized protein {ECO:0000313|EnsemblPlants:KEH29526})
Lcu.2RBY.3g062160	374434308	374438451	(Ulp1 protease family, carboxy-terminal domain protein {ECO:0000313|EMBL:KEH29526.1}) (Uncharacterized protein {ECO:0000313|EnsemblPlants:KEH29526})
Lcu.2RBY.3g062170	374439007	374439509	(Uncharacterized protein {ECO:0000313|EMBL:KEH18428.1, ECO:0000313|EnsemblPlants:KEH18428})
Lcu.2RBY.3g062180	374455639	374456121	(Pol polyprotein {ECO:0000313|EMBL:AIL24046.1}) (Fragment)
Lcu.2RBY.3g062190	374555591	374557256	(HXXXD-type acyl-transferase family protein {ECO:0000313|EMBL:AES73323.1}) (Uncharacterized protein {ECO:0000313|EnsemblPlants:AES73323})
Lcu.2RBY.3g062200	374633079	374634744	(HXXXD-type acyl-transferase family protein {ECO:0000313|EMBL:AES73323.1}) (Uncharacterized protein {ECO:0000313|EnsemblPlants:AES73323})
Lcu.2RBY.3g062210	374650057	374651837	(HXXXD-type acyl-transferase family protein {ECO:0000313|EMBL:AES73323.1}) (Uncharacterized protein {ECO:0000313|EnsemblPlants:AES73323})
Lcu.2RBY.3g062220	374652194	374658931	Polyadenylate-binding protein {ECO:0000256|RuleBase:RU362004} (PABP {ECO:0000256|RuleBase:RU362004})
Lcu.2RBY.3g062230	374680807	374683679	hypothetical protein
Lcu.2RBY.3g062240	374684297	374684665	hypothetical protein
Lcu.2RBY.3g062250	374689301	374691326	(Ethylene response factor {ECO:0000313|EMBL:AES73329.1}) (Uncharacterized protein {ECO:0000313|EMBL:AFK47319.1, ECO:0000313|EnsemblPlants:AES73329})
Lcu.2RBY.3g062260	374924079	374926581	(SPla/RYanodine receptor (SPRY) domain protein {ECO:0000313|EMBL:AES73331.1}) (Uncharacterized protein {ECO:0000313|EnsemblPlants:AES73331})
Lcu.2RBY.3g062270	374970903	374984711	Kinesin-like protein {ECO:0000256|RuleBase:RU000394}
Lcu.2RBY.3g062280	375050333	375050547	hypothetical protein
Lcu.2RBY.3g062290	375073200	375073721	hypothetical protein
Lcu.2RBY.3g062300	375077305	375080984	(LRR receptor-like kinase family protein {ECO:0000313|EMBL:AES73336.1}) (Uncharacterized protein {ECO:0000313|EnsemblPlants:AES73336})
Lcu.2RBY.3g062310	375088270	375090686	(Uncharacterized protein {ECO:0000313|EMBL:KRH61744.1}) (Fragment)
Lcu.2RBY.3g062320	375233794	375238488	(Papain family cysteine protease {ECO:0000313|EMBL:AES73337.1}) (Uncharacterized protein {ECO:0000313|EnsemblPlants:AES73337})
Lcu.2RBY.3g062330	375274196	375282230	(DCL protein {ECO:0000313|EMBL:KEH35753.1}) (Uncharacterized protein {ECO:0000313|EnsemblPlants:KEH35753})
Lcu.2RBY.3g062340	375307493	375309345	(Carboxy-terminal domain cyclin {ECO:0000313|EMBL:AES73342.1}) (Uncharacterized protein {ECO:0000313|EMBL:AFK43823.1, ECO:0000313|EnsemblPlants:AES73342})
Lcu.2RBY.3g062350	375473992	375475418	(Isoaspartyl peptidase/L-asparaginase {ECO:0000313|EMBL:AES73349.1}) (Uncharacterized protein {ECO:0000313|EnsemblPlants:AES73349})
Lcu.2RBY.3g062360	375598228	375599190	hypothetical protein
Lcu.2RBY.3g062370	375599792	375601073	(Uncharacterized protein {ECO:0000313|EMBL:AES89102.1, ECO:0000313|EnsemblPlants:AES89102})
Lcu.2RBY.3g062380	375603490	375605204	(Isoaspartyl peptidase/L-asparaginase {ECO:0000313|EMBL:AES73349.1}) (Uncharacterized protein {ECO:0000313|EnsemblPlants:AES73349})
Lcu.2RBY.3g062390	375612333	375613139	(Ulp1 protease family, carboxy-terminal domain protein {ECO:0000313|EMBL:AES66041.1}) (Uncharacterized protein {ECO:0000313|EnsemblPlants:AES66041})
Lcu.2RBY.3g062400	375613405	375618119	(Uncharacterized protein {ECO:0000313|EMBL:KEH18428.1, ECO:0000313|EnsemblPlants:KEH18428})
Lcu.2RBY.3g062410	375622284	375627765	(Carbohydrate esterase plant-like protein {ECO:0000313|EMBL:AES87604.1}) (Uncharacterized protein {ECO:0000313|EnsemblPlants:AES87604})
Lcu.2RBY.3g062420	375757223	375761966	hypothetical protein
Lcu.2RBY.3g062430	375777767	375780713	Serine/threonine-protein kinase {ECO:0000256|PIRNR:PIRNR000641} (2.7.11.1 {ECO:0000256|PIRNR:PIRNR000641})
Lcu.2RBY.3g062440	375799554	375800893	(Cofilin/actin-depolymerizing factor-like protein {ECO:0000313|EMBL:AES94064.1}) (Uncharacterized protein {ECO:0000313|EnsemblPlants:AES94064})
Lcu.2RBY.3g062450	375800362	375801000	hypothetical protein
Lcu.2RBY.3g062460	375801002	375803217	(LRR receptor-like kinase {ECO:0000313|EMBL:AES94066.2}) (Uncharacterized protein {ECO:0000313|EnsemblPlants:AES94066})
Lcu.2RBY.3g062470	375803593	375804091	(Uncharacterized protein {ECO:0000313|EMBL:AFK42644.1})
Lcu.2RBY.3g062480	375804699	375805536	(Tether containing UBX domain for GLUT4-like protein {ECO:0000313|EMBL:KEH15810.1}) (Uncharacterized protein {ECO:0000313|EnsemblPlants:KEH15810}) (Fragment)
Lcu.2RBY.3g062490	375805621	375807044	(Nicotiana tabacum ORF protein {ECO:0000313|EMBL:AES63596.1}) (Uncharacterized protein {ECO:0000313|EnsemblPlants:AES63596})
Lcu.2RBY.3g062500	375824329	375826737	(Putative receptor protein kinase ZmPK1 {ECO:0000313|EMBL:KHN45175.1}) (2.7.10.1 {ECO:0000313|EMBL:KHN45175.1}) (Fragment)
Lcu.2RBY.3g062510	375902632	375905249	Serine/threonine-protein kinase {ECO:0000256|PIRNR:PIRNR000641} (2.7.11.1 {ECO:0000256|PIRNR:PIRNR000641})
Lcu.2RBY.3g062520	375945017	375947407	Serine/threonine-protein kinase {ECO:0000256|PIRNR:PIRNR000641} (2.7.11.1 {ECO:0000256|PIRNR:PIRNR000641})
Lcu.2RBY.3g062530	375965229	375970356	(Chromatin-binding protein {ECO:0000313|EMBL:KEH35756.1}) (Uncharacterized protein {ECO:0000313|EnsemblPlants:KEH35756})
Lcu.2RBY.3g062540	375998970	376000802	(F-box GID2-like protein {ECO:0000313|EMBL:KEH35760.1}) (Uncharacterized protein {ECO:0000313|EMBL:AFK47240.1, ECO:0000313|EnsemblPlants:KEH35760})
Lcu.2RBY.3g062550	376032542	376032844	(Uncharacterized protein {ECO:0000313|EMBL:KEH33891.1, ECO:0000313|EnsemblPlants:KEH33891})
Lcu.2RBY.3g062560	376070133	376081845	(Uncharacterized protein {ECO:0000313|EMBL:KEH18430.1, ECO:0000313|EnsemblPlants:KEH18430})
Lcu.2RBY.3g062570	376115498	376116915	(MFP1 attachment factor-like protein {ECO:0000313|EMBL:KEH35763.1}) (Uncharacterized protein {ECO:0000313|EnsemblPlants:KEH35763})
Lcu.2RBY.3g062580	376294451	376297504	(Uncharacterized protein {ECO:0000313|EMBL:KOM25958.1})
Lcu.2RBY.3g062590	376309900	376311906	(Uncharacterized protein {ECO:0000313|EMBL:BAT99411.1})
Lcu.2RBY.3g062600	376419577	376422137	(Carboxy-terminal domain cyclin {ECO:0000313|EMBL:KEH35765.1}) (Uncharacterized protein {ECO:0000313|EnsemblPlants:KEH35765})
Lcu.2RBY.3g062610	376429333	376442522	(BTB/POZ domain-containing protein {ECO:0000313|EMBL:AES84742.1}) (Phototropic-responsive NPH3 family protein {ECO:0000313|EMBL:KEH32706.1}) (Uncharacterized protein {ECO:0000313|EnsemblPlants:KEH32706})
Lcu.2RBY.3g062620	376524069	376524707	(CCAAT-binding transcription factor {ECO:0000313|EMBL:AES64773.1}) (Nuclear transcription factor Y subunit A6 {ECO:0000313|EMBL:AFK49648.1}) (Uncharacterized protein {ECO:0000313|EMBL:AFK45818.1, ECO:0000313|EnsemblPlants:AES64773})
Lcu.2RBY.3g062630	376524069	376536804	hypothetical protein
Lcu.2RBY.3g062640	376536256	376536804	(CCAAT-binding transcription factor {ECO:0000313|EMBL:AES64773.1}) (Nuclear transcription factor Y subunit A6 {ECO:0000313|EMBL:AFK49648.1}) (Uncharacterized protein {ECO:0000313|EMBL:AFK45818.1, ECO:0000313|EnsemblPlants:AES64773})
Lcu.2RBY.3g062650	376562367	376564843	(Carboxy-terminal domain cyclin {ECO:0000313|EMBL:KEH35765.1}) (Uncharacterized protein {ECO:0000313|EnsemblPlants:KEH35765})
Lcu.2RBY.3g062660	376611848	376614038	(Carboxy-terminal domain cyclin {ECO:0000313|EMBL:KEH35765.1}) (Uncharacterized protein {ECO:0000313|EnsemblPlants:KEH35765})
Lcu.2RBY.3g062670	376707268	376708438	(Uncharacterized protein {ECO:0000313|EMBL:KRH61369.1})
Lcu.2RBY.3g062680	376707493	376708315	hypothetical protein
Lcu.2RBY.3g062690	376726863	376729495	(Carboxy-terminal domain cyclin {ECO:0000313|EMBL:KEH35766.1}) (Cyclin A-like protein {ECO:0000313|EMBL:AES85615.1}) (Uncharacterized protein {ECO:0000313|EnsemblPlants:KEH35766})
Lcu.2RBY.3g062700	376854140	376854778	(Putative ovule protein {ECO:0000313|EMBL:JAP13173.1}) (Fragment)
Lcu.2RBY.3g062710	376897563	376899659	(Uncharacterized protein {ECO:0000313|EMBL:KEH18428.1, ECO:0000313|EnsemblPlants:KEH18428})
Lcu.2RBY.3g062720	376899925	376900825	(Ulp1 protease family, carboxy-terminal domain protein {ECO:0000313|EMBL:KEH29526.1}) (Uncharacterized protein {ECO:0000313|EnsemblPlants:KEH29526})
Lcu.2RBY.3g062730	376903884	376905317	(F-box protein, putative {ECO:0000313|EMBL:KEH33862.1}) (Uncharacterized protein {ECO:0000313|EnsemblPlants:KEH33862})
Lcu.2RBY.3g062740	376920341	376922275	hypothetical protein
Lcu.2RBY.3g062750	376967116	376969604	(Carboxy-terminal domain cyclin {ECO:0000313|EMBL:KEH35768.1}) (Uncharacterized protein {ECO:0000313|EnsemblPlants:KEH35768})
Lcu.2RBY.3g062760	376970248	376972999	(MADS-box transcription factor {ECO:0000313|EMBL:AES83963.1}) (MADS-box transcription factor family protein {ECO:0000313|EMBL:KEH35769.1}) (Uncharacterized protein {ECO:0000313|EnsemblPlants:KEH35769})
Lcu.2RBY.3g062770	377048115	377053544	(Metal transporter Nramp3 protein {ECO:0000313|EMBL:KEH35778.1}) (Natural resistance-associated macrophage protein {ECO:0000313|EMBL:AES85608.1}) (Uncharacterized protein {ECO:0000313|EnsemblPlants:KEH35778})
Lcu.2RBY.3g062780	377072492	377073328	(Integrase, catalytic region Ribonuclease H {ECO:0000313|EMBL:ABD28291.1})
Lcu.2RBY.3g062790	377100262	377124697	(Transmembrane protein, putative {ECO:0000313|EMBL:KEH17249.1}) (Uncharacterized protein {ECO:0000313|EnsemblPlants:KEH17249})
Lcu.2RBY.3g062800	377320340	377321030	(Uncharacterized protein {ECO:0000313|EMBL:KEH18428.1, ECO:0000313|EnsemblPlants:KEH18428})
Lcu.2RBY.3g062810	377338822	377342618	(Uncharacterized protein {ECO:0000313|EMBL:AFK46918.1})
Lcu.2RBY.3g062820	377344574	377345304	(Gibberellin-regulated protein {ECO:0000313|EMBL:AFT92001.1})
Lcu.2RBY.3g062830	377402916	377405302	(Heat shock protein 70 (HSP70)-interacting protein, putative {ECO:0000313|EMBL:KEH35782.1}) (Tetratricopeptide repeat protein {ECO:0000313|EMBL:AES85604.1}) (Uncharacterized protein {ECO:0000313|EnsemblPlants:KEH35782})
Lcu.2RBY.3g062840	377408170	377409093	(Ulp1 protease family, carboxy-terminal domain protein {ECO:0000313|EMBL:KEH29526.1}) (Uncharacterized protein {ECO:0000313|EnsemblPlants:KEH29526})
Lcu.2RBY.3g062850	377409159	377414956	(Uncharacterized protein {ECO:0000313|EMBL:KEH18428.1, ECO:0000313|EnsemblPlants:KEH18428})
Lcu.2RBY.3g062860	377437381	377439258	(Lipase {ECO:0000313|EMBL:KEH35781.1}) (Uncharacterized protein {ECO:0000313|EnsemblPlants:KEH35781})
Lcu.2RBY.3g062870	377591734	377595679	(Substrate carrier family protein {ECO:0000313|EMBL:AET04980.1}) (Uncharacterized protein {ECO:0000313|EnsemblPlants:AET04980})
Lcu.2RBY.3g062880	377604048	377607952	(Transmembrane protein, putative {ECO:0000313|EMBL:KEH17473.1}) (Uncharacterized protein {ECO:0000313|EnsemblPlants:KEH17473})
Lcu.2RBY.3g062890	377629267	377631164	(3-oxo-delta(4,5)-steroid 5-beta-reductase-like protein {ECO:0000313|EMBL:AES68703.1}) (Uncharacterized protein {ECO:0000313|EnsemblPlants:AES68703})
Lcu.2RBY.3g062900	377677529	377679767	(3-oxo-delta(4,5)-steroid 5-beta-reductase-like protein {ECO:0000313|EMBL:KEH35787.1}) (Progesterone 5-beta-reductase {ECO:0000313|EMBL:AES85597.1}) (Uncharacterized protein {ECO:0000313|EnsemblPlants:KEH35787})
Lcu.2RBY.3g062910	377701973	377709300	(Cytochrome B5 {ECO:0000313|EMBL:AES83947.1}) (Cytochrome b5-like heme/steroid-binding domain protein {ECO:0000313|EMBL:KEH35789.1}) (Uncharacterized protein {ECO:0000313|EnsemblPlants:KEH35789})
Lcu.2RBY.3g062920	377734502	377735169	(Transmembrane protein, putative {ECO:0000313|EMBL:KEH17249.1}) (Uncharacterized protein {ECO:0000313|EnsemblPlants:KEH17249})
Lcu.2RBY.3g062930	377757433	377759946	(Arginine N-methyltransferase {ECO:0000313|EMBL:AES85591.1}) (Arginine N-methyltransferase-like protein {ECO:0000313|EMBL:KEH35792.1}) (Uncharacterized protein {ECO:0000313|EnsemblPlants:KEH35792})
Lcu.2RBY.3g062940	377760328	377760998	(BnaC02g16650D protein {ECO:0000313|EMBL:CDY43568.1})
Lcu.2RBY.3g062950	377761223	377762346	(Subtilisin-like serine protease {ECO:0000313|EMBL:KEH35793.1}) (Uncharacterized protein {ECO:0000313|EnsemblPlants:KEH35793})
Lcu.2RBY.3g062960	377762593	377765992	(Subtilisin-like serine protease {ECO:0000313|EMBL:KEH35793.1}) (Uncharacterized protein {ECO:0000313|EnsemblPlants:KEH35793})
Lcu.2RBY.3g062970	377776473	377776892	(Uncharacterized protein {ECO:0000313|EMBL:KEH22204.1, ECO:0000313|EnsemblPlants:KEH22204})
Lcu.2RBY.3g062980	377818848	377824949	(Transcription initiation factor {ECO:0000313|EMBL:ADD09583.1})
Lcu.2RBY.3g062990	377825664	377827876	(Uncharacterized protein {ECO:0000313|EMBL:KRH52073.1})
Lcu.2RBY.3g063000	377894274	377897071	Beta-galactosidase {ECO:0000256|RuleBase:RU000675} (3.2.1.23 {ECO:0000256|RuleBase:RU000675})
Lcu.2RBY.3g063010	378124709	378131865	(Putative uncharacterized protein {ECO:0000313|EMBL:ADD09578.1})
Lcu.2RBY.3g063020	378147005	378152783	Calcium-transporting ATPase {ECO:0000256|RuleBase:RU361146} (3.6.3.8 {ECO:0000256|RuleBase:RU361146})
Lcu.2RBY.3g063030	378153184	378155426	(Carboxy-terminal domain cyclin {ECO:0000313|EMBL:KEH35815.1}) (Uncharacterized protein {ECO:0000313|EnsemblPlants:KEH35815})
Lcu.2RBY.3g063040	378860158	378864598	(Interferon-related developmental regulator-like protein {ECO:0000313|EMBL:KEH35816.1}) (Uncharacterized protein {ECO:0000313|EnsemblPlants:KEH35816})
Lcu.2RBY.3g063050	378873486	378880339	(Transducin/WD-like repeat-protein {ECO:0000313|EMBL:KEH35824.1}) (Uncharacterized protein {ECO:0000313|EnsemblPlants:KEH35824})
Lcu.2RBY.3g063060	378917224	378918742	(Uncharacterized protein {ECO:0000313|EMBL:KEH35825.1, ECO:0000313|EnsemblPlants:KEH35825})
Lcu.2RBY.3g063070	378927993	378929119	(Transmembrane protein, putative {ECO:0000313|EMBL:KEH35826.1}) (Uncharacterized protein {ECO:0000313|EnsemblPlants:KEH35826})
Lcu.2RBY.3g063080	378962864	378964358	hypothetical protein
Lcu.2RBY.3g063090	378963697	378964358	(DUF789 family protein {ECO:0000313|EMBL:AES62858.1}) (Uncharacterized protein {ECO:0000313|EnsemblPlants:AES62858})
Lcu.2RBY.3g063100	378965522	378966025	(Cysteine-rich TM module stress tolerance protein {ECO:0000313|EMBL:KEH35827.1}) (Uncharacterized protein {ECO:0000313|EnsemblPlants:KEH35827})
Lcu.2RBY.3g063110	378970341	378973367	(Nucleobase-ascorbate transporter-like protein {ECO:0000313|EMBL:KEH35829.1}) (Uncharacterized protein {ECO:0000313|EnsemblPlants:KEH35829})
Lcu.2RBY.3g063120	379002030	379005599	(Ulp1 protease family, carboxy-terminal domain protein {ECO:0000313|EMBL:KEH29526.1}) (Uncharacterized protein {ECO:0000313|EnsemblPlants:KEH29526})
Lcu.2RBY.3g063130	379006727	379007682	(Ulp1 protease family, carboxy-terminal domain protein {ECO:0000313|EMBL:KEH29526.1}) (Uncharacterized protein {ECO:0000313|EnsemblPlants:KEH29526})
Lcu.2RBY.3g063140	379008488	379010097	(Uncharacterized protein {ECO:0000313|EMBL:KEH18428.1, ECO:0000313|EnsemblPlants:KEH18428})
Lcu.2RBY.3g063150	379029705	379031005	(Uncharacterized protein {ECO:0000313|EMBL:KRH52110.1, ECO:0000313|EnsemblPlants:GLYMA06G05010.2})
Lcu.2RBY.3g063160	379147549	379175338	Calcium-transporting ATPase {ECO:0000256|RuleBase:RU361146} (3.6.3.8 {ECO:0000256|RuleBase:RU361146})
Lcu.2RBY.3g063170	379183812	379184732	(Uncharacterized protein {ECO:0000313|EMBL:KEH35833.1, ECO:0000313|EnsemblPlants:KEH35833})
Lcu.2RBY.3g063180	379185709	379187574	(Lecithin:cholesterol acyltransferase family protein {ECO:0000313|EMBL:KEH35834.1}) (Uncharacterized protein {ECO:0000313|EnsemblPlants:KEH35834})
Lcu.2RBY.3g063190	379267039	379267667	(Cellular nucleic acid-binding protein {ECO:0000313|EMBL:AES83069.1})
Lcu.2RBY.3g063200	379289293	379295293	(BSD domain protein {ECO:0000313|EMBL:KEH35835.1}) (Uncharacterized protein {ECO:0000313|EnsemblPlants:KEH35835})
Lcu.2RBY.3g063210	379300239	379301980	(Phloem A10-like protein {ECO:0000313|EMBL:KEH35836.1}) (Uncharacterized protein {ECO:0000313|EnsemblPlants:KEH35836})
Lcu.2RBY.3g063220	379310874	379311671	(Uncharacterized protein {ECO:0000313|EMBL:ESW08775.1})
Lcu.2RBY.3g063230	379626798	379632468	(Uncharacterized protein {ECO:0000313|EMBL:KEH28004.1, ECO:0000313|EnsemblPlants:KEH28004})
Lcu.2RBY.3g063240	379707925	379714157	(CW7 protein, putative {ECO:0000313|EMBL:KEH35838.1}) (Uncharacterized protein {ECO:0000313|EnsemblPlants:KEH35838})
Lcu.2RBY.3g063250	379773902	379774456	(BZIP transcription factor {ECO:0000313|EMBL:KEH35841.1}) (Uncharacterized protein {ECO:0000313|EnsemblPlants:KEH35841})
Lcu.2RBY.3g063260	379943989	379946942	(Uncharacterized protein {ECO:0000313|EMBL:KEH18428.1, ECO:0000313|EnsemblPlants:KEH18428})
Lcu.2RBY.3g063270	380023266	380025220	(DUF4378 domain protein {ECO:0000313|EMBL:KEH35844.1}) (Uncharacterized protein {ECO:0000313|EnsemblPlants:KEH35844})
Lcu.2RBY.3g063280	380048308	380052857	(Uncharacterized protein {ECO:0000313|EMBL:EOX94372.1})
Lcu.2RBY.3g063290	380065662	380067447	(DUF4378 domain protein {ECO:0000313|EMBL:KEH35844.1}) (Uncharacterized protein {ECO:0000313|EnsemblPlants:KEH35844})
Lcu.2RBY.3g063300	380148364	380150197	hypothetical protein
Lcu.2RBY.3g063310	380151281	380151572	(GRF zinc finger protein {ECO:0000313|EMBL:AES97602.1}) (Uncharacterized protein {ECO:0000313|EnsemblPlants:AES97602})
Lcu.2RBY.3g063320	380205368	380207568	(RNA-binding (RRM/RBD/RNP motif) family protein {ECO:0000313|EMBL:KEH35846.1}) (Uncharacterized protein {ECO:0000313|EnsemblPlants:KEH35846})
Lcu.2RBY.3g063330	380303912	380304262	hypothetical protein
Lcu.2RBY.3g063340	380421604	380427567	(Uncharacterized protein {ECO:0000313|EnsemblPlants:AES59718}) (tRNA (Guanine-N(1))-methyltransferase, putative {ECO:0000313|EMBL:AES59718.1})
Lcu.2RBY.3g063350	380489022	380491241	(Uncharacterized protein {ECO:0000313|EMBL:KEH18428.1, ECO:0000313|EnsemblPlants:KEH18428})
Lcu.2RBY.3g063360	380541776	380542936	(Uncharacterized protein {ECO:0000313|EMBL:KEH18428.1, ECO:0000313|EnsemblPlants:KEH18428})
Lcu.2RBY.3g063370	380545175	380546611	(Uncharacterized protein {ECO:0000313|EMBL:KEH18428.1, ECO:0000313|EnsemblPlants:KEH18428})
Lcu.2RBY.3g063380	380547104	380547574	hypothetical protein
Lcu.2RBY.3g063390	380636784	380636969	hypothetical protein
Lcu.2RBY.3g063400	380755163	380755512	hypothetical protein
Lcu.2RBY.3g063410	380774224	380777994	(AP2-like ethylene-responsive transcription factor {ECO:0000313|EMBL:KEH35850.1}) (Uncharacterized protein {ECO:0000313|EnsemblPlants:KEH35850})
Lcu.2RBY.3g063420	380972383	380976146	(Uncharacterized protein {ECO:0000313|EnsemblPlants:KEH35854}) (Xyloglucan glycosyltransferase {ECO:0000313|EMBL:KEH35854.1})
Lcu.2RBY.3g063430	381016542	381018261	(Uncharacterized protein {ECO:0000313|EMBL:KEH18428.1, ECO:0000313|EnsemblPlants:KEH18428})
Lcu.2RBY.3g063440	381168117	381172468	(Squalene epoxidase {ECO:0000313|EMBL:KEH35856.1}) (Squalene monooxygenase 1 {ECO:0000313|EMBL:CAD23249.1}) (1.14.99.7 {ECO:0000313|EMBL:CAD23249.1}) (Uncharacterized protein {ECO:0000313|EnsemblPlants:KEH35856})
Lcu.2RBY.3g063450	381172233	381177454	(Heat shock protein-binding protein {ECO:0000313|EMBL:KEH35859.1}) (Uncharacterized protein {ECO:0000313|EnsemblPlants:KEH35859})
Lcu.2RBY.3g063460	381212348	381214903	(Uncharacterized protein {ECO:0000313|EMBL:AFK41567.1})
Lcu.2RBY.3g063470	381215043	381215422	hypothetical protein
Lcu.2RBY.3g063480	381397143	381401383	(1-aminocyclopropane-1-carboxylate synthase {ECO:0000313|EMBL:KEH35860.1}) (Uncharacterized protein {ECO:0000313|EnsemblPlants:KEH35860})
Lcu.2RBY.3g063490	381408477	381414483	(ERD (Early-responsive to dehydration stress) family protein {ECO:0000313|EMBL:KEH35861.1}) (Uncharacterized protein {ECO:0000313|EnsemblPlants:KEH35861})
Lcu.2RBY.3g063500	381460702	381461090	(Gag/pol polyprotein {ECO:0000313|EMBL:AAQ82037.1})
Lcu.2RBY.3g063510	381521866	381522317	(MADS-box transcription factor family protein, putative {ECO:0000313|EMBL:KEH35534.1}) (Uncharacterized protein {ECO:0000313|EnsemblPlants:KEH35534})
Lcu.2RBY.3g063520	381592018	381598629	Branched-chain-amino-acid aminotransferase {ECO:0000256|RuleBase:RU004517} (2.6.1.42 {ECO:0000256|RuleBase:RU004517})
Lcu.2RBY.3g063530	381605822	381606773	(Ulp1 protease family, carboxy-terminal domain protein {ECO:0000313|EMBL:KEH29526.1}) (Uncharacterized protein {ECO:0000313|EnsemblPlants:KEH29526})
Lcu.2RBY.3g063540	381618300	381619092	(Ulp1 protease family, carboxy-terminal domain protein {ECO:0000313|EMBL:AES66041.1}) (Uncharacterized protein {ECO:0000313|EnsemblPlants:AES66041})
Lcu.2RBY.3g063550	381804901	381806303	(Homeobox associated leucine zipper protein {ECO:0000313|EMBL:KEH35866.1}) (Uncharacterized protein {ECO:0000313|EnsemblPlants:KEH35866})
Lcu.2RBY.3g063560	381823205	381823754	(Executer 1 {ECO:0000313|EMBL:AES71534.1}) (Uncharacterized protein {ECO:0000313|EnsemblPlants:AES71534})
Lcu.2RBY.3g063570	382013853	382014155	(Uncharacterized protein {ECO:0000313|EMBL:KEH33891.1, ECO:0000313|EnsemblPlants:KEH33891})
Lcu.2RBY.3g063580	382038457	382039098	(Mediator of RNA polymerase II transcription subunit 36b {ECO:0000313|EMBL:KUF73078.1})
Lcu.2RBY.3g063590	382053843	382054464	(ORF1 {ECO:0000313|EMBL:ACX37122.1}) (Fragment)
Lcu.2RBY.3g063600	382118929	382121926	(Endo-1,4-beta-xylanase A-like protein {ECO:0000313|EMBL:KEH35867.1}) (Uncharacterized protein {ECO:0000313|EnsemblPlants:KEH35867})
Lcu.2RBY.3g063610	382181349	382181998	(Uncharacterized protein {ECO:0000313|EnsemblPlants:GLYMA16G26291.1})
Lcu.2RBY.3g063620	382185009	382185800	(Helix loop helix DNA-binding domain protein {ECO:0000313|EMBL:AES69496.2}) (Uncharacterized protein {ECO:0000313|EnsemblPlants:AES69496})
Lcu.2RBY.3g063630	382187290	382189287	(Animal RPA1 domain protein {ECO:0000313|EMBL:KEH26596.1}) (Uncharacterized protein {ECO:0000313|EnsemblPlants:KEH26596})
Lcu.2RBY.3g063640	382202354	382215248	(Uncharacterized protein {ECO:0000313|EMBL:KEH28004.1, ECO:0000313|EnsemblPlants:KEH28004})
Lcu.2RBY.3g063650	382217872	382219911	(Uncharacterized protein {ECO:0000313|EnsemblPlants:AES73358}) (Zinc finger CCCH domain protein {ECO:0000313|EMBL:AES73358.1})
Lcu.2RBY.3g063660	382344813	382345248	NAD(P)H-quinone oxidoreductase subunit 1, chloroplastic {ECO:0000256|HAMAP-Rule:MF_01350} (1.6.5.- {ECO:0000256|HAMAP-Rule:MF_01350}) (NAD(P)H dehydrogenase subunit 1 {ECO:0000256|HAMAP-Rule:MF_01350}) (NADH-plastoquinone oxidoreductase subunit 1 {ECO:0000256|HAMAP-Rule:MF_01350})
Lcu.2RBY.3g063670	382346533	382346802	(NADH-plastoquinone oxidoreductase subunit 1 {ECO:0000313|EMBL:AGW45949.1})
Lcu.2RBY.3g063680	382347718	382353904	NAD(P)H-quinone oxidoreductase subunit I, chloroplastic {ECO:0000256|SAAS:SAAS00322584} (1.6.5.- {ECO:0000256|SAAS:SAAS00089077})
Lcu.2RBY.3g063690	382354462	382355065	(NADH-plastoquinone oxidoreductase subunit 6 {ECO:0000313|EMBL:AGW45951.1})
Lcu.2RBY.3g063700	382386731	382387676	(Ulp1 protease family, carboxy-terminal domain protein {ECO:0000313|EMBL:KEH29526.1}) (Uncharacterized protein {ECO:0000313|EnsemblPlants:KEH29526})
Lcu.2RBY.3g063710	382397600	382398633	(Uncharacterized protein {ECO:0000313|EMBL:KEH18428.1, ECO:0000313|EnsemblPlants:KEH18428})
Lcu.2RBY.3g063720	382522663	382523284	(ORF1 {ECO:0000313|EMBL:ACX37122.1}) (Fragment)
LcELF3a	382530247	382534690	EARLY FLOWERING 3 like gene. Chickpea NCBI GeneID 101489432
Lcu.2RBY.3g063740	382534843	382536603	(Carboxyl-terminal peptidase {ECO:0000313|EMBL:AES73360.1}) (Uncharacterized protein {ECO:0000313|EnsemblPlants:AES73360})
Lcu.2RBY.3g063750	382542672	382545388	(Carboxyl-terminal peptidase {ECO:0000313|EMBL:AES73360.1}) (Uncharacterized protein {ECO:0000313|EnsemblPlants:AES73360})
Lcu.2RBY.3g063760	382549964	382550809	(Uncharacterized protein {ECO:0000313|EMBL:KEH18428.1, ECO:0000313|EnsemblPlants:KEH18428})
Lcu.2RBY.3g063770	382636776	382639235	(Carboxyl-terminal peptidase {ECO:0000313|EMBL:AES73367.2}) (Uncharacterized protein {ECO:0000313|EnsemblPlants:AES73367})
Lcu.2RBY.3g063780	382642530	382656429	(Carboxyl-terminal peptidase {ECO:0000313|EMBL:AES73367.2}) (Uncharacterized protein {ECO:0000313|EnsemblPlants:AES73367})
Lcu.2RBY.3g063790	382680087	382680444	(Uncharacterized protein {ECO:0000313|EMBL:KHN13130.1}) (Fragment)
Lcu.2RBY.3g063800	382690711	382692710	hypothetical protein
Lcu.2RBY.3g063810	382705069	382710052	DNA helicase {ECO:0000256|SAAS:SAAS00339595} (3.6.4.12 {ECO:0000256|SAAS:SAAS00339595})
Lcu.2RBY.3g063820	382732540	382732978	(60S ribosomal protein L35 {ECO:0000313|EMBL:KHN49006.1})
Lcu.2RBY.3g063830	382749473	382752194	(Inducer of CBF expression b {ECO:0000313|EMBL:ALN49377.1})
Lcu.2RBY.3g063840	382761641	382763788	(Helix loop helix DNA-binding domain protein {ECO:0000313|EMBL:AES69496.2}) (Uncharacterized protein {ECO:0000313|EnsemblPlants:AES69496})
Lcu.2RBY.3g063850	382825779	382827321	(Helix loop helix DNA-binding domain protein {ECO:0000313|EMBL:AES73370.2}) (Uncharacterized protein {ECO:0000313|EnsemblPlants:AES73370})
Lcu.2RBY.3g063860	382827353	382828283	hypothetical protein
Lcu.2RBY.3g063870	382868136	382868745	(Transcription factor ICE1 {ECO:0000313|EMBL:KHN13386.1})
Lcu.2RBY.3g063880	382964994	382965444	(RNA-directed DNA polymerase (Reverse transcriptase) Ribonuclease H {ECO:0000313|EMBL:ABN06136.1})
Lcu.2RBY.3g063890	383025383	383031312	(Uncharacterized protein {ECO:0000313|EnsemblPlants:AES73372}) (Vacuolar processing enzyme {ECO:0000313|EMBL:AES73372.1})
Lcu.2RBY.3g063900	383049361	383054343	(Uncharacterized protein {ECO:0000313|EMBL:BAT77965.1})
Lcu.2RBY.3g063910	383054621	383057034	(Uncharacterized protein {ECO:0000313|EMBL:KEH35186.1, ECO:0000313|EnsemblPlants:KEH35186})
Lcu.2RBY.3g063920	383088629	383094622	Ferrochelatase {ECO:0000256|RuleBase:RU000607} (4.99.1.1 {ECO:0000256|RuleBase:RU000607})
Lcu.2RBY.3g063930	383110246	383111109	(Uncharacterized protein {ECO:0000313|EMBL:KRG94713.1, ECO:0000313|EnsemblPlants:GLYMA19G27722.1})
Lcu.2RBY.3g063940	383119849	383124725	(RNA-binding KH domain protein {ECO:0000313|EMBL:AES73390.1}) (Uncharacterized protein {ECO:0000313|EnsemblPlants:AES73390})
Lcu.2RBY.3g063950	383127308	383138584	(Putative uncharacterized protein {ECO:0000313|EMBL:CCB46549.1})
Lcu.2RBY.3g063960	383221698	383222256	(Putative uncharacterized protein {ECO:0000313|EMBL:CAN67285.1})
Lcu.2RBY.3g063970	383246036	383247167	(MYB-like transcription factor family protein {ECO:0000313|EMBL:AES73396.1}) (Uncharacterized protein {ECO:0000313|EnsemblPlants:AES73396})
Lcu.2RBY.3g063980	383247962	383249285	(F-box SKIP23-like protein {ECO:0000313|EMBL:AES69448.1}) (Uncharacterized protein {ECO:0000313|EnsemblPlants:AES69448})
Lcu.2RBY.3g063990	383249838	383250114	(Uncharacterized protein {ECO:0000313|EMBL:KRH67375.1, ECO:0000313|EnsemblPlants:GLYMA03G31960.2})
Lcu.2RBY.3g064000	383251904	383254642	(Receptor-like Serine/Threonine-kinase NCRK protein {ECO:0000313|EMBL:AES88561.1}) (Uncharacterized protein {ECO:0000313|EnsemblPlants:AES88561})
Lcu.2RBY.3g064010	383303552	383304144	(Uncharacterized protein {ECO:0000313|EMBL:AES73399.2, ECO:0000313|EnsemblPlants:AES73399})
Lcu.2RBY.3g064020	383349966	383350211	hypothetical protein
Lcu.2RBY.3g064030	383428225	383428652	(Polynucleotidyl transferase, Ribonuclease H fold {ECO:0000313|EMBL:ABN08587.1}) (Fragment)
Lcu.2RBY.3g064040	383437335	383439580	(Uncharacterized protein {ECO:0000313|EnsemblPlants:AES73400}) (ZIP zinc/iron transport family protein {ECO:0000313|EMBL:AES73400.2})
Lcu.2RBY.3g064050	383475732	383487652	(Transmembrane protein, putative {ECO:0000313|EMBL:AES87659.2}) (Uncharacterized protein {ECO:0000313|EnsemblPlants:AES87659})
Lcu.2RBY.3g064060	383496873	383505068	(Ubiquitin-binding WIYLD domain protein {ECO:0000313|EMBL:KEH43048.1}) (Uncharacterized protein {ECO:0000313|EnsemblPlants:KEH43048})
Lcu.2RBY.3g064070	383530975	383531658	(Integrase, catalytic region Zinc finger, CCHC-type Peptidase aspartic, catalytic {ECO:0000313|EMBL:ABD32582.1})
Lcu.2RBY.3g064080	383600948	383601617	(Putative transposase {ECO:0000313|EMBL:AHC08670.1})
Lcu.2RBY.3g064090	383608105	383612001	(Alkaline phytoceramidase (APHC) {ECO:0000313|EMBL:AES73402.2}) (Uncharacterized protein {ECO:0000313|EnsemblPlants:AES73402})
Lcu.2RBY.3g064100	383622982	383624637	(Uncharacterized protein {ECO:0000313|EnsemblPlants:AES61101}) (Zinc finger CCCH domain protein, putative {ECO:0000313|EMBL:AES61101.2})
Lcu.2RBY.3g064110	383624623	383629317	(Uncharacterized protein {ECO:0000313|EMBL:ESW13494.1})
Lcu.2RBY.3g064120	383692407	383693650	(Animal RPA1 domain protein {ECO:0000313|EMBL:KEH26596.1}) (Uncharacterized protein {ECO:0000313|EnsemblPlants:KEH26596})
Lcu.2RBY.3g064130	383698447	383699933	(Chaperonin CPN60-like protein {ECO:0000313|EMBL:AES73405.1}) (Uncharacterized protein {ECO:0000313|EnsemblPlants:AES73405})
Lcu.2RBY.3g064140	383790543	383790890	hypothetical protein
Lcu.2RBY.3g064150	383791314	383799096	(FtsH-like protease {ECO:0000313|EMBL:CAG25608.1})
Lcu.2RBY.3g064160	383825205	383826866	(Alkaline phytoceramidase {ECO:0000313|EMBL:ABD28483.1}) (Uncharacterized protein {ECO:0000313|EnsemblPlants:AES64452})
Lcu.2RBY.3g064170	383829101	383830394	(PAS domain tyrosine kinase family protein {ECO:0000313|EMBL:AES64983.1}) (Uncharacterized protein {ECO:0000313|EnsemblPlants:AES64983})
Lcu.2RBY.3g064180	383831374	383832575	(Serine/threonine phosphatase family, 2C domain protein {ECO:0000313|EMBL:AET03717.2}) (Uncharacterized protein {ECO:0000313|EnsemblPlants:AET03717})
Lcu.2RBY.3g064190	383873678	383879085	(ATP-dependent zinc metalloprotease FTSH 4, mitochondrial {ECO:0000313|EMBL:KHN17241.1}) (3.4.24.- {ECO:0000313|EMBL:KHN17241.1})
Lcu.2RBY.3g064200	383879672	383880064	(GRF zinc finger protein {ECO:0000313|EMBL:KEH39356.1}) (Uncharacterized protein {ECO:0000313|EnsemblPlants:KEH39356})
Lcu.2RBY.3g064210	383909861	383914364	(FtsH-like protease {ECO:0000313|EMBL:CAG25608.1})
Lcu.2RBY.3g064220	383914954	383920660	(ADP/ATP carrier protein {ECO:0000313|EMBL:AES73409.1}) (Uncharacterized protein {ECO:0000313|EnsemblPlants:AES73409})
Lcu.2RBY.3g064230	383961500	383964119	(Heat shock transcription factor A3 {ECO:0000313|EMBL:AES73412.1}) (Uncharacterized protein {ECO:0000313|EnsemblPlants:AES73412})
Lcu.2RBY.3g064240	384031972	384037176	(Cytochrome P450 family protein {ECO:0000313|EMBL:AES73413.1}) (Cytochrome P450 monooxygenase CYP711A12 {ECO:0000313|EMBL:ABC59098.1}) (Cytochrome p450 family CYP711A member {ECO:0000313|EMBL:AGI65360.1}) (Uncharacterized protein {ECO:0000313|EnsemblPlants:AES73413})
Lcu.2RBY.3g064250	384032726	384037265	(IQ calmodulin-binding motif protein {ECO:0000313|EMBL:AES73414.1}) (Uncharacterized protein {ECO:0000313|EnsemblPlants:AES73414})
Lcu.2RBY.3g064260	384039348	384044868	(Magnesium/proton exchanger-like protein {ECO:0000313|EMBL:AES61766.1}) (Uncharacterized protein {ECO:0000313|EnsemblPlants:AES61766})
Lcu.2RBY.3g064270	384048036	384053996	(Grave disease carrier protein {ECO:0000313|EMBL:AES73417.1}) (Uncharacterized protein {ECO:0000313|EnsemblPlants:AES73417})
Lcu.2RBY.3g064280	384077824	384078743	(Transmembrane protein, putative {ECO:0000313|EMBL:AES73419.1}) (Uncharacterized protein {ECO:0000313|EnsemblPlants:AES73419})
Lcu.2RBY.3g064290	384121270	384122825	(Uncharacterized protein {ECO:0000313|EMBL:ESW08839.1})
Lcu.2RBY.3g064300	384136892	384139151	(Uncharacterized protein {ECO:0000313|EMBL:KEH18430.1, ECO:0000313|EnsemblPlants:KEH18430})
Lcu.2RBY.3g064310	384140012	384140706	(Uncharacterized protein {ECO:0000313|EMBL:BAU03215.1}) (Fragment)
Lcu.2RBY.3g064320	384464703	384465100	(Ubiquitin carboxyl-terminal hydrolase 12 {ECO:0000313|EMBL:KHN00014.1})
Lcu.2RBY.3g064330	384480332	384484416	(Adenine nucleotide alpha hydrolase-like domain kinase {ECO:0000313|EMBL:AES73422.2}) (Uncharacterized protein {ECO:0000313|EnsemblPlants:AES73422})
Lcu.2RBY.3g064340	384487069	384487793	(Cellular nucleic acid-binding protein {ECO:0000313|EMBL:AES83069.1})
Lcu.2RBY.3g064350	384495324	384499101	(RNA recognition motif {ECO:0000313|EMBL:AES73423.1}) (Uncharacterized protein {ECO:0000313|EnsemblPlants:AES73423})
Lcu.2RBY.3g064360	384775375	384784266	(AGC kinase {ECO:0000313|EMBL:AES73425.1}) (Uncharacterized protein {ECO:0000313|EnsemblPlants:AES73425})
Lcu.2RBY.3g064370	384884433	384888263	(Protein phosphatase 2C family protein {ECO:0000313|EMBL:AES73426.1}) (Uncharacterized protein {ECO:0000313|EnsemblPlants:AES73426})
Lcu.2RBY.3g064380	384889356	384920134	(Uncharacterized protein {ECO:0000313|EnsemblPlants:OGLUM09G07800.1})
Lcu.2RBY.3g064390	384923440	384925011	(Protein phosphatase 2C {ECO:0000313|EMBL:AES73428.1}) (Uncharacterized protein {ECO:0000313|EnsemblPlants:AES73428})
Lcu.2RBY.3g064400	384926482	384928828	(Coclaurine N-methyltransferase {ECO:0000313|EMBL:AES73429.2}) (Uncharacterized protein {ECO:0000313|EMBL:AFK34952.1, ECO:0000313|EnsemblPlants:AES73429})
Lcu.2RBY.3g064410	384970177	384970925	(Uncharacterized protein {ECO:0000313|EMBL:KRG91327.1})
Lcu.2RBY.3g064420	384985750	384986846	(Uncharacterized protein {ECO:0000313|EnsemblPlants:AES73431}) (WRKY family transcription factor {ECO:0000313|EMBL:AES73431.1})
Lcu.2RBY.3g064430	385001265	385005243	(NOL1/NOP2/sun family RNA methylase, putative {ECO:0000313|EMBL:AES73432.1}) (Uncharacterized protein {ECO:0000313|EnsemblPlants:AES73432})
Lcu.2RBY.3g064440	385005629	385006059	(Uncharacterized protein {ECO:0000313|EMBL:KRH25469.1, ECO:0000313|EnsemblPlants:GLYMA12G11501.1})
Lcu.2RBY.3g064450	385012228	385013093	(Heat shock protein 17.6 {ECO:0000313|EMBL:AIA99449.1})
Lcu.2RBY.3g064460	385020989	385022638	(Substrate carrier family protein {ECO:0000313|EMBL:AES73437.1}) (Uncharacterized protein {ECO:0000313|EnsemblPlants:AES73437})
Lcu.2RBY.3g064470	385027118	385028535	(Uncharacterized protein {ECO:0000313|EMBL:AES73438.2, ECO:0000313|EnsemblPlants:AES73438})
Lcu.2RBY.3g064480	385084236	385091014	(Carbon-nitrogen family hydrolase {ECO:0000313|EMBL:AES73441.1}) (Uncharacterized protein {ECO:0000313|EnsemblPlants:AES73441})
Lcu.2RBY.3g064490	385302747	385304212	(Uncharacterized protein {ECO:0000313|EMBL:AES73443.1, ECO:0000313|EnsemblPlants:AES73443})
Lcu.2RBY.3g064500	385348654	385350752	(Serine/Threonine kinase family protein {ECO:0000313|EMBL:AES73444.1}) (Uncharacterized protein {ECO:0000313|EnsemblPlants:AES73444})
Lcu.2RBY.3g064510	385400049	385403531	(Mechanosensitive ion channel family protein {ECO:0000313|EMBL:AES73453.2}) (Uncharacterized protein {ECO:0000313|EnsemblPlants:AES73453})
Lcu.2RBY.3g064520	385525518	385528898	(Uncharacterized protein {ECO:0000313|EMBL:AFK41976.1})
Lcu.2RBY.3g064530	385619522	385623007	(Mechanosensitive ion channel family protein {ECO:0000313|EMBL:AES73453.2}) (Uncharacterized protein {ECO:0000313|EnsemblPlants:AES73453})
Lcu.2RBY.3g064540	385715994	385720685	(Mechanosensitive ion channel family protein {ECO:0000313|EMBL:AES73448.1}) (Uncharacterized protein {ECO:0000313|EnsemblPlants:AES73448})
Lcu.2RBY.3g064550	385723668	385727673	(Endonuclease/exonuclease/phosphatase family protein {ECO:0000313|EMBL:KEH41789.1}) (Uncharacterized protein {ECO:0000313|EnsemblPlants:KEH41789})
Lcu.2RBY.3g064560	385728069	385730048	(SAM (And some other nucleotide) binding motif {ECO:0000313|EMBL:ABN08716.1})
Lcu.2RBY.3g064570	385751150	385752329	(DnaJ heat shock amino-terminal domain protein, putative {ECO:0000313|EMBL:AES73452.1}) (Uncharacterized protein {ECO:0000313|EnsemblPlants:AES73452})
Lcu.2RBY.3g064580	385752724	385753818	(Uncharacterized protein {ECO:0000313|EMBL:AES73455.1, ECO:0000313|EnsemblPlants:AES73455})
Lcu.2RBY.3g064590	385819919	385820962	(Transmembrane protein, putative {ECO:0000313|EMBL:AES80383.1}) (Uncharacterized protein {ECO:0000313|EnsemblPlants:AES80383})
Lcu.2RBY.3g064600	385844620	385846086	(Uncharacterized protein {ECO:0000313|EMBL:KEH18428.1, ECO:0000313|EnsemblPlants:KEH18428})
Lcu.2RBY.3g064610	385861290	385861728	(RNA-directed DNA polymerase (Reverse transcriptase) Zinc finger, CCHC-type Peptidase aspartic, active site Retrotransposon gag protein {ECO:0000313|EMBL:ABD28293.1})
Lcu.2RBY.3g064620	385973109	385976869	(Uncharacterized protein {ECO:0000313|EMBL:AES73458.1, ECO:0000313|EnsemblPlants:AES73458})
Lcu.2RBY.3g064630	385978966	385981599	(Ferredoxin-like protein {ECO:0000313|EMBL:AES73462.1}) (Uncharacterized protein {ECO:0000313|EnsemblPlants:AES73462})
Lcu.2RBY.3g064640	385982256	385982597	(Transmembrane protein, putative {ECO:0000313|EMBL:AES73463.1}) (Uncharacterized protein {ECO:0000313|EnsemblPlants:AES73463})
Lcu.2RBY.3g064650	385983139	385985320	(Putative uncharacterized protein {ECO:0000313|EMBL:ACJ84760.1})
Lcu.2RBY.3g064660	386061458	386072646	(Copper-transporting ATPase PAA1, putative {ECO:0000313|EMBL:AES73469.1}) (Uncharacterized protein {ECO:0000313|EnsemblPlants:AES73469})
Lcu.2RBY.3g064670	386081863	386112191	(Myosin family XI heavy chain {ECO:0000313|EMBL:KEH35883.1}) (Uncharacterized protein {ECO:0000313|EnsemblPlants:KEH35883})
Lcu.2RBY.3g064680	386111705	386113451	(Uncharacterized protein {ECO:0000313|EMBL:AES73472.2, ECO:0000313|EnsemblPlants:AES73472})
Lcu.2RBY.3g064690	386136642	386138538	(Glycosyl hydrolase family 9 protein {ECO:0000313|EMBL:AES73474.2}) (Uncharacterized protein {ECO:0000313|EnsemblPlants:AES73474})
Lcu.2RBY.3g064700	386196734	386200185	(Uncharacterized protein {ECO:0000313|EMBL:BAT95929.1})
Lcu.2RBY.3g064710	386217951	386220308	(Glycosyl hydrolase family 9 protein {ECO:0000313|EMBL:AES73474.2}) (Uncharacterized protein {ECO:0000313|EnsemblPlants:AES73474})
Lcu.2RBY.3g064720	386221542	386226521	Guanine nucleotide-binding protein alpha-2 subunit (GP-alpha-2)
Lcu.2RBY.3g064730	386273268	386286535	(Alpha/beta fold hydrolase {ECO:0000313|EMBL:AES73480.1}) (Uncharacterized protein {ECO:0000313|EnsemblPlants:AES73480})
Lcu.2RBY.3g064740	386285813	386286271	hypothetical protein
Lcu.2RBY.3g064760	386353873	386354722	(Alpha/beta fold hydrolase {ECO:0000313|EMBL:KEH35884.1}) (Uncharacterized protein {ECO:0000313|EnsemblPlants:KEH35884})
Lcu.2RBY.3g064750	386353873	386357314	hypothetical protein
Lcu.2RBY.3g064770	386356454	386357441	(Alpha/beta fold hydrolase {ECO:0000313|EMBL:KEH35884.1}) (Uncharacterized protein {ECO:0000313|EnsemblPlants:KEH35884})
Lcu.2RBY.3g064780	386531899	386532435	(Polynucleotidyl transferase, Ribonuclease H fold {ECO:0000313|EMBL:ABN08587.1}) (Fragment)
Lcu.2RBY.3g064790	386590194	386592154	(Kinase 1B {ECO:0000313|EMBL:AES73482.1}) (Uncharacterized protein {ECO:0000313|EnsemblPlants:AES73482})
Lcu.2RBY.3g064800	386632463	386633624	(DUF1677 family protein {ECO:0000313|EMBL:AES73484.2}) (Uncharacterized protein {ECO:0000313|EnsemblPlants:AES73484})
Lcu.2RBY.3g064810	386753689	386754433	hypothetical protein
Lcu.2RBY.3g064820	386811751	386813238	(Uncharacterized protein {ECO:0000313|EMBL:KEH18428.1, ECO:0000313|EnsemblPlants:KEH18428})
Lcu.2RBY.3g064830	386821839	386822469	(Ctr family copper transporter {ECO:0000313|EMBL:AES73483.1}) (Uncharacterized protein {ECO:0000313|EMBL:AFK45240.1, ECO:0000313|EnsemblPlants:AES73483})
Lcu.2RBY.3g064840	386876094	386879921	(Pentatricopeptide (PPR) repeat protein {ECO:0000313|EMBL:AES73485.1}) (Uncharacterized protein {ECO:0000313|EnsemblPlants:AES73485})
LcDCL3	386897297	386908679	Dicer-Like 3. Chickpea NCBI GeneID 101496220
Lcu.2RBY.3g064860	386912025	386916511	(BRCT domain DNA repair protein {ECO:0000313|EMBL:KEH35887.1}) (Uncharacterized protein {ECO:0000313|EnsemblPlants:KEH35887})
Lcu.2RBY.3g064870	386944417	386949819	Eukaryotic translation initiation factor 3 subunit B {ECO:0000256|HAMAP-Rule:MF_03001, ECO:0000256|PIRNR:PIRNR036424, ECO:0000256|SAAS:SAAS00319716} (eIF3b {ECO:0000256|HAMAP-Rule:MF_03001, ECO:0000256|PIRNR:PIRNR036424}) (eIF-3-eta {ECO:0000256|HAMAP-Rule:MF_03001}) (eIF3 p110 {ECO:0000256|HAMAP-Rule:MF_03001})
Lcu.2RBY.3g064880	386952700	386953435	(Uncharacterized protein {ECO:0000313|EMBL:KHN47557.1}) (Fragment)
Lcu.2RBY.3g064890	386971397	386979423	Reticulon-like protein {ECO:0000256|RuleBase:RU210713}
Lcu.2RBY.3g064900	387036371	387036809	(Uncharacterized protein {ECO:0000313|EMBL:KEH17213.1, ECO:0000313|EnsemblPlants:KEH17213})
Lcu.2RBY.3g064910	387045807	387052032	(DNA cross-link repair protein pso2/SNM1, putative {ECO:0000313|EMBL:AES73494.1}) (Uncharacterized protein {ECO:0000313|EnsemblPlants:AES73494})
Lcu.2RBY.3g064920	387148512	387149240	(Ethylene-responsive transcription factor ERF018 {ECO:0000313|EMBL:AES73498.1}) (Uncharacterized protein {ECO:0000313|EnsemblPlants:AES73498})
Lcu.2RBY.3g064930	387195542	387196273	(Ethylene-responsive transcription factor ERF018 {ECO:0000313|EMBL:AES73498.1}) (Uncharacterized protein {ECO:0000313|EnsemblPlants:AES73498})
Lcu.2RBY.3g064940	387200166	387200894	(Ethylene-responsive transcription factor ERF018 {ECO:0000313|EMBL:AES73498.1}) (Uncharacterized protein {ECO:0000313|EnsemblPlants:AES73498})
Lcu.2RBY.3g064950	387212361	387214545	(Plant organelle RNA recognition domain protein {ECO:0000313|EMBL:KEH35889.1}) (Uncharacterized protein {ECO:0000313|EnsemblPlants:KEH35889})
Lcu.2RBY.3g064960	387265871	387266444	(Uncharacterized protein {ECO:0000313|EMBL:KEH18428.1, ECO:0000313|EnsemblPlants:KEH18428})
Lcu.2RBY.3g064970	387289789	387291683	(Uncharacterized protein {ECO:0000313|EMBL:KEH18428.1, ECO:0000313|EnsemblPlants:KEH18428})
Lcu.2RBY.3g064980	387292314	387292818	(Ulp1 protease family, carboxy-terminal domain protein {ECO:0000313|EMBL:KEH15720.1}) (Uncharacterized protein {ECO:0000313|EnsemblPlants:KEH15720}) (Fragment)
Lcu.2RBY.3g064990	387294358	387297684	3-ketoacyl-CoA synthase {ECO:0000256|PIRNR:PIRNR036417} (2.3.1.- {ECO:0000256|PIRNR:PIRNR036417})
Lcu.2RBY.3g065000	387314060	387318668	(Uncharacterized protein {ECO:0000313|EMBL:KEH41504.1, ECO:0000313|EnsemblPlants:KEH41504})
Lcu.2RBY.3g065010	387323331	387325991	(Uncharacterized protein {ECO:0000313|EMBL:BAT72893.1})
Lcu.2RBY.3g065020	387326019	387327284	(Processing peptidase {ECO:0000313|EMBL:AET05162.1}) (Uncharacterized protein {ECO:0000313|EnsemblPlants:AET05162})
Lcu.2RBY.3g065030	387493492	387501144	(Man1-Src1p-carboxy-terminal domain protein {ECO:0000313|EMBL:AES94395.1}) (Uncharacterized protein {ECO:0000313|EnsemblPlants:AES94395})
Lcu.2RBY.3g065040	387651142	387651684	(Uncharacterized protein {ECO:0000313|EMBL:KEH20947.1, ECO:0000313|EnsemblPlants:KEH20947})
Lcu.2RBY.3g065050	387673141	387676036	(Uncharacterized protein {ECO:0000313|EMBL:AES73504.1, ECO:0000313|EnsemblPlants:AES73504})
Lcu.2RBY.3g065060	387708602	387712213	(Uncharacterized protein {ECO:0000313|EMBL:KEH18428.1, ECO:0000313|EnsemblPlants:KEH18428})
Lcu.2RBY.3g065070	387896425	387901914	(Histidine kinase cytokinin receptor {ECO:0000313|EMBL:AES73505.2}) (Uncharacterized protein {ECO:0000313|EnsemblPlants:AES73505})
Lcu.2RBY.3g065080	387951782	387957307	Glutamate receptor {ECO:0000256|PIRNR:PIRNR037090}
Lcu.2RBY.3g065090	387969776	387973079	(Uncharacterized protein {ECO:0000313|EMBL:AES69921.1, ECO:0000313|EnsemblPlants:AES69921})
Lcu.2RBY.3g065100	387977630	387986807	(Glutamate receptor 3.2 {ECO:0000313|EMBL:AES73507.1}) (Uncharacterized protein {ECO:0000313|EnsemblPlants:AES73507})
Lcu.2RBY.3g065110	387987575	387995127	(Uncharacterized protein {ECO:0000313|EMBL:KEH18428.1, ECO:0000313|EnsemblPlants:KEH18428})
Lcu.2RBY.3g065120	388061720	388062957	(NB-ARC domain disease resistance protein {ECO:0000313|EMBL:AES70782.2}) (Uncharacterized protein {ECO:0000313|EnsemblPlants:AES70782})
Lcu.2RBY.3g065130	388065978	388066432	(Ulp1 protease family, carboxy-terminal domain protein {ECO:0000313|EMBL:KEH15720.1}) (Uncharacterized protein {ECO:0000313|EnsemblPlants:KEH15720}) (Fragment)
Lcu.2RBY.3g065140	388124999	388126718	(Uncharacterized protein {ECO:0000313|EMBL:KEH18428.1, ECO:0000313|EnsemblPlants:KEH18428})
Lcu.2RBY.3g065150	388168434	388169137	(Disease resistance response protein {ECO:0000313|EMBL:AES73508.1}) (Uncharacterized protein {ECO:0000313|EnsemblPlants:AES73508})
Lcu.2RBY.3g065160	388198143	388198493	hypothetical protein
Lcu.2RBY.3g065170	388312162	388318368	(Uncharacterized protein {ECO:0000313|EMBL:KGN63013.1})
Lcu.2RBY.3g065180	388492258	388493503	(Transmembrane protein {ECO:0000313|EMBL:AES73514.2}) (Uncharacterized protein {ECO:0000313|EnsemblPlants:AES73514})
Lcu.2RBY.3g065190	388519448	388520509	(Uncharacterized protein {ECO:0000313|EMBL:AES94219.2, ECO:0000313|EnsemblPlants:AES94219})
LcCOLc	388625273	388626873	Chickpea NCBI GeneID 101490500
Lcu.2RBY.3g065210	388754993	388759119	(Phytochrome-associated protein phosphatase type 2C {ECO:0000313|EMBL:AES73518.1}) (Uncharacterized protein {ECO:0000313|EnsemblPlants:AES73518})
Lcu.2RBY.3g065220	388759855	388762240	hypothetical protein
Lcu.2RBY.3g065230	388761049	388762276	(Uncharacterized protein {ECO:0000313|EMBL:BAT82906.1})
Lcu.2RBY.3g065240	388793316	388803785	(AarF domain kinase {ECO:0000313|EMBL:AES73521.2}) (Uncharacterized protein {ECO:0000313|EnsemblPlants:AES73521})
Lcu.2RBY.3g065260	388918931	388922612	(Pleiotropic drug resistance protein 3 {ECO:0000313|EMBL:KHN03242.1}) (3.6.3.- {ECO:0000313|EMBL:KHN03242.1})
Lcu.2RBY.3g065250	388918931	388922612	hypothetical protein
Lcu.2RBY.3g065270	388932477	388936290	hypothetical protein
Lcu.2RBY.3g065280	388960255	388961903	(Lipid-binding protein {ECO:0000313|EMBL:AES73523.1}) (Uncharacterized protein {ECO:0000313|EMBL:AFK37752.1, ECO:0000313|EnsemblPlants:AES73523})
Lcu.2RBY.3g065290	388963423	388965852	Peroxidase {ECO:0000256|RuleBase:RU362060, ECO:0000256|SAAS:SAAS00506982} (1.11.1.7 {ECO:0000256|RuleBase:RU362060, ECO:0000256|SAAS:SAAS00506982})
Lcu.2RBY.3g065300	388967340	388971481	(Lariat debranching enzyme {ECO:0000313|EMBL:AES73526.1}) (Uncharacterized protein {ECO:0000313|EnsemblPlants:AES73526})
Lcu.2RBY.3g065310	389020426	389022854	Protein TIC 55, chloroplastic (Rieske iron-sulfur protein TIC55) (Translocon at the inner envelope membrane of chloroplasts 55) (PsTIC55) (Precursor)
Lcu.2RBY.3g065320	389029461	389033401	Protein TIC 55, chloroplastic (Rieske iron-sulfur protein TIC55) (Translocon at the inner envelope membrane of chloroplasts 55) (PsTIC55) (Precursor)
Lcu.2RBY.3g065330	389029493	389033429	(Tsi1-interacting protein TSIP1 {ECO:0000313|EMBL:AES73528.2}) (Uncharacterized protein {ECO:0000313|EnsemblPlants:AES73528})
Lcu.2RBY.3g065340	389059223	389059658	(Uncharacterized protein {ECO:0000313|EMBL:AES60257.1, ECO:0000313|EnsemblPlants:AES60257})
Lcu.2RBY.3g065350	389088894	389090370	(Cytochrome b5-like heme/steroid-binding domain protein {ECO:0000313|EMBL:AES73530.1}) (Uncharacterized protein {ECO:0000313|EMBL:AFK44280.1, ECO:0000313|EnsemblPlants:AES73530})
Lcu.2RBY.3g065360	389091071	389095870	(Protein phosphatase 2C-like protein {ECO:0000313|EMBL:AES73532.1}) (Uncharacterized protein {ECO:0000313|EMBL:AFK48884.1, ECO:0000313|EnsemblPlants:AES73532})
Lcu.2RBY.3g065370	389095795	389099676	(Proton gradient regulation protein {ECO:0000313|EMBL:AES73537.1}) (Uncharacterized protein {ECO:0000313|EnsemblPlants:AES73537})
Lcu.2RBY.3g065380	389133793	389139081	(Sas10/Utp3/C1D family protein {ECO:0000313|EMBL:AES73539.1}) (Uncharacterized protein {ECO:0000313|EMBL:AFK35243.1, ECO:0000313|EnsemblPlants:AES73539})
Lcu.2RBY.3g065390	389137744	389139081	(Early nodulin-like protein {ECO:0000313|EMBL:AES73540.1}) (Uncharacterized protein {ECO:0000313|EnsemblPlants:AES73540})
Lcu.2RBY.3g065400	389141552	389146262	(Endomembrane protein 70 family protein {ECO:0000313|EMBL:AES73542.1}) (Uncharacterized protein {ECO:0000313|EnsemblPlants:AES73542})
Lcu.2RBY.3g065410	389156221	389159047	(Phospholipase D Y {ECO:0000313|EMBL:KEH35900.1}) (Uncharacterized protein {ECO:0000313|EnsemblPlants:KEH35900})
Lcu.2RBY.3g065420	389159331	389165931	DNA-directed RNA polymerase {ECO:0000256|RuleBase:RU000431} (2.7.7.6 {ECO:0000256|RuleBase:RU000431})
Lcu.2RBY.3g065430	389183496	389185287	(Uncharacterized protein {ECO:0000313|EMBL:KDO61094.1})
Lcu.2RBY.3g065440	389194559	389205444	(Chorismate mutase {ECO:0000313|EMBL:AES73547.2}) (Uncharacterized protein {ECO:0000313|EnsemblPlants:AES73547})
Lcu.2RBY.3g065450	389206075	389208303	(Uncharacterized protein {ECO:0000313|EMBL:AES73549.2, ECO:0000313|EnsemblPlants:AES73549})
Lcu.2RBY.3g065460	389322425	389323772	(Uncharacterized protein {ECO:0000313|EnsemblPlants:AES73551}) (WRKY family transcription factor {ECO:0000313|EMBL:AES73551.1})
Lcu.2RBY.3g065470	389396721	389405727	(TBP-associated factor 5 {ECO:0000313|EMBL:AES73552.2}) (Uncharacterized protein {ECO:0000313|EnsemblPlants:AES73552})
Lcu.2RBY.3g065480	389508303	389512122	hypothetical protein
Lcu.2RBY.3g065490	389558042	389560713	60S ribosome subunit biogenesis protein NIP7 homolog {ECO:0000256|PIRNR:PIRNR017190}
Lcu.2RBY.3g065500	389565208	389565691	hypothetical protein
Lcu.2RBY.3g065510	389571879	389580827	(Sister chromatid cohesion protein PDS5 like B-B {ECO:0000313|EMBL:KHN29621.1})
Lcu.2RBY.3g065520	389599123	389603159	(Stromal cell-derived factor-like protein {ECO:0000313|EMBL:AES73555.1}) (Uncharacterized protein {ECO:0000313|EMBL:AFK49121.1, ECO:0000313|EnsemblPlants:AES73555})
Lcu.2RBY.3g065530	389609497	389609781	(Uncharacterized protein {ECO:0000313|EMBL:KOM56931.1})
Lcu.2RBY.3g065540	389610002	389610841	6-phosphogluconate dehydrogenase, decarboxylating {ECO:0000256|PIRNR:PIRNR000109} (1.1.1.44 {ECO:0000256|PIRNR:PIRNR000109})
Lcu.2RBY.3g065550	389635911	389638077	(Armadillo/beta-catenin-like repeat protein {ECO:0000313|EMBL:AES73556.1}) (Uncharacterized protein {ECO:0000313|EnsemblPlants:AES73556})
Lcu.2RBY.3g065560	389688443	389689218	(C2H2 type zinc finger protein {ECO:0000313|EMBL:AES80389.2}) (Uncharacterized protein {ECO:0000313|EMBL:AFK42214.1, ECO:0000313|EnsemblPlants:AES80389})
Lcu.2RBY.3g065570	389734183	389741529	(Chaperone ClpB, putative {ECO:0000313|EMBL:AES73558.1}) (Uncharacterized protein {ECO:0000313|EnsemblPlants:AES73558})
Lcu.2RBY.3g065580	389963533	389984389	hypothetical protein
Lcu.2RBY.3g065590	390011898	390013861	(Uncharacterized protein {ECO:0000313|EMBL:AFK46979.1})
Lcu.2RBY.3g065600	390047471	390053811	(Ulp1 protease family, carboxy-terminal domain protein {ECO:0000313|EMBL:KEH29526.1}) (Uncharacterized protein {ECO:0000313|EnsemblPlants:KEH29526})
Lcu.2RBY.3g065610	390167654	390186818	(CHD3-type chromatin-remodeling factor pickle protein {ECO:0000313|EMBL:AES73562.2}) (Uncharacterized protein {ECO:0000313|EnsemblPlants:AES73562})
Lcu.2RBY.3g065620	390232658	390237122	(Two-component response regulator ARR12-like protein {ECO:0000313|EMBL:AES73563.1}) (Uncharacterized protein {ECO:0000313|EnsemblPlants:AES73563})
Lcu.2RBY.3g065630	390590721	390598208	(Uncharacterized protein {ECO:0000313|EMBL:KEH18428.1, ECO:0000313|EnsemblPlants:KEH18428})
Lcu.2RBY.3g065640	390627162	390628877	(Uncharacterized protein {ECO:0000313|EnsemblPlants:AES73564}) (Zinc finger-like protein {ECO:0000313|EMBL:AES73564.1})
Lcu.2RBY.3g065650	390685496	390686694	(Uncharacterized protein {ECO:0000313|EMBL:KEH18428.1, ECO:0000313|EnsemblPlants:KEH18428})
Lcu.2RBY.3g065660	390687795	390696387	hypothetical protein
Lcu.2RBY.3g065670	390707654	390708464	Kinesin-like protein {ECO:0000256|RuleBase:RU000394}
Lcu.2RBY.3g065680	390764592	390765887	(Ulp1 protease family, carboxy-terminal domain protein {ECO:0000313|EMBL:KEH15719.1}) (Uncharacterized protein {ECO:0000313|EnsemblPlants:KEH15719})
Lcu.2RBY.3g065690	390774169	390776916	(PPPDE thiol peptidase family protein, putative {ECO:0000313|EMBL:AES73565.1}) (Uncharacterized protein {ECO:0000313|EnsemblPlants:AES73565})
Lcu.2RBY.3g065700	390830977	390833039	(DUF868 family protein {ECO:0000313|EMBL:AES73566.1}) (Uncharacterized protein {ECO:0000313|EnsemblPlants:AES73566})
Lcu.2RBY.3g065710	390972171	390973370	(Ethylene response factor {ECO:0000313|EMBL:AES73570.2}) (Uncharacterized protein {ECO:0000313|EMBL:AFK41748.1, ECO:0000313|EnsemblPlants:AES73570})
Lcu.2RBY.3g065720	391117525	391118214	(Ribosomal protein L39 family protein {ECO:0000313|EMBL:EOY29623.1})
Lcu.2RBY.3g065730	391119299	391121942	(Putative receptor-like protein kinase {ECO:0000313|EMBL:KHN07042.1}) (2.7.11.1 {ECO:0000313|EMBL:KHN07042.1})
Lcu.2RBY.3g065740	391135657	391141990	(Uncharacterized protein {ECO:0000313|EMBL:KEH28004.1, ECO:0000313|EnsemblPlants:KEH28004})
Lcu.2RBY.3g065750	391234815	391238872	(Uncharacterized protein {ECO:0000313|EMBL:AES73574.1, ECO:0000313|EnsemblPlants:AES73574})
Lcu.2RBY.3g065760	391269140	391270492	(Amino acid transporter {ECO:0000313|EMBL:CAA70778.1})
Lcu.2RBY.3g065770	391382975	391386296	(Class II knotted-1-like 5 homeobox transcription factor isoform 2 {ECO:0000313|EMBL:AKL59483.1})
Lcu.2RBY.3g065780	391432892	391445087	(Neurochondrin protein {ECO:0000313|EMBL:AES73582.1}) (Uncharacterized protein {ECO:0000313|EnsemblPlants:AES73582})
Lcu.2RBY.3g065790	391444524	391445010	(SPFH/band 7/PHB domain membrane-associated family protein {ECO:0000313|EMBL:KEH44434.1}) (Uncharacterized protein {ECO:0000313|EnsemblPlants:KEH44434})
Lcu.2RBY.3g065800	391447413	391449730	(SPFH/band 7/PHB domain membrane-associated family protein {ECO:0000313|EMBL:AES73588.2})
Lcu.2RBY.3g065810	391470205	391471781	(SPFH/band 7/PHB domain membrane-associated family protein {ECO:0000313|EMBL:AES73588.2})
Lcu.2RBY.3g065820	391489217	391493417	(Transmembrane protein, putative {ECO:0000313|EMBL:AES73591.2}) (Uncharacterized protein {ECO:0000313|EnsemblPlants:AES73591})
Lcu.2RBY.3g065830	391489217	391493409	hypothetical protein
Lcu.2RBY.3g065840	391527902	391530625	(RWP-RK domain protein {ECO:0000313|EMBL:AES73439.1}) (Uncharacterized protein {ECO:0000313|EnsemblPlants:AES73439})
Lcu.2RBY.3g065850	391546458	391547032	(Endonuclease/exonuclease/phosphatase family protein {ECO:0000313|EMBL:AES69134.2}) (Uncharacterized protein {ECO:0000313|EnsemblPlants:AES69134})
Lcu.2RBY.3g065860	391547079	391547561	hypothetical protein
Lcu.2RBY.3g065870	391567896	391574152	(Ulp1 protease family, carboxy-terminal domain protein {ECO:0000313|EMBL:KEH29526.1}) (Uncharacterized protein {ECO:0000313|EnsemblPlants:KEH29526})
Lcu.2RBY.3g065880	391621639	391623640	(Plant/F18G18-20 protein {ECO:0000313|EMBL:AES73593.2}) (Uncharacterized protein {ECO:0000313|EMBL:AFK38729.1, ECO:0000313|EnsemblPlants:AES73593})
Lcu.2RBY.3g065890	391641364	391643793	(Calcium-binding EF hand protein {ECO:0000313|EMBL:AES73595.2}) (Uncharacterized protein {ECO:0000313|EnsemblPlants:AES73595})
Lcu.2RBY.3g065900	391643347	391648490	(Cysteinyl-tRNA synthetase {ECO:0000313|EMBL:AES73596.2}) (Uncharacterized protein {ECO:0000313|EnsemblPlants:AES73596})
Lcu.2RBY.3g065910	391653395	391658547	(ER membrane protein complex subunit-like protein {ECO:0000313|EMBL:AES73597.1}) (Uncharacterized protein {ECO:0000313|EMBL:AFK39518.1, ECO:0000313|EnsemblPlants:AES73597})
Lcu.2RBY.3g065920	391715089	391716211	(Kunitz type trypsin inhibitor {ECO:0000313|EMBL:KEH35915.1}) (Uncharacterized protein {ECO:0000313|EnsemblPlants:KEH35915})
Lcu.2RBY.3g065930	391723215	391724239	(Kunitz type trypsin inhibitor {ECO:0000313|EMBL:KEH35915.1}) (Uncharacterized protein {ECO:0000313|EnsemblPlants:KEH35915})
Lcu.2RBY.3g065940	391725458	391727472	(Uncharacterized protein {ECO:0000313|EMBL:AES73603.1, ECO:0000313|EnsemblPlants:AES73603})
Lcu.2RBY.3g065950	391808259	391812038	(Calcium-dependent lipid-binding (CaLB domain) family protein {ECO:0000313|EMBL:AES73605.2}) (Uncharacterized protein {ECO:0000313|EnsemblPlants:AES73605})
Lcu.2RBY.3g065960	391870076	391873684	(Uncharacterized protein {ECO:0000313|EMBL:BAT82339.1})
Lcu.2RBY.3g065970	391887851	391897185	(CGS1 mRNA stability protein {ECO:0000313|EMBL:AES73609.2}) (Uncharacterized protein {ECO:0000313|EnsemblPlants:AES73609})
Lcu.2RBY.3g065980	392620968	392621813	(Lipid transfer protein {ECO:0000313|EMBL:AES73613.1}) (Uncharacterized protein {ECO:0000313|EMBL:AFK47287.1, ECO:0000313|EnsemblPlants:AES73613})
Lcu.2RBY.3g065990	392693034	392693460	(Lipid transfer protein {ECO:0000313|EMBL:AES73613.1}) (Uncharacterized protein {ECO:0000313|EMBL:AFK47287.1, ECO:0000313|EnsemblPlants:AES73613})
Lcu.2RBY.3g066000	392698903	392699691	(Lipid transfer protein {ECO:0000313|EMBL:AES73613.1}) (Uncharacterized protein {ECO:0000313|EMBL:AFK47287.1, ECO:0000313|EnsemblPlants:AES73613})
Lcu.2RBY.3g066010	392704814	392705239	(Lipid transfer protein {ECO:0000313|EMBL:AES73613.1}) (Uncharacterized protein {ECO:0000313|EMBL:AFK47287.1, ECO:0000313|EnsemblPlants:AES73613})
Lcu.2RBY.3g066020	392741093	392741823	(Lipid transfer protein {ECO:0000313|EMBL:AES73613.1}) (Uncharacterized protein {ECO:0000313|EMBL:AFK47287.1, ECO:0000313|EnsemblPlants:AES73613})
Lcu.2RBY.3g066030	392771441	392771815	(Lipid transfer protein {ECO:0000313|EMBL:AES73613.1}) (Uncharacterized protein {ECO:0000313|EMBL:AFK47287.1, ECO:0000313|EnsemblPlants:AES73613})
Lcu.2RBY.3g066040	392772071	392783616	(Lipid transfer protein {ECO:0000313|EMBL:AES73613.1}) (Uncharacterized protein {ECO:0000313|EMBL:AFK47287.1, ECO:0000313|EnsemblPlants:AES73613})
Lcu.2RBY.3g066050	392795604	392796099	(Transmembrane protein, putative {ECO:0000313|EMBL:KEH17249.1}) (Uncharacterized protein {ECO:0000313|EnsemblPlants:KEH17249})
Lcu.2RBY.3g066060	393065698	393066526	(Ulp1 protease family, carboxy-terminal domain protein {ECO:0000313|EMBL:KEH29526.1}) (Uncharacterized protein {ECO:0000313|EnsemblPlants:KEH29526})
Lcu.2RBY.3g066070	393066682	393068615	(Uncharacterized protein {ECO:0000313|EMBL:KEH18428.1, ECO:0000313|EnsemblPlants:KEH18428})
Lcu.2RBY.3g066080	393088333	393089066	(Ulp1 protease family, carboxy-terminal domain protein {ECO:0000313|EMBL:KEH29526.1}) (Uncharacterized protein {ECO:0000313|EnsemblPlants:KEH29526})
Lcu.2RBY.3g066090	393089674	393091304	(Uncharacterized protein {ECO:0000313|EMBL:BAU03215.1}) (Fragment)
Lcu.2RBY.3g066100	393101673	393104491	(Uncharacterized protein {ECO:0000313|EMBL:KEH18428.1, ECO:0000313|EnsemblPlants:KEH18428})
Lcu.2RBY.3g066110	393239629	393239979	hypothetical protein
Lcu.2RBY.3g066120	393319546	393320558	(14 kDa proline-rich protein DC2.15, putative {ECO:0000313|EMBL:EEF46942.1})
Lcu.2RBY.3g066130	393336546	393336978	(Lipid transfer protein {ECO:0000313|EMBL:AES73613.1}) (Uncharacterized protein {ECO:0000313|EMBL:AFK47287.1, ECO:0000313|EnsemblPlants:AES73613})
Lcu.2RBY.3g066140	393341668	393342863	(Ulp1 protease family, carboxy-terminal domain protein {ECO:0000313|EMBL:KEH15720.1}) (Uncharacterized protein {ECO:0000313|EnsemblPlants:KEH15720}) (Fragment)
Lcu.2RBY.3g066150	393365464	393365901	(Polynucleotidyl transferase, Ribonuclease H fold {ECO:0000313|EMBL:ABN08587.1}) (Fragment)
Lcu.2RBY.3g066160	393384020	393384829	(Uncharacterized protein {ECO:0000313|EMBL:KEH18428.1, ECO:0000313|EnsemblPlants:KEH18428})
Lcu.2RBY.3g066170	393385591	393386330	(Ulp1 protease family, carboxy-terminal domain protein {ECO:0000313|EMBL:KEH29526.1}) (Uncharacterized protein {ECO:0000313|EnsemblPlants:KEH29526})
Lcu.2RBY.3g066180	393422913	393447491	(Uncharacterized protein {ECO:0000313|EnsemblPlants:ORUFI04G22710.1})
Lcu.2RBY.3g066190	393505947	393506303	(14 kDa proline-rich protein DC2.15, putative {ECO:0000313|EMBL:EEF46942.1})
Lcu.2RBY.3g066200	393539298	393542149	hypothetical protein
Lcu.2RBY.3g066210	393623085	393623466	(Gag/pol polyprotein {ECO:0000313|EMBL:AAQ82037.1})
Lcu.2RBY.3g066220	393743642	393754997	hypothetical protein
Lcu.2RBY.3g066230	393788836	393789521	(Uncharacterized protein {ECO:0000313|EMBL:KEH18428.1, ECO:0000313|EnsemblPlants:KEH18428})
Lcu.2RBY.3g066240	393819627	393829493	(Phox (PX) domain protein {ECO:0000313|EMBL:AES73616.1}) (Uncharacterized protein {ECO:0000313|EnsemblPlants:AES73616})
Lcu.2RBY.3g066250	393829354	393832375	(Adenine phosphoribosyltransferase-like protein {ECO:0000313|EMBL:AES73617.2}) (Uncharacterized protein {ECO:0000313|EnsemblPlants:AES73617})
Lcu.2RBY.3g066260	393839577	393840842	(LRR receptor-like kinase {ECO:0000313|EMBL:AES70807.1}) (Uncharacterized protein {ECO:0000313|EnsemblPlants:AES70807})
Lcu.2RBY.3g066270	393920492	393922072	(Polyprotein {ECO:0000313|EMBL:AAO23078.1})
Lcu.2RBY.3g066280	393922463	393924873	(Polyprotein {ECO:0000313|EMBL:AAO23078.1})
Lcu.2RBY.3g066290	393934441	393936070	hypothetical protein
Lcu.2RBY.3g066300	394109806	394112148	(Uncharacterized protein {ECO:0000313|EMBL:AES73622.2, ECO:0000313|EnsemblPlants:AES73622})
Lcu.2RBY.3g066310	394113780	394119210	(Uncharacterized protein {ECO:0000313|EMBL:KRH52423.1, ECO:0000313|EnsemblPlants:GLYMA06G07120.2})
Lcu.2RBY.3g066320	394247108	394247597	hypothetical protein
Lcu.2RBY.3g066330	394252896	394253243	hypothetical protein
Lcu.2RBY.3g066340	394256518	394259883	(Clathrin assembly plant-like protein, putative {ECO:0000313|EMBL:AES73629.2}) (Uncharacterized protein {ECO:0000313|EnsemblPlants:AES73629})
Lcu.2RBY.3g066350	394274975	394277538	(Uncharacterized protein {ECO:0000313|EMBL:AES73642.1, ECO:0000313|EnsemblPlants:AES73642})
Lcu.2RBY.3g066360	394288789	394289495	(RNA-directed DNA polymerase (Reverse transcriptase) Zinc finger, CCHC-type Peptidase aspartic, active site Retrotransposon gag protein {ECO:0000313|EMBL:ABD28293.1})
Lcu.2RBY.3g066370	394433427	394436516	Serine/threonine-protein kinase {ECO:0000256|PIRNR:PIRNR000641} (2.7.11.1 {ECO:0000256|PIRNR:PIRNR000641})
Lcu.2RBY.3g066380	394441363	394445036	(L-ascorbate peroxidase {ECO:0000313|EMBL:AES73640.1}) (Uncharacterized protein {ECO:0000313|EnsemblPlants:AES73640})
Lcu.2RBY.3g066390	394470794	394475546	(Uncharacterized protein {ECO:0000313|EMBL:AFK45470.1})
Lcu.2RBY.3g066400	394520091	394524338	(EIN3-binding F-box-like protein {ECO:0000313|EMBL:AES73649.2}) (Uncharacterized protein {ECO:0000313|EnsemblPlants:AES73649})
Lcu.2RBY.3g066410	394755632	394759649	(DUF4050 family protein {ECO:0000313|EMBL:AES73651.2}) (Uncharacterized protein {ECO:0000313|EMBL:AFK47322.1, ECO:0000313|EnsemblPlants:AES73651})
Lcu.2RBY.3g066420	394760475	394763730	Phospholipase D {ECO:0000256|PIRNR:PIRNR036470} (3.1.4.4 {ECO:0000256|PIRNR:PIRNR036470})
Lcu.2RBY.3g066430	394770164	394771919	(Uncharacterized protein {ECO:0000313|EMBL:KEH18428.1, ECO:0000313|EnsemblPlants:KEH18428})
Lcu.2RBY.3g066440	394778017	394782403	Phospholipase D {ECO:0000256|PIRNR:PIRNR036470} (3.1.4.4 {ECO:0000256|PIRNR:PIRNR036470})
Lcu.2RBY.3g066450	394795035	394796373	(Ethylene response factor {ECO:0000313|EMBL:AES73659.1}) (Uncharacterized protein {ECO:0000313|EnsemblPlants:AES73659})
Lcu.2RBY.3g066460	394798096	394803656	(RNA-dependent RNA polymerase family protein {ECO:0000313|EMBL:AES73660.2}) (Uncharacterized protein {ECO:0000313|EnsemblPlants:AES73660})
Lcu.2RBY.3g066470	394808406	394809733	(IDS4-like protein {ECO:0000313|EMBL:KEH35919.1}) (Uncharacterized protein {ECO:0000313|EnsemblPlants:KEH35919})
Lcu.2RBY.3g066480	394809295	394810848	(Chaperon protein P13.9, putative {ECO:0000313|EMBL:KEH35920.1}) (Uncharacterized protein {ECO:0000313|EnsemblPlants:KEH35920})
Lcu.2RBY.3g066490	394818681	394824646	(Uncharacterized protein {ECO:0000313|EMBL:KOM57244.1})
Lcu.2RBY.3g066500	395037060	395038579	hypothetical protein
Lcu.2RBY.3g066510	395039964	395040740	(Uncharacterized protein {ECO:0000313|EMBL:AES73661.1, ECO:0000313|EnsemblPlants:AES73661})
Lcu.2RBY.3g066520	395057316	395060921	(Uncharacterized protein {ECO:0000313|EMBL:KEH33537.1, ECO:0000313|EnsemblPlants:KEH33537})
Lcu.2RBY.3g066530	395163273	395163561	hypothetical protein
Lcu.2RBY.3g066540	395167496	395168624	(UOS1 {ECO:0000313|EMBL:AAM19355.1})
Lcu.2RBY.3g066550	395191523	395193192	(Nucleotide/sugar transporter family protein {ECO:0000313|EMBL:AES73666.1}) (Uncharacterized protein {ECO:0000313|EnsemblPlants:AES73666})
Lcu.2RBY.3g066560	395216161	395217301	(Rare lipoprotein A-like double-psi beta-barrel protein {ECO:0000313|EMBL:AES73668.1}) (Uncharacterized protein {ECO:0000313|EnsemblPlants:AES73668})
Lcu.2RBY.3g066570	395234668	395237646	(Substrate carrier family protein {ECO:0000313|EMBL:AES73669.1}) (Uncharacterized protein {ECO:0000313|EnsemblPlants:AES73669})
Lcu.2RBY.3g066580	395280668	395286932	FT-like
Lcu.2RBY.3g066590	395287230	395290674	(Homeobox domain protein {ECO:0000313|EMBL:AES73671.1}) (Uncharacterized protein {ECO:0000313|EnsemblPlants:AES73671})
Lcu.2RBY.3g066600	395524823	395525125	(Uncharacterized protein {ECO:0000313|EMBL:KEH33891.1, ECO:0000313|EnsemblPlants:KEH33891})
Lcu.2RBY.3g066610	395533673	395534108	(Gag/pol polyprotein {ECO:0000313|EMBL:AAQ82035.1}) (Fragment)
Lcu.2RBY.3g066620	395590410	395592726	(Uncharacterized protein {ECO:0000313|EMBL:KRH52465.1, ECO:0000313|EnsemblPlants:GLYMA06G07340.1})
Lcu.2RBY.3g066630	395593869	395598866	(Uncharacterized protein {ECO:0000313|EMBL:KEH18428.1, ECO:0000313|EnsemblPlants:KEH18428})
Lcu.2RBY.3g066640	395612628	395613004	hypothetical protein
Lcu.2RBY.3g066650	395669658	395684136	(DUF247 domain protein {ECO:0000313|EMBL:AES73677.1}) (Uncharacterized protein {ECO:0000313|EnsemblPlants:AES73677})
Lcu.2RBY.3g066660	395684147	395686096	(Uncharacterized protein {ECO:0000313|EMBL:AFK44688.1})
Lcu.2RBY.3g066670	395696565	395697954	(Uncharacterized protein {ECO:0000313|EMBL:KEH18428.1, ECO:0000313|EnsemblPlants:KEH18428})
Lcu.2RBY.3g066680	395726387	395728412	(DUF247 domain protein {ECO:0000313|EMBL:AES73677.1}) (Uncharacterized protein {ECO:0000313|EnsemblPlants:AES73677})
Lcu.2RBY.3g066690	395926855	395927932	(Integrase, catalytic region Zinc finger, CCHC-type Peptidase aspartic, catalytic {ECO:0000313|EMBL:ABD32582.1})
Lcu.2RBY.3g066700	396108771	396109121	hypothetical protein
Lcu.2RBY.3g066710	396316203	396317575	(DUF247 domain protein {ECO:0000313|EMBL:AES73677.1}) (Uncharacterized protein {ECO:0000313|EnsemblPlants:AES73677})
Lcu.2RBY.3g066720	396348392	396366466	(GRF zinc finger protein {ECO:0000313|EMBL:AES97602.1}) (Uncharacterized protein {ECO:0000313|EnsemblPlants:AES97602})
Lcu.2RBY.3g066730	396349992	396356663	(Integrase, catalytic region Zinc finger, CCHC-type Peptidase aspartic, catalytic {ECO:0000313|EMBL:ABD32582.1})
Lcu.2RBY.3g066740	396379360	396380281	hypothetical protein
Lcu.2RBY.3g066750	396384212	396384642	(Polynucleotidyl transferase, Ribonuclease H fold {ECO:0000313|EMBL:ABN08587.1}) (Fragment)
Lcu.2RBY.3g066760	396413876	396414572	hypothetical protein
Lcu.2RBY.3g066770	396421780	396423003	(DUF247 domain protein {ECO:0000313|EMBL:AES73677.1}) (Uncharacterized protein {ECO:0000313|EnsemblPlants:AES73677})
Lcu.2RBY.3g066780	396447246	396447536	(Serine/Threonine kinase family protein {ECO:0000313|EMBL:AES91459.1}) (Uncharacterized protein {ECO:0000313|EnsemblPlants:AES91459})
Lcu.2RBY.3g066790	396451137	396451479	hypothetical protein
Lcu.2RBY.3g066800	396459624	396460813	(UDP-D-glucose/UDP-D-galactose 4-epimerase {ECO:0000313|EMBL:AET04475.2}) (Uncharacterized protein {ECO:0000313|EnsemblPlants:AET04475})
Lcu.2RBY.3g066810	396462135	396462698	(Uncharacterized protein {ECO:0000313|EMBL:AFK38658.1})
Lcu.2RBY.3g066820	396523698	396524044	hypothetical protein
Lcu.2RBY.3g066830	396544660	396545321	(Uncharacterized protein {ECO:0000313|EMBL:KEH18428.1, ECO:0000313|EnsemblPlants:KEH18428})
Lcu.2RBY.3g066840	396593021	396595019	(Uncharacterized protein {ECO:0000313|EMBL:BAT95929.1})
Lcu.2RBY.3g066850	396615696	396617395	(Pentatricopeptide repeat-containing protein {ECO:0000313|EMBL:KHN17644.1}) (3.4.24.- {ECO:0000313|EMBL:KHN17644.1}) (3.6.4.3 {ECO:0000313|EMBL:KHN17644.1})
Lcu.2RBY.3g066860	396622711	396623025	hypothetical protein
Lcu.2RBY.3g066870	396624440	396626861	(Putative uncharacterized protein {ECO:0000313|EMBL:ABD32510.1})
Lcu.2RBY.3g066880	396627550	396628800	(Uncharacterized protein {ECO:0000313|EnsemblPlants:AES73679}) (Zinc finger (Ran-binding) family protein {ECO:0000313|EMBL:AES73679.2})
Lcu.2RBY.3g066890	396703708	396704526	hypothetical protein
Lcu.2RBY.3g066900	396771186	396771614	(Uncharacterized protein {ECO:0000313|EMBL:AES73680.1, ECO:0000313|EnsemblPlants:AES73680})
Lcu.2RBY.3g066910	396783992	396788246	(Acyl thioesterase-like protein {ECO:0000313|EMBL:AES73681.1}) (Uncharacterized protein {ECO:0000313|EnsemblPlants:AES73681})
Lcu.2RBY.3g066920	396913486	396914445	(Kinesin-associated protein {ECO:0000313|EMBL:AES73683.1}) (Uncharacterized protein {ECO:0000313|EnsemblPlants:AES73683})
Lcu.2RBY.3g066930	396914850	396921542	(Uncharacterized protein {ECO:0000313|EMBL:KRH15996.1})
Lcu.2RBY.3g066940	397021077	397025264	(Agenet domain protein {ECO:0000313|EMBL:AES73686.1}) (Uncharacterized protein {ECO:0000313|EnsemblPlants:AES73686})
Lcu.2RBY.3g066950	397026617	397029187	(Uncharacterized protein {ECO:0000313|EMBL:KRH26977.1, ECO:0000313|EnsemblPlants:GLYMA12G33390.4})
Lcu.2RBY.3g066960	397097497	397100306	(Ran1 {ECO:0000313|EMBL:ABM73376.1})
Lcu.2RBY.3g066970	397194425	397195081	(Ulp1 protease family, carboxy-terminal domain protein {ECO:0000313|EMBL:KEH29526.1}) (Uncharacterized protein {ECO:0000313|EnsemblPlants:KEH29526})
Lcu.2RBY.3g066980	397195442	397197543	(Uncharacterized protein {ECO:0000313|EMBL:KEH18428.1, ECO:0000313|EnsemblPlants:KEH18428})
Lcu.2RBY.3g066990	397216413	397219071	(Ran1 {ECO:0000313|EMBL:ABM73376.1})
Lcu.2RBY.3g067000	397226889	397229715	(Ran1 {ECO:0000313|EMBL:ABM73376.1})
Lcu.2RBY.3g067010	397256238	397261809	(Inwardly rectifying potassium channel subunit {ECO:0000313|EMBL:AES73689.1}) (Uncharacterized protein {ECO:0000313|EnsemblPlants:AES73689})
Lcu.2RBY.3g067020	397265064	397266463	(P-loop nucleoside triphosphate hydrolase superfamily protein {ECO:0000313|EMBL:AES95030.1}) (Uncharacterized protein {ECO:0000313|EnsemblPlants:AES95030})
Lcu.2RBY.3g067030	397272912	397279052	(P-loop nucleoside triphosphate hydrolase superfamily protein {ECO:0000313|EMBL:AES95030.1}) (Uncharacterized protein {ECO:0000313|EnsemblPlants:AES95030})
Lcu.2RBY.3g067040	397279093	397286171	(P-loop nucleoside triphosphate hydrolase superfamily protein {ECO:0000313|EMBL:AES95030.1}) (Uncharacterized protein {ECO:0000313|EnsemblPlants:AES95030})
Lcu.2RBY.3g067050	397286711	397287016	(Putative AAA family ATPase {ECO:0000313|EMBL:KHN36078.1})
Lcu.2RBY.3g067060	397317168	397321259	(Boron transporter-like protein {ECO:0000313|EMBL:AES73690.2}) (Uncharacterized protein {ECO:0000313|EnsemblPlants:AES73690})
Lcu.2RBY.3g067070	397326429	397333211	(1-deoxy-D-xylulose-5-phosphate synthase {ECO:0000313|EMBL:AES73691.1}) (Uncharacterized protein {ECO:0000313|EnsemblPlants:AES73691})
Lcu.2RBY.3g067080	397523339	397527527	(Rare lipoprotein A-like double-psi beta-barrel protein {ECO:0000313|EMBL:AES73696.1}) (Uncharacterized protein {ECO:0000313|EnsemblPlants:AES73696})
Lcu.2RBY.3g067090	397535047	397535503	(Uncharacterized protein {ECO:0000313|EMBL:AES64392.1, ECO:0000313|EnsemblPlants:AES64392})
Lcu.2RBY.3g067100	397578143	397579269	(Gibberellin 2-beta-dioxygenase {ECO:0000313|EMBL:KEH35936.1}) (Uncharacterized protein {ECO:0000313|EnsemblPlants:KEH35936})
Lcu.2RBY.3g067110	397583464	397584202	(Putative uncharacterized protein {ECO:0000313|EMBL:ABN05744.1})
Lcu.2RBY.3g067120	397733334	397736298	(Uncharacterized protein {ECO:0000313|EMBL:AES73705.2, ECO:0000313|EnsemblPlants:AES73705})
Lcu.2RBY.3g067130	397737495	397742300	(Replication factor-A carboxy-terminal domain protein {ECO:0000313|EMBL:KEH37857.1}) (Uncharacterized protein {ECO:0000313|EnsemblPlants:KEH37857})
Lcu.2RBY.3g067140	397754791	397755003	(Anthocyanin 5-aromatic acyltransferase {ECO:0000313|EMBL:KEH39034.1}) (Uncharacterized protein {ECO:0000313|EnsemblPlants:KEH39034})
Lcu.2RBY.3g067150	397764672	397765080	(Anthocyanin 5-aromatic acyltransferase {ECO:0000313|EMBL:KEH39034.1}) (Uncharacterized protein {ECO:0000313|EnsemblPlants:KEH39034})
Lcu.2RBY.3g067160	397784817	397786936	(Uncharacterized protein {ECO:0000313|EMBL:BAT95929.1})
Lcu.2RBY.3g067170	397791556	397801829	(Drug resistance transporter-like ABC domain protein {ECO:0000313|EMBL:AES73706.1}) (Uncharacterized protein {ECO:0000313|EnsemblPlants:AES73706})
Lcu.2RBY.3g067180	397798829	397802628	(Phosphatase 2C family protein {ECO:0000313|EMBL:KEH35931.1}) (Uncharacterized protein {ECO:0000313|EnsemblPlants:KEH35931})
Lcu.2RBY.3g067190	397872158	397873349	(Ulp1 protease family, carboxy-terminal domain protein {ECO:0000313|EMBL:KEH29526.1}) (Uncharacterized protein {ECO:0000313|EnsemblPlants:KEH29526})
Lcu.2RBY.3g067200	397875394	397876617	(Uncharacterized protein {ECO:0000313|EMBL:AES73709.1, ECO:0000313|EnsemblPlants:AES73709})
Lcu.2RBY.3g067210	397885163	397885808	(Gag/pol polyprotein {ECO:0000313|EMBL:AAQ82033.1}) (Fragment)
Lcu.2RBY.3g067220	398001753	398011402	(Transcriptional corepressor leunig-like protein {ECO:0000313|EMBL:AES73711.2}) (Uncharacterized protein {ECO:0000313|EnsemblPlants:AES73711})
Lcu.2RBY.3g067230	398019528	398020674	(Gibberellin 2-beta-dioxygenase {ECO:0000313|EMBL:KEH35936.1}) (Uncharacterized protein {ECO:0000313|EnsemblPlants:KEH35936})
Lcu.2RBY.3g067240	398027628	398028754	(Gibberellin 2-beta-dioxygenase {ECO:0000313|EMBL:KEH35936.1}) (Uncharacterized protein {ECO:0000313|EnsemblPlants:KEH35936})
Lcu.2RBY.3g067250	398257241	398258382	(Gibberellin 2-beta-dioxygenase {ECO:0000313|EMBL:KEH35936.1}) (Uncharacterized protein {ECO:0000313|EnsemblPlants:KEH35936})
Lcu.2RBY.3g067260	398290960	398296723	Pescadillo homolog {ECO:0000256|HAMAP-Rule:MF_03028}
Lcu.2RBY.3g067270	398320226	398323547	(AhpC/TSA antioxidant enzyme {ECO:0000313|EMBL:KEH16107.1}) (Uncharacterized protein {ECO:0000313|EnsemblPlants:KEH16107})
Lcu.2RBY.3g067280	398326114	398332568	(Uncharacterized protein {ECO:0000313|EMBL:KRH52513.1, ECO:0000313|EnsemblPlants:GLYMA06G07615.1})
Lcu.2RBY.3g067290	398337744	398341295	Hexosyltransferase {ECO:0000256|RuleBase:RU362027} (2.4.1.- {ECO:0000256|RuleBase:RU362027})
Lcu.2RBY.3g067300	398341809	398343687	(RNA-directed DNA polymerase (Reverse transcriptase) Chromo Zinc finger, CCHC-type Peptidase aspartic, active site Polynucleotidyl transferase, Ribonuclease H fold {ECO:0000313|EMBL:ABN06064.1})
Lcu.2RBY.3g067310	398346706	398351614	(TIFY-like protein {ECO:0000313|EMBL:AES73715.1}) (Uncharacterized protein {ECO:0000313|EnsemblPlants:AES73715})
Lcu.2RBY.3g067320	398359291	398363578	(Carboxy-terminal domain cyclin {ECO:0000313|EMBL:AES73717.1}) (Uncharacterized protein {ECO:0000313|EnsemblPlants:AES73717})
Lcu.2RBY.3g067330	398371125	398374454	(Protein phosphatase 2A regulatory B subunit family protein {ECO:0000313|EMBL:AES73718.1}) (Uncharacterized protein {ECO:0000313|EnsemblPlants:AES73718})
Lcu.2RBY.3g067340	398419669	398423917	(Uncharacterized protein {ECO:0000313|EnsemblPlants:KEH35942}) (Zinc finger, C3HC4 type (RING finger) protein, putative {ECO:0000313|EMBL:KEH35942.1})
Lcu.2RBY.3g067350	398426184	398432877	(SPOC domain/transcription elongation factor S-II, putative {ECO:0000313|EMBL:AES73720.1}) (Uncharacterized protein {ECO:0000313|EnsemblPlants:AES73720})
Lcu.2RBY.3g067360	398432879	398434816	(DnaJ heat shock family protein {ECO:0000313|EMBL:AES73721.1}) (Uncharacterized protein {ECO:0000313|EnsemblPlants:AES73721})
Lcu.2RBY.3g067370	398437705	398441563	(PsbP domain protein {ECO:0000313|EMBL:AES73723.1}) (Uncharacterized protein {ECO:0000313|EnsemblPlants:AES73723})
Lcu.2RBY.3g067380	398439893	398451101	(Embryo defective 2410 protein {ECO:0000313|EMBL:AES73727.2}) (Uncharacterized protein {ECO:0000313|EnsemblPlants:AES73727})
Lcu.2RBY.3g067390	398459838	398463165	(Copper ion-binding protein, putative {ECO:0000313|EMBL:AES73728.1}) (Uncharacterized protein {ECO:0000313|EnsemblPlants:AES73728})
Lcu.2RBY.3g067400	398478591	398480582	(RNA-directed DNA polymerase (Reverse transcriptase) Zinc finger, CCHC-type Peptidase aspartic, active site Retrotransposon gag protein {ECO:0000313|EMBL:ABD28293.1})
Lcu.2RBY.3g067410	398575696	398583128	(Uncharacterized protein {ECO:0000313|EMBL:KEH17755.1, ECO:0000313|EnsemblPlants:KEH17755})
Lcu.2RBY.3g067420	398614055	398614654	(Uncharacterized protein {ECO:0000313|EMBL:KHN47886.1}) (Fragment)
Lcu.2RBY.3g067430	398626610	398629947	(Copper ion-binding protein, putative {ECO:0000313|EMBL:AES73728.1}) (Uncharacterized protein {ECO:0000313|EnsemblPlants:AES73728})
Lcu.2RBY.3g067440	398639346	398645516	(Uncharacterized protein {ECO:0000313|EMBL:AFK37861.1})
Lcu.2RBY.3g067450	398651000	398652042	(SAM (And some other nucleotide) binding motif {ECO:0000313|EMBL:ABN08716.1})
Lcu.2RBY.3g067460	398654883	398655520	(Signal transducer, putative {ECO:0000313|EMBL:KEH18018.1}) (Uncharacterized protein {ECO:0000313|EnsemblPlants:KEH18018})
Lcu.2RBY.3g067470	398747232	398749892	(Core-2/I-branching enzyme {ECO:0000313|EMBL:AES73777.1}) (Uncharacterized protein {ECO:0000313|EnsemblPlants:AES73777})
Lcu.2RBY.3g067480	398817754	398818640	(7-dehydrocholesterol reductase {ECO:0000313|EMBL:AES73776.2}) (Uncharacterized protein {ECO:0000313|EnsemblPlants:AES73776})
Lcu.2RBY.3g067490	398825219	398829641	(Cryptochrome, DASH family protein {ECO:0000313|EMBL:AES73774.2}) (Uncharacterized protein {ECO:0000313|EnsemblPlants:AES73774})
Lcu.2RBY.3g067500	398833883	398838295	(Transmembrane protein, putative {ECO:0000313|EMBL:AES73773.1}) (Uncharacterized protein {ECO:0000313|EnsemblPlants:AES73773})
Lcu.2RBY.3g067510	398908917	398909253	hypothetical protein
Lcu.2RBY.3g067520	398909359	398909864	(Uncharacterized protein {ECO:0000313|EMBL:KRG93533.1})
Lcu.2RBY.3g067530	398919107	398919744	(Uncharacterized protein {ECO:0000313|EMBL:AES71535.2, ECO:0000313|EnsemblPlants:AES71535})
Lcu.2RBY.3g067540	399097289	399108239	(Ubiquitin carboxyl-terminal hydrolase {ECO:0000313|EMBL:AES73770.1}) (Uncharacterized protein {ECO:0000313|EnsemblPlants:AES73770})
Lcu.2RBY.3g067550	399120394	399131971	Protein arginine N-methyltransferase {ECO:0000256|PIRNR:PIRNR015894}
Lcu.2RBY.3g067560	399154462	399156805	(Transmembrane protein, putative {ECO:0000313|EMBL:AES73767.2}) (Uncharacterized protein {ECO:0000313|EMBL:AFK46694.1, ECO:0000313|EnsemblPlants:AES73767})
Lcu.2RBY.3g067570	399164770	399167953	(Uncharacterized protein {ECO:0000313|EMBL:KEH18428.1, ECO:0000313|EnsemblPlants:KEH18428})
Lcu.2RBY.3g067580	399173068	399182376	(Uncharacterized protein {ECO:0000313|EMBL:BAT78237.1})
Lcu.2RBY.3g067590	399187747	399188224	hypothetical protein
Lcu.2RBY.3g067600	399196832	399206041	(DDB1-and CUL4-associated factor-like protein {ECO:0000313|EMBL:AES73763.2}) (Uncharacterized protein {ECO:0000313|EnsemblPlants:AES73763})
Lcu.2RBY.3g067610	399213366	399214608	(N-acetylGlutamate kinase {ECO:0000313|EMBL:AES73762.1}) (Uncharacterized protein {ECO:0000313|EnsemblPlants:AES73762})
Lcu.2RBY.3g067620	399256403	399260660	(Uncharacterized protein {ECO:0000313|EMBL:AES73759.2, ECO:0000313|EnsemblPlants:AES73759})
Lcu.2RBY.3g067630	399269766	399271023	(Uncharacterized protein {ECO:0000313|EMBL:BAT90688.1})
Lcu.2RBY.3g067640	399307779	399353445	(Uncharacterized protein {ECO:0000313|EnsemblPlants:AES73754}) (Zinc finger protein, putative {ECO:0000313|EMBL:AES73754.2})
Lcu.2RBY.3g067650	399409727	399416679	(Potassium channel KAT3 protein {ECO:0000313|EMBL:AES73751.1}) (Uncharacterized protein {ECO:0000313|EnsemblPlants:AES73751})
Lcu.2RBY.3g067660	399412712	399417016	(Uncharacterized protein {ECO:0000313|EMBL:AES73750.1, ECO:0000313|EnsemblPlants:AES73750})
Lcu.2RBY.3g067670	399416901	399418200	hypothetical protein
Lcu.2RBY.3g067680	399424881	399427033	(GASA/GAST/Snakin {ECO:0000313|EMBL:AET00795.2}) (Uncharacterized protein {ECO:0000313|EnsemblPlants:AET00795})
Lcu.2RBY.3g067690	399504638	399505026	(Putative uncharacterized protein {ECO:0000313|EMBL:CAN71472.1})
Lcu.2RBY.3g067700	399532066	399534649	(DUF581 family protein {ECO:0000313|EMBL:AES73748.1}) (Uncharacterized protein {ECO:0000313|EnsemblPlants:AES73748})
Lcu.2RBY.3g067710	399581496	399583747	60S acidic ribosomal protein P0 {ECO:0000256|PIRNR:PIRNR039087}
Lcu.2RBY.3g067720	399612749	399614345	(Molybdate transporter 1-like protein {ECO:0000313|EMBL:AKV94668.1})
Lcu.2RBY.3g067730	399689464	399690323	(Endonuclease/exonuclease/phosphatase family protein {ECO:0000313|EMBL:KEH24937.1}) (Uncharacterized protein {ECO:0000313|EnsemblPlants:KEH24937})
Lcu.2RBY.3g067740	399690432	399690809	(RNA-directed DNA polymerase (Reverse transcriptase) {ECO:0000313|EMBL:ABN08841.1})
Lcu.2RBY.3g067750	399845073	399845923	(Uncharacterized protein {ECO:0000313|EMBL:KEH18428.1, ECO:0000313|EnsemblPlants:KEH18428})
Lcu.2RBY.3g067760	399847064	399847531	(Ulp1 protease family, carboxy-terminal domain protein {ECO:0000313|EMBL:KEH15720.1}) (Uncharacterized protein {ECO:0000313|EnsemblPlants:KEH15720}) (Fragment)
Lcu.2RBY.3g067770	399891863	399892819	(Surface protein, putative {ECO:0000313|EMBL:AES73779.1}) (Uncharacterized protein {ECO:0000313|EnsemblPlants:AES73779})
Lcu.2RBY.3g067780	400023407	400024055	(PIF1-like helicase {ECO:0000313|EMBL:AES62030.1}) (Uncharacterized protein {ECO:0000313|EnsemblPlants:AES62030})
Lcu.2RBY.3g067790	400031501	400041082	(Uncharacterized protein {ECO:0000313|EMBL:AES73781.1, ECO:0000313|EnsemblPlants:AES73781})
Lcu.2RBY.3g067800	400095607	400100275	(COP9 signalosome complex subunit 5 {ECO:0000313|EMBL:AES73782.1}) (Uncharacterized protein {ECO:0000313|EnsemblPlants:AES73782})
Lcu.2RBY.3g067810	400129762	400131090	(Uncharacterized protein {ECO:0000313|EMBL:AES78535.2, ECO:0000313|EnsemblPlants:AES78535})
Lcu.2RBY.3g067820	400190565	400197890	Plasma membrane ATPase {ECO:0000256|RuleBase:RU362083} (3.6.3.6 {ECO:0000256|RuleBase:RU362083})
Lcu.2RBY.3g067830	400201487	400211662	(Centromere protein O {ECO:0000313|EMBL:KEH35953.1}) (Uncharacterized protein {ECO:0000313|EnsemblPlants:KEH35953})
Lcu.2RBY.3g067840	400211731	400212478	hypothetical protein
Lcu.2RBY.3g067850	400221247	400225065	(Uncharacterized protein {ECO:0000313|EnsemblPlants:KEH35955}) (Zinc finger (C3HC4-type RING finger) family protein {ECO:0000313|EMBL:KEH35955.1})
Lcu.2RBY.3g067860	400240808	400243400	(Uncharacterized protein {ECO:0000313|EMBL:AES73786.1, ECO:0000313|EnsemblPlants:AES73786})
Lcu.2RBY.3g067870	400311636	400314448	(Galactose oxidase/kelch repeat protein {ECO:0000313|EMBL:AES73789.1}) (Uncharacterized protein {ECO:0000313|EnsemblPlants:AES73789})
Lcu.2RBY.3g067880	400351084	400351320	(Uncharacterized protein {ECO:0000313|EMBL:AES73791.1, ECO:0000313|EnsemblPlants:AES73791})
Lcu.2RBY.3g067890	400351827	400353390	(Uncharacterized protein {ECO:0000313|EMBL:KRH61943.1, ECO:0000313|EnsemblPlants:GLYMA04G08040.4})
Lcu.2RBY.3g067900	400355991	400358875	(Type 2 (PTH2)-like peptidyl-tRNA hydrolase {ECO:0000313|EMBL:AES73792.1}) (Uncharacterized protein {ECO:0000313|EnsemblPlants:AES73792})
Lcu.2RBY.3g067910	400356040	400356598	(Uncharacterized protein {ECO:0000313|EMBL:AES73791.1, ECO:0000313|EnsemblPlants:AES73791})
Lcu.2RBY.3g067920	400372090	400376327	(Uncharacterized protein {ECO:0000313|EMBL:AES73793.1, ECO:0000313|EnsemblPlants:AES73793})
Lcu.2RBY.3g067930	400614352	400616315	(WRKY50 {ECO:0000313|EMBL:ABS18446.1}) (Fragment)
Lcu.2RBY.3g067940	400672028	400673736	(Monomeric form sarcosine oxidase {ECO:0000313|EMBL:AES73801.1}) (Uncharacterized protein {ECO:0000313|EnsemblPlants:AES73801})
Lcu.2RBY.3g067950	400731303	400732243	(Transcriptional factor B3 {ECO:0000313|EMBL:ABN06173.1})
Lcu.2RBY.3g067960	400740984	400741456	hypothetical protein
Lcu.2RBY.3g067970	400744926	400750353	(Monomeric form sarcosine oxidase {ECO:0000313|EMBL:AES73803.1}) (Uncharacterized protein {ECO:0000313|EnsemblPlants:AES73803})
Lcu.2RBY.3g067980	400763657	400767487	(Cyclic nucleotide-gated ion channel-like protein {ECO:0000313|EMBL:AES73805.2}) (Uncharacterized protein {ECO:0000313|EnsemblPlants:AES73805})
Lcu.2RBY.3g067990	400767817	400771913	(Uncharacterized protein {ECO:0000313|EnsemblPlants:AES73806}) (Xyloglucan glycosyltransferase {ECO:0000313|EMBL:AES73806.1})
Lcu.2RBY.3g068000	400890582	400895180	(GDP-mannose transporter GONST3 {ECO:0000313|EMBL:AES73808.1}) (Uncharacterized protein {ECO:0000313|EMBL:AFK38239.1, ECO:0000313|EnsemblPlants:AES73808})
Lcu.2RBY.3g068010	400974189	400974836	hypothetical protein
Lcu.2RBY.3g068020	400974846	400975223	(Uncharacterized protein {ECO:0000313|EMBL:KEH18428.1, ECO:0000313|EnsemblPlants:KEH18428})
Lcu.2RBY.3g068030	400976465	400976816	(Ulp1 protease family, carboxy-terminal domain protein {ECO:0000313|EMBL:KEH15719.1}) (Uncharacterized protein {ECO:0000313|EnsemblPlants:KEH15719})
Lcu.2RBY.3g068040	401010795	401021839	(Nucleolysin TIAR-like protein {ECO:0000313|EMBL:AES73811.2}) (Uncharacterized protein {ECO:0000313|EnsemblPlants:AES73811})
Lcu.2RBY.3g068050	401022997	401029483	(Adenine nucleotide alpha hydrolase-like domain kinase {ECO:0000313|EMBL:AES73812.2}) (Uncharacterized protein {ECO:0000313|EnsemblPlants:AES73812})
Lcu.2RBY.3g068060	401067640	401071468	(Uncharacterized protein {ECO:0000313|EMBL:KRH52618.1, ECO:0000313|EnsemblPlants:GLYMA06G08230.2})
Lcu.2RBY.3g068070	401134042	401135644	(SAUR-like auxin-responsive family protein {ECO:0000313|EMBL:AES73817.1}) (Uncharacterized protein {ECO:0000313|EnsemblPlants:AES73817})
Lcu.2RBY.3g068080	401136002	401138094	(Uncharacterized protein {ECO:0000313|EMBL:AES73818.1, ECO:0000313|EnsemblPlants:AES73818})
Lcu.2RBY.3g068090	401232517	401236246	(Uncharacterized protein {ECO:0000313|EMBL:KRH61968.1})
Lcu.2RBY.3g068100	401248615	401249981	Oleosin {ECO:0000256|RuleBase:RU000540}
Lcu.2RBY.3g068110	401250046	401254704	(AIG2-like (Avirulence induced protein) family protein {ECO:0000313|EMBL:AES73820.1}) (Uncharacterized protein {ECO:0000313|EnsemblPlants:AES73820})
Lcu.2RBY.3g068120	401254813	401260904	Proteasome subunit beta type {ECO:0000256|RuleBase:RU004203} (3.4.25.1 {ECO:0000256|RuleBase:RU004203})
Lcu.2RBY.3g068130	401312211	401315030	(Uncharacterized protein {ECO:0000313|EMBL:KRH06532.1, ECO:0000313|EnsemblPlants:GLYMA16G03170.1})
Lcu.2RBY.3g068140	401320181	401321378	(Transmembrane protein, putative {ECO:0000313|EMBL:AES96316.1}) (Uncharacterized protein {ECO:0000313|EnsemblPlants:AES96316})
Lcu.2RBY.3g068150	401354168	401357115	(Uncharacterized protein {ECO:0000313|EMBL:KRH61962.1, ECO:0000313|EnsemblPlants:GLYMA04G08190.1})
Lcu.2RBY.3g068160	401382917	401384942	Photosystem II CP47 reaction center protein {ECO:0000256|HAMAP-Rule:MF_01495, ECO:0000256|SAAS:SAAS00196204} (PSII 47 kDa protein {ECO:0000256|HAMAP-Rule:MF_01495}) (Protein CP-47 {ECO:0000256|HAMAP-Rule:MF_01495})
Lcu.2RBY.3g068170	401385173	401389497	Cytochrome f {ECO:0000256|HAMAP-Rule:MF_00610}
Lcu.2RBY.3g068180	401591548	401592009	(Uncharacterized protein {ECO:0000313|EnsemblPlants:PGSC0003DMT400051409})
Lcu.2RBY.3g068190	401592118	401593279	hypothetical protein
Lcu.2RBY.3g068200	401646761	401650109	(Plant/F12B17-70 protein {ECO:0000313|EMBL:AES73827.1}) (Uncharacterized protein {ECO:0000313|EnsemblPlants:AES73827})
Lcu.2RBY.3g068210	401684187	401684718	(Uncharacterized protein {ECO:0000313|EMBL:KMT19233.1})
Lcu.2RBY.3g068220	401689991	401691322	(Uncharacterized protein {ECO:0000313|EMBL:KQK85719.1, ECO:0000313|EnsemblPlants:Si020829m})
Lcu.2RBY.3g068230	401690886	401691985	hypothetical protein
Lcu.2RBY.3g068240	401711657	401712569	(Integrase, catalytic region Zinc finger, CCHC-type Peptidase aspartic, catalytic {ECO:0000313|EMBL:ABD32582.1})
Lcu.2RBY.3g068250	401794018	401794761	(DUF1674 family protein {ECO:0000313|EMBL:AES73828.1}) (Uncharacterized protein {ECO:0000313|EnsemblPlants:AES73828})
Lcu.2RBY.3g068260	401827311	401831628	(Uncharacterized protein {ECO:0000313|EMBL:EMJ23746.1})
Lcu.2RBY.3g068270	401851014	401852091	Photosystem I assembly protein Ycf3 {ECO:0000256|HAMAP-Rule:MF_00439, ECO:0000256|SAAS:SAAS00505088}
Lcu.2RBY.3g068280	401864854	401866899	(BZIP transcription factor {ECO:0000313|EMBL:AES73831.1}) (Uncharacterized protein {ECO:0000313|EnsemblPlants:AES73831})
Lcu.2RBY.3g068290	401866293	401866754	(EF hand calcium-binding family protein {ECO:0000313|EMBL:AES73832.1}) (Uncharacterized protein {ECO:0000313|EnsemblPlants:AES73832})
Lcu.2RBY.3g068300	401889905	401891849	hypothetical protein
Lcu.2RBY.3g068310	401907059	401913387	(Myosin heavy chain-like protein {ECO:0000313|EMBL:AES73833.1}) (Uncharacterized protein {ECO:0000313|EMBL:AFK42631.1, ECO:0000313|EnsemblPlants:AES73833})
Lcu.2RBY.3g068320	402045397	402047056	(Ulp1 protease family, carboxy-terminal domain protein {ECO:0000313|EMBL:KEH29526.1}) (Uncharacterized protein {ECO:0000313|EnsemblPlants:KEH29526})
Lcu.2RBY.3g068330	402053386	402055561	(Uncharacterized protein {ECO:0000313|EMBL:KEH18428.1, ECO:0000313|EnsemblPlants:KEH18428})
Lcu.2RBY.3g068340	402098969	402100148	tRNA (guanine-N(7)-)-methyltransferase {ECO:0000256|HAMAP-Rule:MF_03055} (2.1.1.33 {ECO:0000256|HAMAP-Rule:MF_03055}) (tRNA (guanine(46)-N(7))-methyltransferase {ECO:0000256|HAMAP-Rule:MF_03055}) (tRNA(m7G46)-methyltransferase {ECO:0000256|HAMAP-Rule:MF_03055})
Lcu.2RBY.3g068350	402102966	402106611	(PPR containing plant-like protein {ECO:0000313|EMBL:AES73838.2}) (Uncharacterized protein {ECO:0000313|EnsemblPlants:AES73838})
Lcu.2RBY.3g068360	402111022	402115190	(Kinase AFC1 {ECO:0000313|EMBL:KEH35968.1}) (Uncharacterized protein {ECO:0000313|EnsemblPlants:KEH35968})
Lcu.2RBY.3g068370	402116477	402118276	(Ectonucleotide pyrophosphatase/phosphodiesterase {ECO:0000313|EMBL:AES77159.1}) (Uncharacterized protein {ECO:0000313|EnsemblPlants:AES77159})
Lcu.2RBY.3g068380	402176778	402180051	(Uncharacterized protein {ECO:0000313|EMBL:KEH17755.1, ECO:0000313|EnsemblPlants:KEH17755})
Lcu.2RBY.3g068400	402202703	402204176	(Transmembrane protein, putative {ECO:0000313|EMBL:AES73842.1}) (Uncharacterized protein {ECO:0000313|EnsemblPlants:AES73842})
Lcu.2RBY.3g068390	402202703	402204176	hypothetical protein
Lcu.2RBY.3g068410	402245042	402246308	(2-on-2 hemoglobin {ECO:0000313|EMBL:AES73843.1}) (Uncharacterized protein {ECO:0000313|EnsemblPlants:AES73843})
Lcu.2RBY.3g068420	402290100	402290862	(Uncharacterized protein {ECO:0000313|EMBL:AES73844.1, ECO:0000313|EnsemblPlants:AES73844})
Lcu.2RBY.3g068430	402291111	402294439	(BZIP protein {ECO:0000313|EMBL:AES73846.1}) (Uncharacterized protein {ECO:0000313|EnsemblPlants:AES73846})
Lcu.2RBY.3g068440	402308501	402309357	(Uncharacterized protein {ECO:0000313|EMBL:KRH01945.1, ECO:0000313|EnsemblPlants:GLYMA17G00900.1})
Lcu.2RBY.3g068450	402309391	402309705	(Uncharacterized protein {ECO:0000313|EnsemblPlants:KEH32697}) (WEB family plant protein {ECO:0000313|EMBL:KEH32697.1})
Lcu.2RBY.3g068460	402375420	402375767	hypothetical protein
Lcu.2RBY.3g068470	402401793	402415191	(Uncharacterized protein {ECO:0000313|EMBL:KOM53841.1})
Lcu.2RBY.3g068480	402667202	402672102	Flavin-containing monooxygenase {ECO:0000256|RuleBase:RU361177} (1.-.-.- {ECO:0000256|RuleBase:RU361177})
Lcu.2RBY.3g068490	402738320	402739086	(Animal RPA1 domain protein {ECO:0000313|EMBL:KEH26596.1}) (Uncharacterized protein {ECO:0000313|EnsemblPlants:KEH26596})
Lcu.2RBY.3g068500	402739966	402741161	(PPR containing plant-like protein {ECO:0000313|EMBL:KEH42318.1}) (Uncharacterized protein {ECO:0000313|EnsemblPlants:KEH42318})
Lcu.2RBY.3g068510	402773967	402779105	(Uncharacterized protein {ECO:0000313|EMBL:KEH18428.1, ECO:0000313|EnsemblPlants:KEH18428})
Lcu.2RBY.3g068520	402818872	402821339	hypothetical protein
Lcu.2RBY.3g068530	402830974	402833914	(Ribosome biogenesis GTP-binding protein YsxC {ECO:0000313|EMBL:AES73855.1}) (Uncharacterized protein {ECO:0000313|EnsemblPlants:AES73855})
Lcu.2RBY.3g068540	402840120	402849531	Beta-adaptin-like protein {ECO:0000256|PIRNR:PIRNR002291}
Lcu.2RBY.3g068550	402859712	402861730	T-complex protein 1 subunit delta {ECO:0000256|RuleBase:RU004192}
Lcu.2RBY.3g068560	402859820	402861012	(Uncharacterized protein {ECO:0000313|EMBL:KGN64157.1})
Lcu.2RBY.3g068570	403329763	403331084	(Cyclin-like F-box protein {ECO:0000313|EMBL:AES71798.1}) (Uncharacterized protein {ECO:0000313|EnsemblPlants:AES71798})
Lcu.2RBY.3g068580	403392474	403397487	(Signal peptide peptidase-like protein {ECO:0000313|EMBL:KEH35977.1}) (Uncharacterized protein {ECO:0000313|EnsemblPlants:KEH35977})
Lcu.2RBY.3g068590	403434041	403436303	(Animal RPA1 domain protein {ECO:0000313|EMBL:AES60186.1}) (Uncharacterized protein {ECO:0000313|EnsemblPlants:AES60186})
Lcu.2RBY.3g068600	403505582	403509995	(Sulfite exporter TauE/SafE family protein {ECO:0000313|EMBL:KEH35983.1}) (Uncharacterized protein {ECO:0000313|EnsemblPlants:KEH35983})
Lcu.2RBY.3g068610	403554188	403555491	(F-box/LRR protein {ECO:0000313|EMBL:KEH28814.1}) (Uncharacterized protein {ECO:0000313|EnsemblPlants:KEH28814})
Lcu.2RBY.3g068620	403631263	403634718	(Sulfite exporter TauE/SafE family protein {ECO:0000313|EMBL:KEH35983.1}) (Uncharacterized protein {ECO:0000313|EnsemblPlants:KEH35983})
Lcu.2RBY.3g068630	403656893	403661445	(Uncharacterized protein {ECO:0000313|EMBL:KRH62018.1, ECO:0000313|EnsemblPlants:GLYMA04G08530.1})
Lcu.2RBY.3g068640	403714007	403720447	(C-myb-like transcription factor {ECO:0000313|EMBL:AES83607.1})
Lcu.2RBY.3g068650	403749285	403755671	Aspartate aminotransferase {ECO:0000256|RuleBase:RU000480} (2.6.1.1 {ECO:0000256|RuleBase:RU000480})
Lcu.2RBY.3g068660	403781835	403789802	(PIP2-2 {ECO:0000313|EMBL:AHG32323.1})
Lcu.2RBY.3g068670	403815889	403816359	(PIP2-2 {ECO:0000313|EMBL:AHG32323.1})
Lcu.2RBY.3g068680	403828193	403830420	(Heat shock protein {ECO:0000313|EMBL:AII99889.1})
Lcu.2RBY.3g068690	403830851	403832046	(OSBP(Oxysterol-binding protein)-related protein 4C {ECO:0000313|EMBL:KEH22890.1}) (Uncharacterized protein {ECO:0000313|EnsemblPlants:KEH22890})
Lcu.2RBY.3g068700	403833643	403834637	60S ribosome subunit biogenesis protein NIP7 homolog {ECO:0000256|PIRNR:PIRNR017190}
Lcu.2RBY.3g068710	403835275	403839754	Eukaryotic translation initiation factor 3 subunit L {ECO:0000256|HAMAP-Rule:MF_03011} (eIF3l {ECO:0000256|HAMAP-Rule:MF_03011})
Lcu.2RBY.3g068720	403840229	403842368	(Replication factor-A carboxy-terminal domain protein {ECO:0000313|EMBL:KEH37857.1}) (Uncharacterized protein {ECO:0000313|EnsemblPlants:KEH37857})
Lcu.2RBY.3g068730	403861906	403862259	(Uncharacterized protein {ECO:0000313|EMBL:KHN13130.1}) (Fragment)
Lcu.2RBY.3g068740	403986378	403995167	(ENTH/VHS/GAT family protein {ECO:0000313|EMBL:KEH36031.1}) (Hepatocyte growth factor-regulated tyrosine kinase substrate {ECO:0000313|EMBL:AES83546.1}) (Uncharacterized protein {ECO:0000313|EnsemblPlants:KEH36031})
Lcu.2RBY.3g068750	404001648	404005083	(Ubiquitin carrier protein {ECO:0000313|EMBL:AES83548.1}) (Ubiquitin-conjugating enzyme {ECO:0000313|EMBL:KEH36033.1}) (Uncharacterized protein {ECO:0000313|EMBL:AFK43808.1, ECO:0000313|EnsemblPlants:KEH36033})
Lcu.2RBY.3g068760	404005410	404009493	(Putative uncharacterized protein {ECO:0000313|EMBL:AES83550.1})
Lcu.2RBY.3g068770	404065319	404072243	(Tobamovirus multiplication-like protein {ECO:0000313|EMBL:KEH32640.1}) (Uncharacterized protein {ECO:0000313|EnsemblPlants:KEH32640})
Lcu.2RBY.3g068780	404103349	404103978	(Cellular nucleic acid-binding protein {ECO:0000313|EMBL:AES83069.1})
Lcu.2RBY.3g068790	404137332	404138837	hypothetical protein
Lcu.2RBY.3g068800	404308586	404313914	(Tesmin/TSO1-like CXC domain protein {ECO:0000313|EMBL:KEH36037.1}) (Uncharacterized protein {ECO:0000313|EnsemblPlants:KEH36037})
Lcu.2RBY.3g068810	404360150	404364285	(Uncharacterized protein {ECO:0000313|EMBL:KEH28004.1, ECO:0000313|EnsemblPlants:KEH28004})
Lcu.2RBY.3g068820	404437512	404442364	(Peptide-N(4)-(N-acetyl-beta-glucosaminyl)asparagine amidase {ECO:0000313|EMBL:AES82647.2}) (Uncharacterized protein {ECO:0000313|EnsemblPlants:AES82647})
LcEMF1	404787828	404794593	EMBRYONIC FLOWER 1 (EMF1) like gene. Chickpea NCBI GeneID 101503745
Lcu.2RBY.3g068840	404826045	404829676	(Uncharacterized protein {ECO:0000313|EMBL:KEH20947.1, ECO:0000313|EnsemblPlants:KEH20947})
Lcu.2RBY.3g068850	404968180	404971243	(Uncharacterized protein {ECO:0000313|EMBL:EOX94372.1})
Lcu.2RBY.3g068860	405017543	405029712	(Uncharacterized protein {ECO:0000313|EMBL:KEH33891.1, ECO:0000313|EnsemblPlants:KEH33891})
Lcu.2RBY.3g068870	405067933	405069312	(Uncharacterized protein {ECO:0000313|EMBL:KEH36040.1, ECO:0000313|EnsemblPlants:KEH36040})
Lcu.2RBY.3g068880	405083779	405092478	(ER membrane protein complex subunit-like protein {ECO:0000313|EMBL:KEH36041.1}) (Uncharacterized protein {ECO:0000313|EnsemblPlants:KEH36041})
Lcu.2RBY.3g068890	405098659	405101312	(Beta-1,4-xylosyltransferase, putative {ECO:0000313|EMBL:KEH36042.1}) (Galactosylgalactosylxylosylprotein 3-beta-glucuronosyltransferase {ECO:0000313|EMBL:AES83585.1}) (Uncharacterized protein {ECO:0000313|EnsemblPlants:KEH36042})
Lcu.2RBY.3g068900	405114017	405118529	(Tocopherol cyclase {ECO:0000313|EMBL:KEH36047.1}) (Uncharacterized protein {ECO:0000313|EnsemblPlants:KEH36047})

## Sheet: qAB_5.1 (P94-24)
Name	Minimum	Maximum	Description
LcMLO6	26432105	26436647	MLO family protein
Lcu.2RBY.5g011870	26456129	26456746	(Putative non-LTR retroelement reverse transcriptase, related {ECO:0000313|EMBL:ABN08132.1}) (Fragment)
Lcu.2RBY.5g011880	26458574	26458981	(Endonuclease/exonuclease/phosphatase family protein {ECO:0000313|EMBL:KEH33181.1}) (Uncharacterized protein {ECO:0000313|EnsemblPlants:KEH33181})
Lcu.2RBY.5g011890	26480275	26480831	(Uncharacterized protein {ECO:0000313|EMBL:AFK40918.1})
Lcu.2RBY.5g011900	26543090	26544642	(Anaphase-promoting complex subunit 11 RING-H2 finger protein {ECO:0000313|EMBL:AES95369.1}) (Uncharacterized protein {ECO:0000313|EMBL:AFK36320.1, ECO:0000313|EnsemblPlants:AES95369})
Lcu.2RBY.5g011910	26687627	26688287	(Integrase, catalytic region Ribonuclease H {ECO:0000313|EMBL:ABD28291.1})
Lcu.2RBY.5g011920	26728398	26742150	(3-oxo-5-alpha-steroid 4-dehydrogenase family protein {ECO:0000313|EMBL:AES89278.1}) (Uncharacterized protein {ECO:0000313|EnsemblPlants:AES89278})
Lcu.2RBY.5g011930	26830725	26834171	(Tonoplast monosaccharide transporter 2 {ECO:0000313|EMBL:AES95370.2}) (Uncharacterized protein {ECO:0000313|EnsemblPlants:AES95370})
Lcu.2RBY.5g011940	26846882	26850834	(Tonoplast monosaccharide transporter 2 {ECO:0000313|EMBL:AES95370.2}) (Uncharacterized protein {ECO:0000313|EnsemblPlants:AES95370})
Lcu.2RBY.5g011950	26902811	26908308	(Uncharacterized protein {ECO:0000313|EMBL:KRH76514.1, ECO:0000313|EnsemblPlants:GLYMA01G36120.1})
Lcu.2RBY.5g011960	26964931	26968529	(Plant intracellular ras group-related LRR protein {ECO:0000313|EMBL:AES95374.1}) (Uncharacterized protein {ECO:0000313|EnsemblPlants:AES95374})
Lcu.2RBY.5g011970	26976306	26993659	(CW-type zinc finger protein {ECO:0000313|EMBL:AES95376.2}) (Uncharacterized protein {ECO:0000313|EnsemblPlants:AES95376})
Lcu.2RBY.5g011980	27072479	27075223	3-hydroxy-3-methylglutaryl coenzyme A reductase {ECO:0000256|RuleBase:RU361219} (HMG-CoA reductase {ECO:0000256|RuleBase:RU361219}) (1.1.1.34 {ECO:0000256|RuleBase:RU361219})
Lcu.2RBY.5g011990	27092144	27096135	(Replication factor-A carboxy-terminal domain protein {ECO:0000313|EMBL:KEH26533.1}) (Uncharacterized protein {ECO:0000313|EnsemblPlants:KEH26533})
Lcu.2RBY.5g012000	27096223	27101273	(Replication factor-A carboxy-terminal domain protein {ECO:0000313|EMBL:KEH26533.1}) (Uncharacterized protein {ECO:0000313|EnsemblPlants:KEH26533})
Lcu.2RBY.5g012010	27119477	27122048	3-hydroxy-3-methylglutaryl coenzyme A reductase {ECO:0000256|RuleBase:RU361219} (HMG-CoA reductase {ECO:0000256|RuleBase:RU361219}) (1.1.1.34 {ECO:0000256|RuleBase:RU361219})
Lcu.2RBY.5g012020	27274463	27275282	(Gag/pol polyprotein {ECO:0000313|EMBL:AAQ82037.1})
Lcu.2RBY.5g012030	27342417	27345131	3-hydroxy-3-methylglutaryl coenzyme A reductase {ECO:0000256|RuleBase:RU361219} (HMG-CoA reductase {ECO:0000256|RuleBase:RU361219}) (1.1.1.34 {ECO:0000256|RuleBase:RU361219})
Lcu.2RBY.5g012040	27478823	27481314	3-hydroxy-3-methylglutaryl coenzyme A reductase {ECO:0000256|RuleBase:RU361219} (HMG-CoA reductase {ECO:0000256|RuleBase:RU361219}) (1.1.1.34 {ECO:0000256|RuleBase:RU361219})
Lcu.2RBY.5g012050	27491450	27512181	(Eukaryotic translation initiation factor 2c {ECO:0000313|EMBL:KEH29936.1}) (Uncharacterized protein {ECO:0000313|EnsemblPlants:KEH29936})
Lcu.2RBY.5g012060	27513506	27517424	Thioredoxin reductase {ECO:0000256|RuleBase:RU003881} (1.8.1.9 {ECO:0000256|RuleBase:RU003881})
Lcu.2RBY.5g012070	27617469	27618714	(Uncharacterized protein {ECO:0000313|EMBL:KEH18428.1, ECO:0000313|EnsemblPlants:KEH18428})
Lcu.2RBY.5g012080	27634331	27635325	(Uncharacterized protein {ECO:0000313|EMBL:AES95383.1, ECO:0000313|EnsemblPlants:AES95383})
Lcu.2RBY.5g012090	27637086	27637478	(GRF zinc finger protein {ECO:0000313|EMBL:AES97602.1}) (Uncharacterized protein {ECO:0000313|EnsemblPlants:AES97602})
Lcu.2RBY.5g012100	27686373	27692722	(AT-rich interactive domain protein {ECO:0000313|EMBL:AES95384.2}) (Uncharacterized protein {ECO:0000313|EnsemblPlants:AES95384})
Lcu.2RBY.5g012110	27796702	27800679	(Auxin efflux carrier family protein {ECO:0000313|EMBL:AES95389.1}) (Uncharacterized protein {ECO:0000313|EnsemblPlants:AES95389})
Lcu.2RBY.5g012120	27818483	27820148	(Polynucleotidyl transferase, Ribonuclease H fold {ECO:0000313|EMBL:ABN08587.1}) (Fragment)
Lcu.2RBY.5g012130	27820755	27822326	(Uncharacterized protein {ECO:0000313|EMBL:KHN10125.1}) (Fragment)
Lcu.2RBY.5g012140	27832588	27838022	(Type 2 acyl-CoA diacylglycerol acyltransferase {ECO:0000313|EMBL:AES95394.1}) (Uncharacterized protein {ECO:0000313|EnsemblPlants:AES95394})
Lcu.2RBY.5g012150	27866396	27871314	(Subtilisin-like serine protease {ECO:0000313|EMBL:AES95396.1}) (Uncharacterized protein {ECO:0000313|EnsemblPlants:AES95396})
Lcu.2RBY.5g012160	27871091	27872683	(Uncharacterized protein {ECO:0000313|EMBL:AFK40326.1, ECO:0000313|EnsemblPlants:KEH27646})
Lcu.2RBY.5g012170	27930752	27934500	(Lectin receptor kinase {ECO:0000313|EMBL:AES95397.2}) (Uncharacterized protein {ECO:0000313|EnsemblPlants:AES95397})
Lcu.2RBY.5g012180	27992547	27993099	hypothetical protein
Lcu.2RBY.5g012190	28014089	28015414	(Gibberellin 2-beta-dioxygenase {ECO:0000313|EMBL:AES95404.1}) (Uncharacterized protein {ECO:0000313|EnsemblPlants:AES95404})
Lcu.2RBY.5g012200	28183356	28190847	Kinesin-like protein {ECO:0000256|RuleBase:RU000394}
Lcu.2RBY.5g012210	28199306	28202212	(Gibberellin 2-beta-dioxygenase {ECO:0000313|EMBL:AES95404.1}) (Uncharacterized protein {ECO:0000313|EnsemblPlants:AES95404})
Lcu.2RBY.5g012220	28252587	28255999	(Uncharacterized protein {ECO:0000313|EMBL:BAT95831.1})
Lcu.2RBY.5g012230	28330384	28330834	(RNA-directed DNA polymerase (Reverse transcriptase) Ribonuclease H {ECO:0000313|EMBL:ABN06136.1})
Lcu.2RBY.5g012240	28361407	28362714	(Heavy metal transport/detoxification superfamily protein {ECO:0000313|EMBL:AES95410.1}) (Uncharacterized protein {ECO:0000313|EnsemblPlants:AES95410})
Lcu.2RBY.5g012250	28377961	28385704	(UPF0420 C16orf58-like protein {ECO:0000313|EMBL:AES95411.2}) (Uncharacterized protein {ECO:0000313|EnsemblPlants:AES95411})
Lcu.2RBY.5g012260	28386423	28387702	(PPR repeat protein {ECO:0000313|EMBL:AES95415.1}) (Uncharacterized protein {ECO:0000313|EnsemblPlants:AES95415})
Lcu.2RBY.5g012270	28388093	28388647	(Autophagocytosis-associated family protein {ECO:0000313|EMBL:KEH18037.1}) (Uncharacterized protein {ECO:0000313|EnsemblPlants:KEH18037})
Lcu.2RBY.5g012280	28389230	28389646	(Ribosomal RNA large subunit methyltransferase J {ECO:0000313|EMBL:KEH18036.1}) (Uncharacterized protein {ECO:0000313|EnsemblPlants:KEH18036})
Lcu.2RBY.5g012290	28539676	28543108	(Nine-cis-epoxycarotenoid dioxygenase4 {ECO:0000313|EMBL:BAC10552.1})
Lcu.2RBY.5g012300	28539915	28543108	hypothetical protein
Lcu.2RBY.5g012310	28561382	28564769	(GDA1/CD39 nucleoside phosphatase family protein {ECO:0000313|EMBL:AES95420.1}) (Uncharacterized protein {ECO:0000313|EnsemblPlants:AES95420})
Lcu.2RBY.5g012320	28577147	28583649	hypothetical protein
Lcu.2RBY.5g012330	28579878	28583667	(Nodulin MtN21/EamA-like transporter family protein {ECO:0000313|EMBL:AES95421.1}) (Uncharacterized protein {ECO:0000313|EnsemblPlants:AES95421})
Lcu.2RBY.5g012340	28585658	28589213	hypothetical protein
Lcu.2RBY.5g012350	28590591	28594277	(Phosphoribosylamine-glycine ligase {ECO:0000313|EMBL:AES95423.2}) (Uncharacterized protein {ECO:0000313|EnsemblPlants:AES95423})
Lcu.2RBY.5g012360	28594888	28601603	(Replication factor-A carboxy-terminal domain protein {ECO:0000313|EMBL:KEH42159.1}) (Uncharacterized protein {ECO:0000313|EnsemblPlants:KEH42159})
Lcu.2RBY.5g012370	28636442	28639729	(Nodulin MtN21/EamA-like transporter family protein {ECO:0000313|EMBL:AES95424.2}) (Uncharacterized protein {ECO:0000313|EnsemblPlants:AES95424})
Lcu.2RBY.5g012380	28641163	28651580	(Oligomeric subunit 6 {ECO:0000313|EMBL:AES95432.1}) (Uncharacterized protein {ECO:0000313|EnsemblPlants:AES95432})
Lcu.2RBY.5g012390	28670162	28673853	(Serine/Threonine-kinase aurora-like protein {ECO:0000313|EMBL:KEH19127.1}) (Uncharacterized protein {ECO:0000313|EnsemblPlants:KEH19127})
Lcu.2RBY.5g012400	28674884	28693998	DNA-directed RNA polymerase {ECO:0000256|RuleBase:RU000431} (2.7.7.6 {ECO:0000256|RuleBase:RU000431})
Lcu.2RBY.5g012410	28802701	28803116	(Uncharacterized protein {ECO:0000313|EMBL:AES89936.1, ECO:0000313|EnsemblPlants:AES89936})
Lcu.2RBY.5g012420	28829137	28829836	hypothetical protein
Lcu.2RBY.5g012430	28955653	28960469	(Glycoside hydrolase family 18 protein {ECO:0000313|EMBL:AES95439.2}) (Uncharacterized protein {ECO:0000313|EnsemblPlants:AES95439})
Lcu.2RBY.5g012440	28962286	28966388	(Uncharacterized protein {ECO:0000313|EMBL:KRG93875.1}) (Fragment)
Lcu.2RBY.5g012450	28978281	28980567	(SWIB/MDM2 domain protein {ECO:0000313|EMBL:AES95440.1}) (Uncharacterized protein {ECO:0000313|EMBL:AFK37033.1, ECO:0000313|EnsemblPlants:AES95440})
Lcu.2RBY.5g012460	28981920	28983443	(SWIB/MDM2 domain protein {ECO:0000313|EMBL:AES95442.1}) (Uncharacterized protein {ECO:0000313|EnsemblPlants:AES95442})
Lcu.2RBY.5g012470	29037368	29041526	(F-box SKIP31-like protein {ECO:0000313|EMBL:AES95444.1}) (Uncharacterized protein {ECO:0000313|EnsemblPlants:AES95444})
Lcu.2RBY.5g012480	29043278	29045041	(Glycine and proline rich protein 4 {ECO:0000313|EMBL:ADD64699.1}) (Uncharacterized protein {ECO:0000313|EMBL:KRH76465.1, ECO:0000313|EnsemblPlants:GLYMA01G35740.1})
Lcu.2RBY.5g012490	29045120	29047938	(PPR containing plant-like protein {ECO:0000313|EMBL:AES95447.2}) (Uncharacterized protein {ECO:0000313|EnsemblPlants:AES95447})
Lcu.2RBY.5g012500	29048490	29053026	(Nucleotide-diphospho-sugar transferase family protein {ECO:0000313|EMBL:AES95448.2}) (Uncharacterized protein {ECO:0000313|EnsemblPlants:AES95448})
Lcu.2RBY.5g012510	29118707	29123772	(Ulp1 protease family, carboxy-terminal domain protein {ECO:0000313|EMBL:KEH29526.1}) (Uncharacterized protein {ECO:0000313|EnsemblPlants:KEH29526})
Lcu.2RBY.5g012520	29124549	29127835	(Uncharacterized protein {ECO:0000313|EMBL:KEH18428.1, ECO:0000313|EnsemblPlants:KEH18428})
Lcu.2RBY.5g012530	29317071	29317964	hypothetical protein
Lcu.2RBY.5g012540	29323592	29326726	(Cytochrome P450 family ABA 8'-hydroxylase {ECO:0000313|EMBL:AES95450.1}) (Uncharacterized protein {ECO:0000313|EnsemblPlants:AES95450})
Lcu.2RBY.5g012550	29645169	29647332	(Transmembrane protein, putative {ECO:0000313|EMBL:AES95452.1}) (Uncharacterized protein {ECO:0000313|EnsemblPlants:AES95452})
Lcu.2RBY.5g012560	29647471	29656993	(Long-chain-alcohol oxidase FAO1-like protein {ECO:0000313|EMBL:AES95453.2}) (Uncharacterized protein {ECO:0000313|EnsemblPlants:AES95453})
Lcu.2RBY.5g012570	29693542	29695803	(AhpC/TSA antioxidant enzyme {ECO:0000313|EMBL:KEH16107.1}) (Uncharacterized protein {ECO:0000313|EnsemblPlants:KEH16107})
Lcu.2RBY.5g012580	29697978	29699298	(PAS domain tyrosine kinase family protein {ECO:0000313|EMBL:AES64983.1}) (Uncharacterized protein {ECO:0000313|EnsemblPlants:AES64983})
Lcu.2RBY.5g012590	29894921	29895444	(Uncharacterized protein {ECO:0000313|EMBL:AES95459.1, ECO:0000313|EnsemblPlants:AES95459})
Lcu.2RBY.5g012600	29902044	29903576	(Uncharacterized protein {ECO:0000313|EMBL:KEH18428.1, ECO:0000313|EnsemblPlants:KEH18428})
Lcu.2RBY.5g012610	29904475	29905133	(Ulp1 protease family, carboxy-terminal domain protein {ECO:0000313|EMBL:KEH15720.1}) (Uncharacterized protein {ECO:0000313|EnsemblPlants:KEH15720}) (Fragment)
Lcu.2RBY.5g012620	29931222	29933440	(Transmembrane protein, putative {ECO:0000313|EMBL:AES95460.1}) (Uncharacterized protein {ECO:0000313|EMBL:AFK38558.1, ECO:0000313|EnsemblPlants:AES95460})
Lcu.2RBY.5g012630	29950161	29950807	(Receptor-like kinase {ECO:0000313|EMBL:AES82928.1})
Lcu.2RBY.5g012640	29972314	29982695	(Uncharacterized protein {ECO:0000313|EMBL:BAT95929.1})
Lcu.2RBY.5g012650	29983689	29983983	hypothetical protein
Lcu.2RBY.5g012660	29989798	29990920	(Late embryogenesis abundant protein {ECO:0000313|EMBL:AES95461.1}) (Uncharacterized protein {ECO:0000313|EnsemblPlants:AES95461})
Lcu.2RBY.5g012670	30079344	30082481	(Uncharacterized protein {ECO:0000313|EMBL:AES69921.1, ECO:0000313|EnsemblPlants:AES69921})
Lcu.2RBY.5g012680	30230270	30232340	(Transmembrane protein, putative {ECO:0000313|EMBL:AES95465.1}) (Uncharacterized protein {ECO:0000313|EnsemblPlants:AES95465})
Lcu.2RBY.5g012690	30283154	30283619	(Uncharacterized protein {ECO:0000313|EMBL:KEH27905.1, ECO:0000313|EnsemblPlants:KEH27905})
Lcu.2RBY.5g012700	30531851	30532909	(LRR receptor-like kinase {ECO:0000313|EMBL:AES71116.1}) (Uncharacterized protein {ECO:0000313|EnsemblPlants:AES71116})
Lcu.2RBY.5g012710	30586768	30587274	(Ulp1 protease family, carboxy-terminal domain protein {ECO:0000313|EMBL:KEH15720.1}) (Uncharacterized protein {ECO:0000313|EnsemblPlants:KEH15720}) (Fragment)
Lcu.2RBY.5g012720	30588045	30589066	(Uncharacterized protein {ECO:0000313|EMBL:KEH18428.1, ECO:0000313|EnsemblPlants:KEH18428})
Lcu.2RBY.5g012730	30627223	30635453	(Aldo/keto reductase {ECO:0000313|EMBL:ABN08808.1}) (Aldo/keto reductase family oxidoreductase {ECO:0000313|EMBL:AES77902.1}) (Uncharacterized protein {ECO:0000313|EnsemblPlants:AES77902})
Lcu.2RBY.5g012740	30813131	30816449	(LRR receptor-like kinase family protein {ECO:0000313|EMBL:AES95343.2}) (Uncharacterized protein {ECO:0000313|EnsemblPlants:AES95343})
Lcu.2RBY.5g012750	30865930	30873857	(RHO guanyl-nucleotide exchange factor {ECO:0000313|EMBL:AES95480.1}) (RopGEF14 {ECO:0000313|EMBL:AEE89675.1}) (Uncharacterized protein {ECO:0000313|EMBL:AFK40526.1, ECO:0000313|EnsemblPlants:AES95480})
Lcu.2RBY.5g012760	30961905	30969379	(Bystin, putative {ECO:0000313|EMBL:AES95482.2}) (Uncharacterized protein {ECO:0000313|EnsemblPlants:AES95482})
Lcu.2RBY.5g012770	30992566	30993101	(Cysteine protease {ECO:0000313|EMBL:AIF75890.1}) (Fragment)
Lcu.2RBY.5g012780	31028969	31041319	(Uncharacterized protein {ECO:0000313|EMBL:EOY14052.1})
Lcu.2RBY.5g012790	31046188	31046723	(Papain family cysteine protease {ECO:0000313|EMBL:KEH44128.1}) (Uncharacterized protein {ECO:0000313|EnsemblPlants:KEH44128})
Lcu.2RBY.5g012800	31053192	31053697	(Chalcone synthase 3 {ECO:0000313|EMBL:ABL14037.1}) (Fragment)
Lcu.2RBY.5g012810	31053704	31054065	Chalcone synthase 5 (2.3.1.74) (Naregenin-chalcone synthase 5)
Lcu.2RBY.5g012820	31213222	31217284	(RNA-binding (RRM/RBD/RNP motif) family protein {ECO:0000313|EMBL:AES95486.1}) (Uncharacterized protein {ECO:0000313|EnsemblPlants:AES95486})
Lcu.2RBY.5g012830	31272067	31276255	(Uncharacterized protein {ECO:0000313|EnsemblPlants:KEH30676}) (WEB family plant protein {ECO:0000313|EMBL:KEH30676.1})
Lcu.2RBY.5g012840	31608589	31609523	(Uncharacterized protein {ECO:0000313|EMBL:AFK42931.1})
Lcu.2RBY.5g012850	31634302	31635853	(Uncharacterized protein {ECO:0000313|EMBL:AES86543.2, ECO:0000313|EnsemblPlants:AES86543})
Lcu.2RBY.5g012860	31807345	31811820	(LRR receptor-like kinase {ECO:0000313|EMBL:AES95473.1}) (Uncharacterized protein {ECO:0000313|EnsemblPlants:AES95473})
Lcu.2RBY.5g012870	31876777	31880854	(LRR receptor-like kinase {ECO:0000313|EMBL:AES95477.1}) (Uncharacterized protein {ECO:0000313|EnsemblPlants:AES95477})
Lcu.2RBY.5g012880	31944718	31947068	(Uncharacterized protein {ECO:0000313|EMBL:KRH39755.1})
Lcu.2RBY.5g012890	31947097	31960500	(LRR receptor-like kinase {ECO:0000313|EMBL:AES95473.1}) (Uncharacterized protein {ECO:0000313|EnsemblPlants:AES95473})
Lcu.2RBY.5g012900	31963511	31963999	(Uncharacterized protein {ECO:0000313|EMBL:KEH32473.1, ECO:0000313|EnsemblPlants:KEH32473})
Lcu.2RBY.5g012910	31974215	31977356	(LRR receptor-like kinase {ECO:0000313|EMBL:AES95473.1}) (Uncharacterized protein {ECO:0000313|EnsemblPlants:AES95473})
Lcu.2RBY.5g012920	31977358	31978552	(LRR receptor-like kinase {ECO:0000313|EMBL:AES95473.1}) (Uncharacterized protein {ECO:0000313|EnsemblPlants:AES95473})
Lcu.2RBY.5g012930	32006468	32008912	hypothetical protein
Lcu.2RBY.5g012940	32082797	32085382	hypothetical protein
Lcu.2RBY.5g012950	32102188	32110708	(LRR receptor-like kinase {ECO:0000313|EMBL:AES95473.1}) (Uncharacterized protein {ECO:0000313|EnsemblPlants:AES95473})
Lcu.2RBY.5g012960	32128807	32140870	(Uncharacterized protein {ECO:0000313|EnsemblPlants:AET03156}) (Vacuolar sorting-associated-like protein {ECO:0000313|EMBL:AET03156.2})
Lcu.2RBY.5g012970	32142171	32143635	(Uncharacterized protein {ECO:0000313|EnsemblPlants:AET03156}) (Vacuolar sorting-associated-like protein {ECO:0000313|EMBL:AET03156.2})
Lcu.2RBY.5g012980	32147903	32148331	(Uncharacterized protein {ECO:0000313|EMBL:KOM42769.1})
Lcu.2RBY.5g012990	32149580	32151574	(LRR receptor-like kinase family protein {ECO:0000313|EMBL:AES95471.1}) (Uncharacterized protein {ECO:0000313|EnsemblPlants:AES95471})
Lcu.2RBY.5g013000	32277520	32283129	(LRR receptor-like kinase {ECO:0000313|EMBL:AES95477.1}) (Uncharacterized protein {ECO:0000313|EnsemblPlants:AES95477})
Lcu.2RBY.5g013010	32278879	32279282	(Uncharacterized protein {ECO:0000313|EMBL:KOM56062.1})
Lcu.2RBY.5g013020	32382058	32392242	(Uncharacterized protein {ECO:0000313|EnsemblPlants:AET03156}) (Vacuolar sorting-associated-like protein {ECO:0000313|EMBL:AET03156.2})
Lcu.2RBY.5g013030	32458879	32464753	(BZIP transcription factor {ECO:0000313|EMBL:AES96559.2}) (Uncharacterized protein {ECO:0000313|EnsemblPlants:AES96559})
Lcu.2RBY.5g013040	32469620	32476449	(Beta-amylase-like protein {ECO:0000313|EMBL:AES95499.1}) (Uncharacterized protein {ECO:0000313|EnsemblPlants:AES95499})
Lcu.2RBY.5g013050	32478940	32483942	(Ulp1 protease family, carboxy-terminal domain protein {ECO:0000313|EMBL:KEH29526.1}) (Uncharacterized protein {ECO:0000313|EnsemblPlants:KEH29526})
Lcu.2RBY.5g013060	32515711	32519956	(Uncharacterized protein {ECO:0000313|EnsemblPlants:AES95502}) (Zinc finger, C3HC4 type (RING finger) protein {ECO:0000313|EMBL:AES95502.1})
Lcu.2RBY.5g013070	32562953	32563945	(Gag-pro {ECO:0000313|EMBL:ACX37123.1})
Lcu.2RBY.5g013080	32565000	32566118	(Pol polyprotein {ECO:0000313|EMBL:AIL24045.1}) (Fragment)
Lcu.2RBY.5g013090	32567407	32570157	(Uncharacterized protein {ECO:0000313|EMBL:ESW16152.1}) (Fragment)
Lcu.2RBY.5g013100	32575999	32581588	hypothetical protein
Lcu.2RBY.5g013110	32598159	32603854	(Uncharacterized protein {ECO:0000313|EMBL:KRH39733.1, ECO:0000313|EnsemblPlants:GLYMA09G35050.1})
Lcu.2RBY.5g013120	32665965	32666277	(Organelle transcript processing protein, putative {ECO:0000313|EMBL:KEH33843.1}) (Uncharacterized protein {ECO:0000313|EnsemblPlants:KEH33843})
Lcu.2RBY.5g013130	32666434	32670558	(Carbon catabolite repressor-like protein {ECO:0000313|EMBL:AES95504.1}) (Uncharacterized protein {ECO:0000313|EnsemblPlants:AES95504})
Lcu.2RBY.5g013140	32671800	32672667	(Uncharacterized protein {ECO:0000313|EMBL:AES95506.1, ECO:0000313|EnsemblPlants:AES95506})
Lcu.2RBY.5g013150	32744894	32745927	(Uncharacterized protein {ECO:0000313|EMBL:AES95506.1, ECO:0000313|EnsemblPlants:AES95506})
Lcu.2RBY.5g013160	32763440	32765181	(HXXXD-type acyl-transferase family protein {ECO:0000313|EMBL:AES95508.1}) (Uncharacterized protein {ECO:0000313|EnsemblPlants:AES95508})
Lcu.2RBY.5g013170	32771482	32772572	(Uncharacterized protein {ECO:0000313|EMBL:AFK41514.1})
Lcu.2RBY.5g013180	32787825	32791850	(Nodulin-like/MFS transporter {ECO:0000313|EMBL:AES95511.1}) (Uncharacterized protein {ECO:0000313|EnsemblPlants:AES95511})
Lcu.2RBY.5g013190	32791972	32793747	(Glycosyltransferase family protein {ECO:0000313|EMBL:AES95512.1}) (Uncharacterized protein {ECO:0000313|EnsemblPlants:AES95512})
Lcu.2RBY.5g013200	32793952	32796417	(Tyrosine kinase family protein {ECO:0000313|EMBL:AES95513.1}) (Uncharacterized protein {ECO:0000313|EnsemblPlants:AES95513})
Lcu.2RBY.5g013210	32804002	32804736	(Uncharacterized protein {ECO:0000313|EMBL:AES95514.1, ECO:0000313|EnsemblPlants:AES95514})
Lcu.2RBY.5g013220	32887507	32887878	(Cellular nucleic acid-binding protein {ECO:0000313|EMBL:AES85043.1})
Lcu.2RBY.5g013230	32896085	32901950	hypothetical protein
Lcu.2RBY.5g013240	32980123	32981613	(Uncharacterized protein {ECO:0000313|EMBL:AES95515.1, ECO:0000313|EnsemblPlants:AES95515})
Lcu.2RBY.5g013250	32981551	32985956	(Clathrin-binding protein {ECO:0000313|EMBL:AES95516.1}) (Uncharacterized protein {ECO:0000313|EnsemblPlants:AES95516})
Lcu.2RBY.5g013260	33029899	33035406	(Uncharacterized protein {ECO:0000313|EMBL:KEH33741.1, ECO:0000313|EnsemblPlants:KEH33741})
Lcu.2RBY.5g013270	33067064	33067454	(Uncharacterized protein {ECO:0000313|EMBL:KMT17457.1})
Lcu.2RBY.5g013280	33100913	33111830	(LRR receptor-like kinase {ECO:0000313|EMBL:AES95527.2}) (Uncharacterized protein {ECO:0000313|EnsemblPlants:AES95527})
Lcu.2RBY.5g013290	33122470	33134443	(Uncharacterized protein {ECO:0000313|EMBL:AFK40432.1})
Lcu.2RBY.5g013300	33137550	33138332	(Uncharacterized protein {ECO:0000313|EMBL:KEH20947.1, ECO:0000313|EnsemblPlants:KEH20947})
Lcu.2RBY.5g013310	33219410	33220936	(Cytochrome P450 family protein {ECO:0000313|EMBL:AES95528.1}) (Uncharacterized protein {ECO:0000313|EnsemblPlants:AES95528})
Lcu.2RBY.5g013320	33235589	33236224	(Gag protease polyprotein {ECO:0000313|EMBL:EOX94092.1})
Lcu.2RBY.5g013330	33257554	33261066	(Uncharacterized protein {ECO:0000313|EnsemblPlants:AES95529}) (Zinc finger protein, putative {ECO:0000313|EMBL:AES95529.1})
Lcu.2RBY.5g013340	33261780	33265274	(Uncharacterized protein {ECO:0000313|EMBL:BAT99768.1})
Lcu.2RBY.5g013350	33265984	33269250	hypothetical protein
Lcu.2RBY.5g013360	33381035	33384835	(Ankyrin domain protein {ECO:0000313|EMBL:AES95531.2}) (Uncharacterized protein {ECO:0000313|EnsemblPlants:AES95531})
Lcu.2RBY.5g013370	33408915	33409550	(Putative polyprotein {ECO:0000313|EMBL:CAC44142.1}) (Fragment)
Lcu.2RBY.5g013380	33410503	33411209	(RNA-directed DNA polymerase (Reverse transcriptase) Zinc finger, CCHC-type Peptidase aspartic, active site Retrotransposon gag protein {ECO:0000313|EMBL:ABD28293.1})
Lcu.2RBY.5g013390	33441632	33443883	(F-box/kelch-repeat protein SKIP25, putative {ECO:0000313|EMBL:AES95534.1}) (Uncharacterized protein {ECO:0000313|EnsemblPlants:AES95534})
Lcu.2RBY.5g013400	33510260	33523757	(ATP-dependent DNA helicase RecQ family protein {ECO:0000313|EMBL:AES95535.1}) (Uncharacterized protein {ECO:0000313|EnsemblPlants:AES95535})
Lcu.2RBY.5g013410	33645406	33656596	(Neutral alpha-glucosidase {ECO:0000313|EMBL:KEH27669.1}) (Uncharacterized protein {ECO:0000313|EnsemblPlants:KEH27669})
Lcu.2RBY.5g013420	33674757	33675174	(Uncharacterized protein {ECO:0000313|EMBL:BAU03215.1}) (Fragment)
Lcu.2RBY.5g013430	33675258	33676683	(Uncharacterized protein {ECO:0000313|EMBL:KEH18428.1, ECO:0000313|EnsemblPlants:KEH18428})
Lcu.2RBY.5g013440	33677614	33678417	(Ulp1 protease family, carboxy-terminal domain protein {ECO:0000313|EMBL:KEH15720.1}) (Uncharacterized protein {ECO:0000313|EnsemblPlants:KEH15720}) (Fragment)
Lcu.2RBY.5g013450	33715871	33730071	(Neutral alpha-glucosidase {ECO:0000313|EMBL:AES95537.1}) (Uncharacterized protein {ECO:0000313|EnsemblPlants:AES95537})
Lcu.2RBY.5g013460	33729409	33732149	Ubiquinol oxidase {ECO:0000256|RuleBase:RU003779} (1.10.3.11 {ECO:0000256|RuleBase:RU003779})
Lcu.2RBY.5g013470	33736424	33740203	(Sodium:solute symporter family protein {ECO:0000313|EMBL:AES95541.1}) (Uncharacterized protein {ECO:0000313|EnsemblPlants:AES95541})
Lcu.2RBY.5g013480	33739600	33749226	Formin-like protein {ECO:0000256|RuleBase:RU361260}
Lcu.2RBY.5g013490	33753891	33773930	(Transcription initiation factor TFIID protein, putative {ECO:0000313|EMBL:AES95544.2}) (Uncharacterized protein {ECO:0000313|EnsemblPlants:AES95544})
Lcu.2RBY.5g013500	33786016	33789550	(LRR and ubiquitin-like domain plant-like protein {ECO:0000313|EMBL:KEH33115.1}) (Uncharacterized protein {ECO:0000313|EMBL:AFK34885.1, ECO:0000313|EnsemblPlants:KEH33115})
Lcu.2RBY.5g013510	33791429	33792077	(Pentatricopeptide (PPR) repeat protein {ECO:0000313|EMBL:KEH40997.1}) (Uncharacterized protein {ECO:0000313|EnsemblPlants:KEH40997})
Lcu.2RBY.5g013520	33792083	33792673	(Pentatricopeptide (PPR) repeat protein {ECO:0000313|EMBL:KEH41004.1}) (Uncharacterized protein {ECO:0000313|EnsemblPlants:KEH41004})
Lcu.2RBY.5g013530	33792967	33796259	(UPF0496 plant-like protein {ECO:0000313|EMBL:KEH30404.1}) (Uncharacterized protein {ECO:0000313|EnsemblPlants:KEH30404})
Lcu.2RBY.5g013540	33890252	33890873	(ORF1 {ECO:0000313|EMBL:ACX37122.1}) (Fragment)
Lcu.2RBY.5g013550	34016200	34019559	(Aldehyde oxidase 1 {ECO:0000313|EMBL:ABS32108.1})
Lcu.2RBY.5g013560	34019587	34021307	(Aldehyde oxidase 1 {ECO:0000313|EMBL:ABS32108.1})
Lcu.2RBY.5g013570	34215362	34216052	(BnaA08g13920D protein {ECO:0000313|EMBL:CDY14261.1})
Lcu.2RBY.5g013580	34224111	34224503	(Gag/pol polyprotein {ECO:0000313|EMBL:AAQ82037.1})
Lcu.2RBY.5g013590	34281122	34285575	(Ribonuclease P protein subunit P38, related protein {ECO:0000313|EMBL:AES95546.1}) (Uncharacterized protein {ECO:0000313|EnsemblPlants:AES95546})
Lcu.2RBY.5g013600	34285658	34287615	(Uncharacterized protein {ECO:0000313|EnsemblPlants:AES95549}) (Zinc finger, C3HC4 type (RING finger) protein {ECO:0000313|EMBL:AES95549.1})
Lcu.2RBY.5g013610	34301857	34304812	(Uncharacterized protein {ECO:0000313|EnsemblPlants:AES95549}) (Zinc finger, C3HC4 type (RING finger) protein {ECO:0000313|EMBL:AES95549.1})
Lcu.2RBY.5g013620	34371284	34371778	(Uncharacterized protein {ECO:0000313|EnsemblPlants:AES95550}) (Zinc finger, C3HC4 type (RING finger) protein {ECO:0000313|EMBL:AES95550.1})
Lcu.2RBY.5g013630	34393138	34394874	(Acyl-CoA-binding domain protein {ECO:0000313|EMBL:AES95551.1}) (Uncharacterized protein {ECO:0000313|EMBL:AFK39941.1, ECO:0000313|EnsemblPlants:AES95551})
Lcu.2RBY.5g013640	34430035	34432371	(DUF223 domain protein {ECO:0000313|EMBL:AES86792.2}) (Uncharacterized protein {ECO:0000313|EnsemblPlants:AES86792})
Lcu.2RBY.5g013650	34434044	34441079	(Plant OB fold protein, putative {ECO:0000313|EMBL:KEH17058.1}) (Uncharacterized protein {ECO:0000313|EnsemblPlants:KEH17058})
Lcu.2RBY.5g013660	34443974	34446829	60S ribosomal protein L13 {ECO:0000256|RuleBase:RU000572}
Lcu.2RBY.5g013670	34457129	34460231	(Uncharacterized protein {ECO:0000313|EMBL:KEH20947.1, ECO:0000313|EnsemblPlants:KEH20947})
Lcu.2RBY.5g013680	34659455	34661765	(Neutral amino acid transporter {ECO:0000313|EMBL:AES95554.2}) (Uncharacterized protein {ECO:0000313|EnsemblPlants:AES95554})
Lcu.2RBY.5g013690	34774924	34775768	(Ulp1 protease family, carboxy-terminal domain protein {ECO:0000313|EMBL:KEH15720.1}) (Uncharacterized protein {ECO:0000313|EnsemblPlants:KEH15720}) (Fragment)
Lcu.2RBY.5g013700	34781806	34784321	(Kinesin-like protein {ECO:0000313|EMBL:AES95555.1}) (Uncharacterized protein {ECO:0000313|EnsemblPlants:AES95555})
Lcu.2RBY.5g013710	34805632	34807550	(DUF4378 domain protein {ECO:0000313|EMBL:KEH42338.1}) (Uncharacterized protein {ECO:0000313|EnsemblPlants:KEH42338})
Lcu.2RBY.5g013720	34933107	34936662	ATP-dependent Clp protease proteolytic subunit {ECO:0000256|RuleBase:RU003567}
Lcu.2RBY.5g013730	34960255	34964107	(CYCLOPS {ECO:0000313|EMBL:ABU63669.1})
Lcu.2RBY.5g013740	34967394	34971452	(Transmembrane protein, putative {ECO:0000313|EMBL:AES95563.1}) (Uncharacterized protein {ECO:0000313|EnsemblPlants:AES95563})
Lcu.2RBY.5g013750	34997592	34998063	(Uncharacterized protein {ECO:0000313|EMBL:KEH36274.1, ECO:0000313|EnsemblPlants:KEH36274})
Lcu.2RBY.5g013760	34999313	35000225	(Uncharacterized protein {ECO:0000313|EMBL:KEH43411.1, ECO:0000313|EnsemblPlants:KEH43411})
Lcu.2RBY.5g013770	35054882	35057614	(Transmembrane protein, putative {ECO:0000313|EMBL:AES95568.1}) (Uncharacterized protein {ECO:0000313|EnsemblPlants:AES95568})
Lcu.2RBY.5g013780	35097823	35107055	(Divergent CCT motif protein {ECO:0000313|EMBL:AES92112.1}) (Uncharacterized protein {ECO:0000313|EMBL:AFK42364.1, ECO:0000313|EnsemblPlants:AES92112})
Lcu.2RBY.5g013790	35098154	35107000	hypothetical protein
Lcu.2RBY.5g013800	35133954	35135985	(Predicted protein {ECO:0000313|EMBL:EDQ81092.1})
Lcu.2RBY.5g013810	35181137	35181915	(Putative uncharacterized protein {ECO:0000313|EMBL:ABD32857.1})
Lcu.2RBY.5g013820	35182631	35183077	(Uncharacterized protein {ECO:0000313|EMBL:KEH33078.1, ECO:0000313|EnsemblPlants:KEH33078})
Lcu.2RBY.5g013830	35296887	35301356	(Methyltransferase PMT16, putative {ECO:0000313|EMBL:AES95570.1}) (Uncharacterized protein {ECO:0000313|EnsemblPlants:AES95570})
Lcu.2RBY.5g013840	35355605	35355729	hypothetical protein
Lcu.2RBY.5g013850	35465711	35474338	(Cyclin-dependent kinase {ECO:0000313|EMBL:AES95574.1}) (Uncharacterized protein {ECO:0000313|EnsemblPlants:AES95574})
Lcu.2RBY.5g013860	35498411	35502027	(Brevis RADIX-like protein {ECO:0000313|EMBL:AES95575.2}) (Uncharacterized protein {ECO:0000313|EnsemblPlants:AES95575})
Lcu.2RBY.5g013870	35561402	35561747	(Uncharacterized protein {ECO:0000313|EMBL:KHN47557.1}) (Fragment)
Lcu.2RBY.5g013880	35563716	35565585	(Transmembrane protein, putative {ECO:0000313|EMBL:AES95578.1}) (Uncharacterized protein {ECO:0000313|EnsemblPlants:AES95578})
Lcu.2RBY.5g013890	35607565	35610449	(39S ribosomal protein L47 {ECO:0000313|EMBL:AES94571.2}) (Uncharacterized protein {ECO:0000313|EMBL:AFK49098.1, ECO:0000313|EnsemblPlants:AES94571})
Lcu.2RBY.5g013900	35613261	35636557	(Uncharacterized protein {ECO:0000313|EMBL:ESW12848.1}) (Fragment)
Lcu.2RBY.5g013910	35641275	35642342	hypothetical protein
Lcu.2RBY.5g013920	35643406	35649699	(Uncharacterized protein {ECO:0000313|EMBL:BAT79663.1})
Lcu.2RBY.5g013930	35650088	35653113	(Uncharacterized protein {ECO:0000313|EMBL:KMT15637.1})
Lcu.2RBY.5g013940	35665486	35669129	(Histone-lysine N-methyltransferase {ECO:0000313|EMBL:AES95579.2}) (Uncharacterized protein {ECO:0000313|EnsemblPlants:AES95579})
Lcu.2RBY.5g013950	35690893	35692200	(Histone-lysine N-methyltransferase {ECO:0000313|EMBL:AES95579.2}) (Uncharacterized protein {ECO:0000313|EnsemblPlants:AES95579})
Lcu.2RBY.5g013960	35798795	35801790	(Growth-regulating factor {ECO:0000313|EMBL:AES95580.1}) (Uncharacterized protein {ECO:0000313|EnsemblPlants:AES95580})
Lcu.2RBY.5g013970	35874771	35895093	(Gag/pol polyprotein {ECO:0000313|EMBL:AAQ82035.1}) (Fragment)
Lcu.2RBY.5g013980	35928359	35934141	(Mps one binder kinase activator-like protein 1A {ECO:0000313|EMBL:AES95591.1}) (Uncharacterized protein {ECO:0000313|EMBL:AFK36591.1, ECO:0000313|EnsemblPlants:AES95591})
Lcu.2RBY.5g013990	36008170	36012059	(Transmembrane 45B-like protein {ECO:0000313|EMBL:AES95592.1}) (Uncharacterized protein {ECO:0000313|EnsemblPlants:AES95592})
Lcu.2RBY.5g014000	36124291	36139490	(Pleckstrin-like (PH) and lipid-binding START domain protein {ECO:0000313|EMBL:KEH27681.1}) (Uncharacterized protein {ECO:0000313|EnsemblPlants:KEH27681})
Lcu.2RBY.5g014010	36156427	36158625	Glycosyltransferase {ECO:0000256|RuleBase:RU362057} (2.4.1.- {ECO:0000256|RuleBase:RU362057})
Lcu.2RBY.5g014020	36187780	36191718	(Plant/K24G6-12 protein {ECO:0000313|EMBL:AES95595.2}) (Uncharacterized protein {ECO:0000313|EnsemblPlants:AES95595})
Lcu.2RBY.5g014030	36233053	36235773	(Pinoresinol-lariciresinol reductase-like protein {ECO:0000313|EMBL:AES95597.1}) (Uncharacterized protein {ECO:0000313|EnsemblPlants:AES95597})
Lcu.2RBY.5g014040	36304565	36305786	(Uncharacterized protein {ECO:0000313|EMBL:KEH18428.1, ECO:0000313|EnsemblPlants:KEH18428})
Lcu.2RBY.5g014050	36331642	36332731	(F-box protein interaction domain protein {ECO:0000313|EMBL:AES95604.2}) (Uncharacterized protein {ECO:0000313|EnsemblPlants:AES95604})
Lcu.2RBY.5g014060	36630912	36631678	hypothetical protein
Lcu.2RBY.5g014070	36638464	36641269	(4-coumarate:CoA ligase-like protein {ECO:0000313|EMBL:AES72329.1}) (Uncharacterized protein {ECO:0000313|EnsemblPlants:AES72329})
Lcu.2RBY.5g014080	36642765	36647122	(4-coumarate:CoA ligase-like protein {ECO:0000313|EMBL:AES72328.1}) (Uncharacterized protein {ECO:0000313|EnsemblPlants:AES72328})
Lcu.2RBY.5g014090	36736919	36739385	(Myb-like transcription factor family protein {ECO:0000313|EMBL:AES95614.2}) (Uncharacterized protein {ECO:0000313|EnsemblPlants:AES95614})
Lcu.2RBY.5g014100	36742901	36743865	hypothetical protein
Lcu.2RBY.5g014110	36929932	36933659	(Transmembrane protein, putative {ECO:0000313|EMBL:AES95615.1}) (Uncharacterized protein {ECO:0000313|EnsemblPlants:AES95615})
Lcu.2RBY.5g014120	36960739	36964705	(50S ribosomal protein L35 {ECO:0000313|EMBL:AES95616.1}) (Uncharacterized protein {ECO:0000313|EnsemblPlants:AES95616})
Lcu.2RBY.5g014130	37000221	37005581	(ERD (Early-responsive to dehydration stress) family protein {ECO:0000313|EMBL:AES95620.1}) (Uncharacterized protein {ECO:0000313|EnsemblPlants:AES95620})
Lcu.2RBY.5g014140	37020422	37020930	(Ulp1 protease family, carboxy-terminal domain protein {ECO:0000313|EMBL:KEH29526.1}) (Uncharacterized protein {ECO:0000313|EnsemblPlants:KEH29526})
Lcu.2RBY.5g014150	37095230	37097809	Phosphoribulokinase {ECO:0000256|RuleBase:RU004082} (2.7.1.19 {ECO:0000256|RuleBase:RU004082})
Lcu.2RBY.5g014160	37125952	37126245	hypothetical protein
Lcu.2RBY.5g014170	37129131	37136707	(Secretory carrier-associated membrane protein {ECO:0000313|EMBL:AES95643.1}) (Uncharacterized protein {ECO:0000313|EnsemblPlants:AES95643})
Lcu.2RBY.5g014180	37174568	37175840	(F-box-like protein {ECO:0000313|EMBL:KEH30391.1}) (Uncharacterized protein {ECO:0000313|EnsemblPlants:KEH30391})
Lcu.2RBY.5g014190	37183598	37189152	(Leucine-rich receptor-like kinase family protein {ECO:0000313|EMBL:KEH19867.1}) (Uncharacterized protein {ECO:0000313|EnsemblPlants:KEH19867})
Lcu.2RBY.5g014200	37200403	37204728	(Disease resistance protein (CC-NBS-LRR class) family protein {ECO:0000313|EMBL:AES95653.1}) (Uncharacterized protein {ECO:0000313|EnsemblPlants:AES95653})
Lcu.2RBY.5g014210	37277806	37278099	hypothetical protein
Lcu.2RBY.5g014220	37359548	37365225	(DEAD-box ATP-dependent RNA helicase {ECO:0000313|EMBL:AES95648.1}) (Uncharacterized protein {ECO:0000313|EnsemblPlants:AES95648})
Lcu.2RBY.5g014230	37374001	37374590	hypothetical protein
Lcu.2RBY.5g014240	37378128	37381757	(Disease resistance protein (CC-NBS-LRR class) family protein {ECO:0000313|EMBL:AES95654.2}) (Uncharacterized protein {ECO:0000313|EnsemblPlants:AES95654})
Lcu.2RBY.5g014250	37438796	37443241	(Carboxy-terminal domain cyclin {ECO:0000313|EMBL:KEH35765.1}) (Uncharacterized protein {ECO:0000313|EnsemblPlants:KEH35765})
Lcu.2RBY.5g014260	37448573	37456371	(Dimerizations protein, putative {ECO:0000313|EMBL:KEH27686.1}) (Uncharacterized protein {ECO:0000313|EnsemblPlants:KEH27686})
Lcu.2RBY.5g014270	37457571	37458175	hypothetical protein
Lcu.2RBY.5g014280	37466522	37468988	(Uncharacterized protein {ECO:0000313|EMBL:AES95658.1, ECO:0000313|EnsemblPlants:AES95658})
Lcu.2RBY.5g014290	37468962	37469745	(Transmembrane protein, putative {ECO:0000313|EMBL:AES95659.2}) (Uncharacterized protein {ECO:0000313|EnsemblPlants:AES95659})
Lcu.2RBY.5g014300	37542881	37548043	(26S proteasome non-ATPase regulatory subunit-like protein {ECO:0000313|EMBL:AES95660.1}) (Uncharacterized protein {ECO:0000313|EnsemblPlants:AES95660})
Lcu.2RBY.5g014310	37553942	37560899	(Extra-large GTP-binding protein {ECO:0000313|EMBL:AES95661.1}) (Uncharacterized protein {ECO:0000313|EnsemblPlants:AES95661})
Lcu.2RBY.5g014320	37602597	37604583	(RNA-directed DNA polymerase (Reverse transcriptase) Zinc finger, CCHC-type Peptidase aspartic, active site Retrotransposon gag protein {ECO:0000313|EMBL:ABD28293.1})
Lcu.2RBY.5g014330	37640960	37642850	(Uncharacterized protein {ECO:0000313|EnsemblPlants:GLYMA01G01521.1})
Lcu.2RBY.5g014340	37643474	37647541	(E2F/DP family winged-helix DNA-binding domain protein {ECO:0000313|EMBL:AES95664.1}) (Uncharacterized protein {ECO:0000313|EnsemblPlants:AES95664})
Lcu.2RBY.5g014350	37649086	37652865	(Uncharacterized protein {ECO:0000313|EMBL:ESW30229.1})
Lcu.2RBY.5g014360	37688932	37689322	hypothetical protein
Lcu.2RBY.5g014370	37827253	37830287	(Plant/F3C3-6 protein {ECO:0000313|EMBL:AES95666.1}) (Uncharacterized protein {ECO:0000313|EnsemblPlants:AES95666})
Lcu.2RBY.5g014380	37901727	37905827	(Uncharacterized protein {ECO:0000313|EMBL:ESW30227.1})
Lcu.2RBY.5g014390	37905996	37909317	(Ankyrin repeat protein {ECO:0000313|EMBL:AES95682.2}) (Uncharacterized protein {ECO:0000313|EnsemblPlants:AES95682})
Lcu.2RBY.5g014400	37909460	37909849	(Ankyrin repeat protein {ECO:0000313|EMBL:AES95682.2}) (Uncharacterized protein {ECO:0000313|EnsemblPlants:AES95682})
Lcu.2RBY.5g014410	37910851	37911726	(Uncharacterized protein {ECO:0000313|EnsemblPlants:AES69519}) (Zinc finger, C3HC4 type (RING finger) family protein {ECO:0000313|EMBL:AES69519.1})
Lcu.2RBY.5g014420	37915745	37916848	(Uncharacterized protein {ECO:0000313|EnsemblPlants:AES97991}) (Zinc finger, C3HC4 type (RING finger) protein {ECO:0000313|EMBL:AES97991.1})
Lcu.2RBY.5g014430	38014349	38015300	(Uncharacterized protein {ECO:0000313|EnsemblPlants:AES69519}) (Zinc finger, C3HC4 type (RING finger) family protein {ECO:0000313|EMBL:AES69519.1})
Lcu.2RBY.5g014440	38023423	38024583	(Uncharacterized protein {ECO:0000313|EnsemblPlants:AES69519}) (Zinc finger, C3HC4 type (RING finger) family protein {ECO:0000313|EMBL:AES69519.1})
Lcu.2RBY.5g014450	38032755	38033129	(Uncharacterized protein {ECO:0000313|EnsemblPlants:AES97991}) (Zinc finger, C3HC4 type (RING finger) protein {ECO:0000313|EMBL:AES97991.1})
Lcu.2RBY.5g014460	38033137	38033914	(Uncharacterized protein {ECO:0000313|EnsemblPlants:AES69519}) (Zinc finger, C3HC4 type (RING finger) family protein {ECO:0000313|EMBL:AES69519.1})
Lcu.2RBY.5g014470	38035688	38037621	(Outer envelope pore protein {ECO:0000313|EMBL:KEH39437.1}) (Uncharacterized protein {ECO:0000313|EMBL:AFK43169.1, ECO:0000313|EnsemblPlants:KEH39437})
Lcu.2RBY.5g014480	38045370	38046529	(Uncharacterized protein {ECO:0000313|EnsemblPlants:AES97991}) (Zinc finger, C3HC4 type (RING finger) protein {ECO:0000313|EMBL:AES97991.1})
Lcu.2RBY.5g014490	38171014	38174208	(Uncharacterized protein {ECO:0000313|EMBL:KHN40423.1})
Lcu.2RBY.5g014500	38205289	38206531	(Uncharacterized protein {ECO:0000313|EMBL:KEH20947.1, ECO:0000313|EnsemblPlants:KEH20947})
Lcu.2RBY.5g014510	38246225	38249948	(LRR and NB-ARC domain disease resistance protein, putative {ECO:0000313|EMBL:AES95690.2}) (Uncharacterized protein {ECO:0000313|EnsemblPlants:AES95690})
Lcu.2RBY.5g014520	38260746	38264216	(Putative uncharacterized protein {ECO:0000313|EMBL:AES83994.1})
Lcu.2RBY.5g014530	38300438	38301799	(NBS-LRR resistance protein {ECO:0000313|EMBL:AES95694.1}) (Uncharacterized protein {ECO:0000313|EnsemblPlants:AES95694})
Lcu.2RBY.5g014540	38301857	38302099	(NBS-LRR resistance protein {ECO:0000313|EMBL:AES95694.1}) (Uncharacterized protein {ECO:0000313|EnsemblPlants:AES95694})
Lcu.2RBY.5g014550	38317790	38318384	(Ubiquitin carboxyl-terminal hydrolase 12 {ECO:0000313|EMBL:KHN00014.1})
Lcu.2RBY.5g014560	38331598	38336581	(Uncharacterized protein {ECO:0000313|EnsemblPlants:AES95695}) (rRNA-processing EBP2-like protein {ECO:0000313|EMBL:AES95695.2})
Lcu.2RBY.5g014570	38359385	38364069	(BZIP transcription factor family protein {ECO:0000313|EMBL:AES95732.2}) (Uncharacterized protein {ECO:0000313|EnsemblPlants:AES95732})
Lcu.2RBY.5g014580	38392273	38395633	(Uncharacterized protein {ECO:0000313|EMBL:ESW30236.1})
Lcu.2RBY.5g014590	38451403	38455065	Xyloglucan endotransglucosylase/hydrolase {ECO:0000256|RuleBase:RU361120} (2.4.1.207 {ECO:0000256|RuleBase:RU361120})
Lcu.2RBY.5g014600	38484169	38488662	(Cellulose synthase-like protein {ECO:0000313|EMBL:AES95755.1}) (Uncharacterized protein {ECO:0000313|EnsemblPlants:AES95755})
Lcu.2RBY.5g014610	38522576	38523353	(Ulp1 protease family, carboxy-terminal domain protein {ECO:0000313|EMBL:KEH29526.1}) (Uncharacterized protein {ECO:0000313|EnsemblPlants:KEH29526})
Lcu.2RBY.5g014620	38603515	38603702	(Uncharacterized protein {ECO:0000313|EMBL:AFK33407.1})
Lcu.2RBY.5g014630	38609979	38613795	(Alpha/beta superfamily hydrolase {ECO:0000313|EMBL:AES95757.2}) (Uncharacterized protein {ECO:0000313|EnsemblPlants:AES95757})
Lcu.2RBY.5g014640	38692294	38692733	hypothetical protein
Lcu.2RBY.5g014650	38875980	38886784	Glycerol-3-phosphate acyltransferase, chloroplastic (GPAT) (2.3.1.15) (Precursor)
Lcu.2RBY.5g014660	38887743	38890905	Dolichyl-diphosphooligosaccharide--protein glycosyltransferase subunit DAD1 (Oligosaccharyl transferase subunit DAD1) (2.4.99.18) (Defender against cell death 1) (DAD-1) (Peadad)
Lcu.2RBY.5g014670	38949450	38952517	(Rossmann-fold NAD(P)-binding domain protein {ECO:0000313|EMBL:AES95763.1}) (Uncharacterized protein {ECO:0000313|EnsemblPlants:AES95763})
Lcu.2RBY.5g014680	38966693	38969955	(Survival motor neuron protein {ECO:0000313|EMBL:AES95768.1}) (Uncharacterized protein {ECO:0000313|EnsemblPlants:AES95768})
Lcu.2RBY.5g014690	38987006	38989732	(Uncharacterized protein {ECO:0000313|EMBL:KHN17375.1})
Lcu.2RBY.5g014700	39217239	39218140	(Uncharacterized protein {ECO:0000313|EMBL:KRH01022.1})
Lcu.2RBY.5g014710	39221339	39226504	(Homeobox leucine zipper protein {ECO:0000313|EMBL:AES95769.1}) (Uncharacterized protein {ECO:0000313|EnsemblPlants:AES95769})
Lcu.2RBY.5g014720	39527385	39528021	(Uncharacterized protein {ECO:0000313|EMBL:AES66404.2, ECO:0000313|EnsemblPlants:AES66404})
Lcu.2RBY.5g014730	39540796	39543397	(Maternal effect embryo arrest protein {ECO:0000313|EMBL:KEH37079.1}) (Uncharacterized protein {ECO:0000313|EnsemblPlants:KEH37079})
Lcu.2RBY.5g014740	39547597	39548718	(Transmembrane amino acid transporter family protein {ECO:0000313|EMBL:KEH43996.1}) (Uncharacterized protein {ECO:0000313|EnsemblPlants:KEH43996})
Lcu.2RBY.5g014750	39548836	39550924	Clathrin heavy chain {ECO:0000256|PIRNR:PIRNR002290}
Lcu.2RBY.5g014760	39562962	39564127	(Uncharacterized protein {ECO:0000313|EMBL:KEH18428.1, ECO:0000313|EnsemblPlants:KEH18428})
Lcu.2RBY.5g014770	39569061	39571619	hypothetical protein
Lcu.2RBY.5g014780	39581209	39583209	hypothetical protein
Lcu.2RBY.5g014790	39890118	39890438	(Gag/pol polyprotein {ECO:0000313|EMBL:AAQ82033.1}) (Fragment)
Lcu.2RBY.5g014800	39908860	39916043	(Transcription factor jumonji family protein {ECO:0000313|EMBL:AES95773.1}) (Uncharacterized protein {ECO:0000313|EnsemblPlants:AES95773})
Lcu.2RBY.5g014810	39932726	39937006	(Gag-pro {ECO:0000313|EMBL:ACX37123.1})
Lcu.2RBY.5g014820	39944160	39946544	(Auxin efflux carrier family protein {ECO:0000313|EMBL:AET03524.2}) (Uncharacterized protein {ECO:0000313|EnsemblPlants:AET03524})
Lcu.2RBY.5g014830	39987028	39988235	(NAC transcription factor-like protein {ECO:0000313|EMBL:AES72663.1}) (Uncharacterized protein {ECO:0000313|EnsemblPlants:AES72663})
Lcu.2RBY.5g014840	40091365	40096960	hypothetical protein
Lcu.2RBY.5g014850	40286317	40288149	(Inactive poly [ADP-ribose] polymerase RCD1 {ECO:0000313|EMBL:KHN38948.1})
Lcu.2RBY.5g014860	40290063	40290947	(Putative ribonuclease H protein {ECO:0000313|EMBL:KHN28363.1}) (Fragment)
Lcu.2RBY.5g014870	40370785	40396934	(Uncharacterized protein {ECO:0000313|EMBL:BAT95929.1})
Lcu.2RBY.5g014880	40836184	40841954	(MYB transcription factor MYB34 {ECO:0000313|EMBL:ABO32773.1})
Lcu.2RBY.5g014890	40848863	40849521	(Uncharacterized protein {ECO:0000313|EMBL:KEH18428.1, ECO:0000313|EnsemblPlants:KEH18428})
Lcu.2RBY.5g014900	40879112	40879973	(Uncharacterized protein {ECO:0000313|EMBL:KEH17080.1, ECO:0000313|EnsemblPlants:KEH17080})
Lcu.2RBY.5g014910	40895041	40895516	(Uncharacterized protein {ECO:0000313|EMBL:BAT99603.1}) (Fragment)
Lcu.2RBY.5g014920	41092137	41093468	(Uncharacterized protein {ECO:0000313|EnsemblPlants:GLYMA17G02461.1})
Lcu.2RBY.5g014930	41134933	41138881	(Inactive shikimate kinase-like protein {ECO:0000313|EMBL:AES95789.1}) (Uncharacterized protein {ECO:0000313|EnsemblPlants:AES95789})
Lcu.2RBY.5g014940	41393196	41395312	hypothetical protein
Lcu.2RBY.5g014950	41481688	41491569	(Uncharacterized protein {ECO:0000313|EMBL:AGV40509.1})
Lcu.2RBY.5g014960	41632497	41635508	Plastoglobulin-1, chloroplastic (Precursor)
Lcu.2RBY.5g014970	41645832	41646381	(Uncharacterized protein {ECO:0000313|EMBL:KHN47598.1}) (Fragment)
Lcu.2RBY.5g014980	41651491	41651973	(H+-transporting two-sector ATPase, alpha/beta subunit, central region, related {ECO:0000313|EMBL:ABD32575.1})
Lcu.2RBY.5g014990	41652988	41655647	(Uncharacterized protein {ECO:0000313|EMBL:AFK49349.1})
Lcu.2RBY.5g015000	41732849	41734941	(Transmembrane protein, putative {ECO:0000313|EMBL:AES95795.2}) (Uncharacterized protein {ECO:0000313|EnsemblPlants:AES95795})
Lcu.2RBY.5g015010	41770233	41775048	(Putative uncharacterized protein {ECO:0000313|EMBL:ACJ84492.1})
Lcu.2RBY.5g015020	41820521	41824238	(Uncharacterized protein {ECO:0000313|EMBL:KRH74378.1, ECO:0000313|EnsemblPlants:GLYMA01G01960.1})
Lcu.2RBY.5g015030	41991030	41995907	(Heat shock transcription factor A3 {ECO:0000313|EMBL:AES95803.1}) (Uncharacterized protein {ECO:0000313|EnsemblPlants:AES95803})
Lcu.2RBY.5g015040	41996703	41999856	(Uncharacterized protein {ECO:0000313|EMBL:KEH27702.1, ECO:0000313|EnsemblPlants:KEH27702})
Lcu.2RBY.5g015050	42016750	42033483	(PPR containing plant-like protein {ECO:0000313|EMBL:AES95804.2}) (Uncharacterized protein {ECO:0000313|EnsemblPlants:AES95804})
Lcu.2RBY.5g015060	42036460	42042552	(NDR1/HIN1-like protein {ECO:0000313|EMBL:AES95805.1}) (Uncharacterized protein {ECO:0000313|EnsemblPlants:AES95805})
Lcu.2RBY.5g015070	42124761	42128062	(Putative uncharacterized protein {ECO:0000313|EMBL:ACU18153.1})
Lcu.2RBY.5g015080	42176691	42178170	(Uncharacterized protein {ECO:0000313|EMBL:KEH18428.1, ECO:0000313|EnsemblPlants:KEH18428})
Lcu.2RBY.5g015090	42180744	42182115	(Uncharacterized protein {ECO:0000313|EMBL:BAT95929.1})
Lcu.2RBY.5g015100	42190888	42191375	(Uncharacterized protein {ECO:0000313|EMBL:KEH18428.1, ECO:0000313|EnsemblPlants:KEH18428})
Lcu.2RBY.5g015110	42201839	42203023	(Glutathione S-transferase-like protein {ECO:0000313|EMBL:AES90081.1}) (Intracellular chloride channel {ECO:0000313|EMBL:ABC75353.2}) (Uncharacterized protein {ECO:0000313|EnsemblPlants:AES90081})
Lcu.2RBY.5g015120	42267787	42272088	(Uncharacterized protein {ECO:0000313|EMBL:KEH20947.1, ECO:0000313|EnsemblPlants:KEH20947})
Lcu.2RBY.5g015130	42321359	42328878	(ABC transporter B family-like protein {ECO:0000313|EMBL:AES95808.1}) (Uncharacterized protein {ECO:0000313|EnsemblPlants:AES95808})
Lcu.2RBY.5g015140	42328527	42342202	Histone H3 {ECO:0000256|RuleBase:RU004471}
Lcu.2RBY.5g015150	42411561	42426159	hypothetical protein
Lcu.2RBY.5g015160	42452417	42453059	Histone H3 {ECO:0000256|RuleBase:RU004471}
Lcu.2RBY.5g015170	42472639	42474876	(Cysteine-rich RLK (Receptor-like kinase) protein {ECO:0000313|EMBL:AES70851.2}) (Uncharacterized protein {ECO:0000313|EnsemblPlants:AES70851})
Lcu.2RBY.5g015180	42475075	42476304	(Cysteine-rich RLK (Receptor-like kinase) protein {ECO:0000313|EMBL:AES70849.1}) (Uncharacterized protein {ECO:0000313|EnsemblPlants:AES70849})
Lcu.2RBY.5g015190	42561400	42562400	hypothetical protein
Lcu.2RBY.5g015200	42695212	42696120	(Integrase, catalytic region Ribonuclease H {ECO:0000313|EMBL:ABD28291.1})
Lcu.2RBY.5g015210	42751179	42752724	(Myb transcription factor {ECO:0000313|EMBL:AES95816.1}) (Uncharacterized protein {ECO:0000313|EnsemblPlants:AES95816})
Lcu.2RBY.5g015220	42763533	42764827	hypothetical protein
Lcu.2RBY.5g015230	42870807	42871183	(Gag/pol polyprotein {ECO:0000313|EMBL:AAQ82037.1})
Lcu.2RBY.5g015240	42879406	42879821	(Uncharacterized protein {ECO:0000313|EMBL:KHN19732.1}) (Fragment)
Lcu.2RBY.5g015250	42964844	42967871	Eukaryotic translation initiation factor 6 {ECO:0000256|HAMAP-Rule:MF_03132} (eIF-6 {ECO:0000256|HAMAP-Rule:MF_03132})
Lcu.2RBY.5g015260	42968359	42970732	(SNARE associated family protein {ECO:0000313|EMBL:AES95821.1}) (Uncharacterized protein {ECO:0000313|EnsemblPlants:AES95821})
Lcu.2RBY.5g015270	42987644	42991110	(RNA recognition motif {ECO:0000313|EMBL:AES95822.1}) (Uncharacterized protein {ECO:0000313|EnsemblPlants:AES95822})
Lcu.2RBY.5g015280	43038275	43039199	(Eukaryotic translation initiation factor 2c {ECO:0000313|EMBL:KEH29936.1}) (Uncharacterized protein {ECO:0000313|EnsemblPlants:KEH29936})
Lcu.2RBY.5g015290	43318199	43321048	(TPR repeat protein {ECO:0000313|EMBL:AES95823.1}) (Uncharacterized protein {ECO:0000313|EnsemblPlants:AES95823})
Lcu.2RBY.5g015300	43345531	43346578	hypothetical protein
Lcu.2RBY.5g015310	43431452	43432087	Beta-galactosidase {ECO:0000256|RuleBase:RU000675} (3.2.1.23 {ECO:0000256|RuleBase:RU000675})
Lcu.2RBY.5g015320	43432147	43433889	Beta-galactosidase {ECO:0000256|RuleBase:RU000675} (3.2.1.23 {ECO:0000256|RuleBase:RU000675})
Lcu.2RBY.5g015330	43454381	43456532	Beta-galactosidase {ECO:0000256|RuleBase:RU000675} (3.2.1.23 {ECO:0000256|RuleBase:RU000675})
Lcu.2RBY.5g015340	43460685	43461635	Beta-galactosidase {ECO:0000256|RuleBase:RU000675} (3.2.1.23 {ECO:0000256|RuleBase:RU000675})
Lcu.2RBY.5g015350	43474355	43475512	Beta-galactosidase {ECO:0000256|RuleBase:RU000675} (3.2.1.23 {ECO:0000256|RuleBase:RU000675})
Lcu.2RBY.5g015360	43488715	43490861	Beta-galactosidase {ECO:0000256|RuleBase:RU000675} (3.2.1.23 {ECO:0000256|RuleBase:RU000675})
Lcu.2RBY.5g015370	43699022	43699225	Beta-galactosidase {ECO:0000256|RuleBase:RU000675} (3.2.1.23 {ECO:0000256|RuleBase:RU000675})
Lcu.2RBY.5g015380	43699286	43701031	Beta-galactosidase {ECO:0000256|RuleBase:RU000675} (3.2.1.23 {ECO:0000256|RuleBase:RU000675})
Lcu.2RBY.5g015390	43762746	43763590	(Uncharacterized protein {ECO:0000313|EMBL:KEH18428.1, ECO:0000313|EnsemblPlants:KEH18428})
Lcu.2RBY.5g015400	43764480	43765305	(Ulp1 protease family, carboxy-terminal domain protein {ECO:0000313|EMBL:AES66041.1}) (Uncharacterized protein {ECO:0000313|EnsemblPlants:AES66041})
Lcu.2RBY.5g015410	43813677	43816354	(Cinnamoyl-CoA reductase-like protein {ECO:0000313|EMBL:AES95830.1}) (Uncharacterized protein {ECO:0000313|EnsemblPlants:AES95830})
Lcu.2RBY.5g015420	43865830	43870577	(Uncharacterized protein {ECO:0000313|EMBL:KEH33741.1, ECO:0000313|EnsemblPlants:KEH33741})
Lcu.2RBY.5g015430	43880407	43898648	hypothetical protein
Lcu.2RBY.5g015440	43986897	43988931	hypothetical protein
Lcu.2RBY.5g015450	44045231	44047093	hypothetical protein
Lcu.2RBY.5g015460	44092477	44094176	(RING-H2 zinc finger protein {ECO:0000313|EMBL:AES95832.2}) (Uncharacterized protein {ECO:0000313|EnsemblPlants:AES95832})
Lcu.2RBY.5g015470	44096275	44099374	(RNA-binding (RRM/RBD/RNP motif) family protein {ECO:0000313|EMBL:AES95833.1}) (Uncharacterized protein {ECO:0000313|EnsemblPlants:AES95833})
Lcu.2RBY.5g015480	44216843	44219753	(Uncharacterized protein {ECO:0000313|EMBL:KCW71781.1})
Lcu.2RBY.5g015490	44243854	44255032	(Putative uncharacterized protein {ECO:0000313|EMBL:EEC75181.1})
Lcu.2RBY.5g015500	44255055	44258221	(Flavin containing monooxygenase-like protein, putative {ECO:0000313|EMBL:KEH15346.1}) (Uncharacterized protein {ECO:0000313|EnsemblPlants:KEH15346}) (Fragment)
Lcu.2RBY.5g015510	44440199	44441119	hypothetical protein
Lcu.2RBY.5g015520	44480307	44480908	(GRF zinc finger protein {ECO:0000313|EMBL:AES63399.1}) (Uncharacterized protein {ECO:0000313|EnsemblPlants:AES63399})
Lcu.2RBY.5g015530	44664467	44667812	(PLATZ transcription factor family protein {ECO:0000313|EMBL:AES95843.1}) (Uncharacterized protein {ECO:0000313|EnsemblPlants:AES95843})
Lcu.2RBY.5g015540	44730559	44730935	(Uncharacterized protein {ECO:0000313|EMBL:BAU03215.1}) (Fragment)
Lcu.2RBY.5g015550	44731062	44732553	(Uncharacterized protein {ECO:0000313|EMBL:KEH18428.1, ECO:0000313|EnsemblPlants:KEH18428})
Lcu.2RBY.5g015560	44811102	44812264	(DUF740 family protein {ECO:0000313|EMBL:AES95851.1}) (Uncharacterized protein {ECO:0000313|EnsemblPlants:AES95851})
Lcu.2RBY.5g015570	44886826	44887845	(AIG2-like (Avirulence induced protein) family protein {ECO:0000313|EMBL:AES95855.2}) (Uncharacterized protein {ECO:0000313|EnsemblPlants:AES95855})
Lcu.2RBY.5g015580	44897334	44899101	(Uncharacterized protein {ECO:0000313|EMBL:AES95856.1, ECO:0000313|EnsemblPlants:AES95856})
Lcu.2RBY.5g015590	45062193	45062529	(RNA-directed DNA polymerase (Reverse transcriptase) Ribonuclease H {ECO:0000313|EMBL:ABN06136.1})
Lcu.2RBY.5g015600	45130453	45130888	(Gag/pol polyprotein {ECO:0000313|EMBL:AAQ82037.1})
Lcu.2RBY.5g015620	45178839	45180604	hypothetical protein
Lcu.2RBY.5g015610	45178839	45181525	(Uncharacterized protein {ECO:0000313|EMBL:KHN38925.1})
Lcu.2RBY.5g015630	45181697	45185949	(Ubiquitin carboxyl-terminal hydrolase-like protein {ECO:0000313|EMBL:AES95862.2}) (Uncharacterized protein {ECO:0000313|EnsemblPlants:AES95862})
Lcu.2RBY.5g015640	45257838	45258575	(Uncharacterized protein {ECO:0000313|EMBL:KHN47557.1}) (Fragment)
Lcu.2RBY.5g015650	45324967	45328786	(Basic helix loop helix (BHLH) family transcription factor {ECO:0000313|EMBL:AES95867.1}) (Uncharacterized protein {ECO:0000313|EnsemblPlants:AES95867})
Lcu.2RBY.5g015660	45350003	45350805	(Putative ovule protein {ECO:0000313|EMBL:JAP23747.1}) (Fragment)
Lcu.2RBY.5g015670	45485969	45486506	(Uncharacterized protein {ECO:0000313|EMBL:KEH26362.1, ECO:0000313|EnsemblPlants:KEH26362})
Lcu.2RBY.5g015680	45536446	45537197	(Plant/MZA15-19 protein, putative {ECO:0000313|EMBL:AES95870.1}) (Uncharacterized protein {ECO:0000313|EnsemblPlants:AES95870})
Lcu.2RBY.5g015690	45537214	45540131	(Uncharacterized protein {ECO:0000313|EMBL:AES95871.1, ECO:0000313|EnsemblPlants:AES95871})
Lcu.2RBY.5g015700	45641258	45645472	(Uncharacterized protein {ECO:0000313|EnsemblPlants:AES95880}) (VQ motif protein {ECO:0000313|EMBL:AES95880.1})
Lcu.2RBY.5g015710	45653572	45654381	(Ulp1 protease family, carboxy-terminal domain protein {ECO:0000313|EMBL:KEH29526.1}) (Uncharacterized protein {ECO:0000313|EnsemblPlants:KEH29526})
Lcu.2RBY.5g015720	45676480	45677230	(GRF zinc finger protein {ECO:0000313|EMBL:KEH26742.1}) (Uncharacterized protein {ECO:0000313|EnsemblPlants:KEH26742})
Lcu.2RBY.5g015730	45712325	45713270	(Myb/SANT-like DNA-binding domain protein {ECO:0000313|EMBL:AES62126.1}) (Uncharacterized protein {ECO:0000313|EnsemblPlants:AES62126})
Lcu.2RBY.5g015740	45724416	45726717	(Abscisic acid receptor PYR1-like protein {ECO:0000313|EMBL:AES95873.2}) (Uncharacterized protein {ECO:0000313|EnsemblPlants:AES95873})
Lcu.2RBY.5g015750	45935648	45937457	(Uncharacterized protein {ECO:0000313|EMBL:AES95875.1, ECO:0000313|EnsemblPlants:AES95875})
Lcu.2RBY.5g015760	45938076	45940818	(Carnitine/acylcarnitine carrier-like protein {ECO:0000313|EMBL:AES95876.1}) (Uncharacterized protein {ECO:0000313|EnsemblPlants:AES95876})
Lcu.2RBY.5g015770	45941304	45954326	(Sphingolipid transporter spinster-like protein, putative {ECO:0000313|EMBL:AES95881.1}) (Uncharacterized protein {ECO:0000313|EnsemblPlants:AES95881})
Lcu.2RBY.5g015780	46058292	46060442	(Uncharacterized protein {ECO:0000313|EMBL:KEH33891.1, ECO:0000313|EnsemblPlants:KEH33891})
Lcu.2RBY.5g015790	46078676	46079464	(Ectonucleotide pyrophosphatase/phosphodiesterase {ECO:0000313|EMBL:AES77159.1}) (Uncharacterized protein {ECO:0000313|EnsemblPlants:AES77159})
Lcu.2RBY.5g015800	46081736	46087938	(Starch synthase {ECO:0000313|EMBL:AES95883.2}) (Uncharacterized protein {ECO:0000313|EnsemblPlants:AES95883})
Lcu.2RBY.5g015810	46120036	46125129	(SPT2 chromatin protein {ECO:0000313|EMBL:AES95884.1}) (Uncharacterized protein {ECO:0000313|EnsemblPlants:AES95884})
Lcu.2RBY.5g015820	46383217	46383899	(B3 DNA-binding domain protein {ECO:0000313|EMBL:KEH41436.1}) (Uncharacterized protein {ECO:0000313|EnsemblPlants:KEH41436})
Lcu.2RBY.5g015830	46420507	46426886	(Phosphoenolpyruvate carboxykinase [ATP] protein {ECO:0000313|EMBL:AES95885.1}) (Uncharacterized protein {ECO:0000313|EnsemblPlants:AES95885})
Lcu.2RBY.5g015840	46438877	46441900	(Replication factor-A carboxy-terminal domain protein {ECO:0000313|EMBL:KEH26533.1}) (Uncharacterized protein {ECO:0000313|EnsemblPlants:KEH26533})
Lcu.2RBY.5g015850	46606743	46607332	(Uncharacterized protein {ECO:0000313|EMBL:ESR45564.1}) (Fragment)
Lcu.2RBY.5g015860	46607347	46607875	(Uncharacterized protein {ECO:0000313|EMBL:KRH18640.1})
Lcu.2RBY.5g015870	46607906	46608731	(Transcription factor GAMYB {ECO:0000313|EMBL:KHN30812.1})
Lcu.2RBY.5g015880	46629915	46631289	hypothetical protein
Lcu.2RBY.5g015890	46714530	46715221	hypothetical protein
Lcu.2RBY.5g015900	46778226	46781087	(Uncharacterized protein {ECO:0000313|EnsemblPlants:KEH27721}) (Zinc finger protein {ECO:0000313|EMBL:ABY48131.1}) (Zinc finger, C3HC4 type (RING finger) protein {ECO:0000313|EMBL:KEH27721.1})
Lcu.2RBY.5g015910	47034981	47035626	(Gag/pol polyprotein {ECO:0000313|EMBL:AAQ82033.1}) (Fragment)
Lcu.2RBY.5g015920	47110471	47110856	(Uncharacterized protein {ECO:0000313|EMBL:ESW12848.1}) (Fragment)
Lcu.2RBY.5g015930	47113304	47113966	(DUF679 domain membrane protein {ECO:0000313|EMBL:AES77459.1}) (Uncharacterized protein {ECO:0000313|EnsemblPlants:AES77459})
Lcu.2RBY.5g015940	47113995	47119625	Auxin-induced protein {ECO:0000256|RuleBase:RU004549}
Lcu.2RBY.5g015950	47123927	47124269	hypothetical protein
Lcu.2RBY.5g015960	47148515	47148859	hypothetical protein
Lcu.2RBY.5g015970	47338226	47338911	(Uncharacterized protein {ECO:0000313|EMBL:KEH18428.1, ECO:0000313|EnsemblPlants:KEH18428})
Lcu.2RBY.5g015980	47339870	47340462	(Ulp1 protease family, carboxy-terminal domain protein {ECO:0000313|EMBL:KEH15720.1}) (Uncharacterized protein {ECO:0000313|EnsemblPlants:KEH15720}) (Fragment)
Lcu.2RBY.5g015990	47380320	47380933	(PPR containing plant-like protein {ECO:0000313|EMBL:AES62230.2}) (Uncharacterized protein {ECO:0000313|EnsemblPlants:AES62230})
Lcu.2RBY.5g016000	47381125	47381463	(Homeobox domain, ZF-HD class protein {ECO:0000313|EMBL:AES77411.1}) (Homeobox domain, ZF-HD class ZF-HD homeobox protein Cys/His-rich dimerisation region Homeodomain-like {ECO:0000313|EMBL:ABN05735.1}) (Uncharacterized protein {ECO:0000313|EnsemblPlants:AES77411})
Lcu.2RBY.5g016010	47437209	47438781	(Uncharacterized protein {ECO:0000313|EMBL:KOM31278.1})
Lcu.2RBY.5g016020	47538110	47547434	(Uncharacterized protein {ECO:0000313|EMBL:KOM57939.1})
Lcu.2RBY.5g016030	47547719	47548063	(Uncharacterized protein {ECO:0000313|EMBL:BAT92691.1})
Lcu.2RBY.5g016040	47897691	47898483	(Uncharacterized protein {ECO:0000313|EMBL:KRH74436.1, ECO:0000313|EnsemblPlants:GLYMA01G02360.1})
Lcu.2RBY.5g016050	48200253	48201399	hypothetical protein
Lcu.2RBY.5g016060	48282111	48282745	(CCHC-type integrase {ECO:0000313|EMBL:EOY03075.1})
Lcu.2RBY.5g016070	48399135	48403602	(Uncharacterized protein {ECO:0000313|EMBL:KEH29597.1, ECO:0000313|EnsemblPlants:KEH29597})
Lcu.2RBY.5g016080	48604106	48604984	(Uncharacterized protein {ECO:0000313|EnsemblPlants:KEH43232}) (WD repeat phosphoinositide-interacting-like protein {ECO:0000313|EMBL:KEH43232.1})
Lcu.2RBY.5g016090	48657513	48660456	(Uncharacterized protein {ECO:0000313|EMBL:AES95895.2, ECO:0000313|EnsemblPlants:AES95895})
Lcu.2RBY.5g016100	48666480	48668768	(BHLH transcription factor {ECO:0000313|EMBL:ABY48134.1}) (Transcription factor bHLH93 {ECO:0000313|EMBL:AES95896.1}) (Uncharacterized protein {ECO:0000313|EnsemblPlants:AES95896})
Lcu.2RBY.5g016110	48686297	48687742	(Uncharacterized protein {ECO:0000313|EMBL:BAT88686.1})
Lcu.2RBY.5g016120	48822281	48823365	(Ulp1 protease family, carboxy-terminal domain protein {ECO:0000313|EMBL:AES66041.1}) (Uncharacterized protein {ECO:0000313|EnsemblPlants:AES66041})
Lcu.2RBY.5g016130	48837556	48841116	(Uncharacterized protein {ECO:0000313|EMBL:ESW31346.1})
Lcu.2RBY.5g016140	48897042	48897622	(Cellular nucleic acid-binding protein {ECO:0000313|EMBL:AES83069.1})
Lcu.2RBY.5g016150	48913834	48918860	(Ulp1 protease family, carboxy-terminal domain protein {ECO:0000313|EMBL:KEH29526.1}) (Uncharacterized protein {ECO:0000313|EnsemblPlants:KEH29526})
Lcu.2RBY.5g016160	48928172	48931643	(Glycoside hydrolase family 3 protein {ECO:0000313|EMBL:AES95902.1}) (Uncharacterized protein {ECO:0000313|EnsemblPlants:AES95902})
Lcu.2RBY.5g016170	48941677	48941940	hypothetical protein
Lcu.2RBY.5g016180	48995786	49005542	(Uncharacterized protein {ECO:0000313|EMBL:EOY19264.1})
Lcu.2RBY.5g016190	49130410	49131756	(Uncharacterized protein {ECO:0000313|EMBL:KEH40277.1, ECO:0000313|EnsemblPlants:KEH40277})
Lcu.2RBY.5g016200	49132221	49207569	(Uncharacterized protein {ECO:0000313|EMBL:ERN18100.1})
Lcu.2RBY.5g016210	49319118	49319908	(Anaphase-promoting complex subunit 11 RING-H2 finger protein {ECO:0000313|EMBL:KEH43424.1}) (Uncharacterized protein {ECO:0000313|EnsemblPlants:KEH43424})
Lcu.2RBY.5g016220	49320058	49321441	hypothetical protein
Lcu.2RBY.5g016230	49326868	49327451	(Anaphase-promoting complex subunit 11 RING-H2 finger protein {ECO:0000313|EMBL:KEH43424.1}) (Uncharacterized protein {ECO:0000313|EnsemblPlants:KEH43424})
Lcu.2RBY.5g016240	49327925	49329041	hypothetical protein
Lcu.2RBY.5g016250	49370686	49371432	(E3 ubiquitin-protein ligase LIN-like protein, putative {ECO:0000313|EMBL:KEH43296.1})
Lcu.2RBY.5g016260	49417073	49436197	hypothetical protein
Lcu.2RBY.5g016270	49462712	49463020	hypothetical protein
Lcu.2RBY.5g016280	49466587	49473259	(DNA-binding protein, putative {ECO:0000313|EMBL:AES95905.1}) (Glycine-rich protein {ECO:0000313|EMBL:ABY48136.1}) (Uncharacterized protein {ECO:0000313|EnsemblPlants:AES95905})
Lcu.2RBY.5g016290	49510021	49522015	(ATP-dependent DNA helicase 2 subunit Ku70 {ECO:0000313|EMBL:AES63112.2}) (Uncharacterized protein {ECO:0000313|EnsemblPlants:AES63112})
Lcu.2RBY.5g016300	49551266	49558255	hypothetical protein
Lcu.2RBY.5g016310	49552470	49555422	(Cancer-related nucleoside-triphosphatase-like protein {ECO:0000313|EMBL:KEH27623.1}) (Uncharacterized protein {ECO:0000313|EnsemblPlants:KEH27623})
Lcu.2RBY.5g016320	49578533	49581099	(Endoribonuclease E-like protein {ECO:0000313|EMBL:AES95906.1}) (Uncharacterized protein {ECO:0000313|EnsemblPlants:AES95906})
Lcu.2RBY.5g016330	49609293	49609676	(Uncharacterized protein {ECO:0000313|EMBL:KEH28726.1, ECO:0000313|EnsemblPlants:KEH28726})
Lcu.2RBY.5g016340	49626783	49629866	hypothetical protein
Lcu.2RBY.5g016350	49627562	49637733	(AT hook motif DNA-binding family protein {ECO:0000313|EMBL:KEH42820.1}) (Uncharacterized protein {ECO:0000313|EnsemblPlants:KEH42820})
Lcu.2RBY.5g016360	49656010	49659604	(ABC transporter {ECO:0000313|EMBL:ABY48138.1}) (STR2 {ECO:0000313|EMBL:ACV73543.1}) (Uncharacterized protein {ECO:0000313|EnsemblPlants:AES95907}) (White-brown-complex ABC transporter family protein {ECO:0000313|EMBL:AES95907.1})
Lcu.2RBY.5g016370	49678259	49686205	Nodulation receptor kinase (2.7.11.1) (Precursor)
Lcu.2RBY.5g016380	49686978	49688446	(Uncharacterized protein {ECO:0000313|EMBL:ESW30324.1})
Lcu.2RBY.5g016390	49700820	49704774	(Replication factor-A carboxy-terminal domain protein {ECO:0000313|EMBL:KEH37857.1}) (Uncharacterized protein {ECO:0000313|EnsemblPlants:KEH37857})
Lcu.2RBY.5g016400	49707241	49714534	(Uncharacterized protein {ECO:0000313|EnsemblPlants:AES95911}) (Zincin-like metalloprotease family protein {ECO:0000313|EMBL:AES95911.2})
Lcu.2RBY.5g016410	49715332	49720177	Serine hydroxymethyltransferase, mitochondrial (SHMT) (2.1.2.1) (Glycine hydroxymethyltransferase) (Serine methylase) (Precursor)
Lcu.2RBY.5g016420	49849636	49850404	(Uncharacterized protein {ECO:0000313|EMBL:KEH18428.1, ECO:0000313|EnsemblPlants:KEH18428})
Lcu.2RBY.5g016430	49850454	49852805	(Ulp1 protease family, carboxy-terminal domain protein {ECO:0000313|EMBL:KEH29526.1}) (Uncharacterized protein {ECO:0000313|EnsemblPlants:KEH29526})
Lcu.2RBY.5g016440	50026413	50027302	(Uncharacterized protein {ECO:0000313|EMBL:AES95915.1, ECO:0000313|EnsemblPlants:AES95915})
Lcu.2RBY.5g016450	50112831	50113157	(RNA-directed DNA polymerase (Reverse transcriptase) Ribonuclease H {ECO:0000313|EMBL:ABN06136.1})
Lcu.2RBY.5g016460	50204563	50232607	(MADS-box transcription factor {ECO:0000313|EMBL:AES95917.1}) (Uncharacterized protein {ECO:0000313|EnsemblPlants:AES95917})
Lcu.2RBY.5g016470	50236075	50237668	(Uncharacterized protein {ECO:0000313|EMBL:KEH18428.1, ECO:0000313|EnsemblPlants:KEH18428})
Lcu.2RBY.5g016480	50262149	50264166	(Uncharacterized protein {ECO:0000313|EMBL:KEH18428.1, ECO:0000313|EnsemblPlants:KEH18428})
Lcu.2RBY.5g016490	50348910	50349998	(Gag/pol polyprotein {ECO:0000313|EMBL:AAQ82037.1})
Lcu.2RBY.5g016500	50378306	50382667	(Lectin {ECO:0000313|EMBL:ABY48144.1}) (Legume lectin family protein {ECO:0000313|EMBL:AES95920.1}) (Uncharacterized protein {ECO:0000313|EnsemblPlants:AES95920})
Lcu.2RBY.5g016510	50383560	50385420	(Uncharacterized protein {ECO:0000313|EMBL:KOM55364.1})
Lcu.2RBY.5g016520	50587960	50588712	(Lectin {ECO:0000313|EMBL:ABY48144.1}) (Legume lectin family protein {ECO:0000313|EMBL:AES95920.1}) (Uncharacterized protein {ECO:0000313|EnsemblPlants:AES95920})
Lcu.2RBY.5g016530	50607648	50610128	(DUF241 domain protein {ECO:0000313|EMBL:AES89149.1}) (Uncharacterized protein {ECO:0000313|EnsemblPlants:AES89149})
Lcu.2RBY.5g016540	50622008	50622826	(Lectin {ECO:0000313|EMBL:ABY48148.1}) (Legume lectin beta domain protein {ECO:0000313|EMBL:AES95928.2}) (Uncharacterized protein {ECO:0000313|EnsemblPlants:AES95928})
Lcu.2RBY.5g016550	50642507	50642924	(U3 small nucleolar RNA-associated-like protein {ECO:0000313|EMBL:KEH37417.1}) (Uncharacterized protein {ECO:0000313|EnsemblPlants:KEH37417})
LcSPL6a	50698226	50701135	Chickpea NCBI GeneID 101505285
Lcu.2RBY.5g016570	50832430	50833687	(Uncharacterized protein {ECO:0000313|EMBL:AFK40603.1})
Lcu.2RBY.5g016580	50832473	50833647	(Ion channel regulatory protein UNC-93 {ECO:0000313|EMBL:KEH23993.1}) (Uncharacterized protein {ECO:0000313|EnsemblPlants:KEH23993})
Lcu.2RBY.5g016590	50834334	50836654	(CDPK-related kinase {ECO:0000313|EMBL:KEH35671.1}) (Uncharacterized protein {ECO:0000313|EnsemblPlants:KEH35671})
Lcu.2RBY.5g016600	50845733	50848784	(Heat shock protein {ECO:0000313|EMBL:AII99889.1})
Lcu.2RBY.5g016610	50849461	50860127	(RPAP1-like, carboxy-terminal protein {ECO:0000313|EMBL:AES97160.2}) (Uncharacterized protein {ECO:0000313|EnsemblPlants:AES97160})
Lcu.2RBY.5g016620	50865597	50869287	(Fatty acyl-CoA reductase-like protein {ECO:0000313|EMBL:KEH41771.1}) (Uncharacterized protein {ECO:0000313|EnsemblPlants:KEH41771})
Lcu.2RBY.5g016630	50870584	50871666	(RPAP1-like, carboxy-terminal protein {ECO:0000313|EMBL:AES97160.2}) (Uncharacterized protein {ECO:0000313|EnsemblPlants:AES97160})
Lcu.2RBY.5g016640	50871831	50872093	(Uncharacterized protein {ECO:0000313|EMBL:KEH40575.1, ECO:0000313|EnsemblPlants:KEH40575})
Lcu.2RBY.5g016650	50875197	50875931	(Uncharacterized protein {ECO:0000313|EMBL:KHN47557.1}) (Fragment)
Lcu.2RBY.5g016660	50896126	50897586	hypothetical protein
Lcu.2RBY.5g016670	51154291	51155135	(Cellular nucleic acid-binding protein {ECO:0000313|EMBL:AES83069.1})
Lcu.2RBY.5g016680	51180591	51182236	(Uncharacterized protein {ECO:0000313|EnsemblPlants:AES97159}) (YABBY-like transcription factor CRABS CLAW-like protein {ECO:0000313|EMBL:AES97159.1})
Lcu.2RBY.5g016690	51205228	51207176	(RNA recognition motif {ECO:0000313|EMBL:AES98175.2}) (Uncharacterized protein {ECO:0000313|EnsemblPlants:AES98175})
Lcu.2RBY.5g016700	51217842	51219925	(Magnesium transporter MRS2-like protein {ECO:0000313|EMBL:KEH38916.1}) (Uncharacterized protein {ECO:0000313|EnsemblPlants:KEH38916})
Lcu.2RBY.5g016710	51218943	51220995	(DUF241 domain protein {ECO:0000313|EMBL:AES89149.1}) (Uncharacterized protein {ECO:0000313|EnsemblPlants:AES89149})
Lcu.2RBY.5g016720	51474031	51474592	(Ubiquitin-binding WIYLD domain protein {ECO:0000313|EMBL:KEH43048.1}) (Uncharacterized protein {ECO:0000313|EnsemblPlants:KEH43048})
Lcu.2RBY.5g016730	51495562	51498235	(Salicylic acid carboxyl methyltransferase {ECO:0000313|EMBL:AES97152.1}) (Uncharacterized protein {ECO:0000313|EnsemblPlants:AES97152})
Lcu.2RBY.5g016740	51499307	51499889	(Tryptophan-tRNA ligase {ECO:0000313|EMBL:KEH17905.1}) (Tryptophanyl-tRNA synthetase {ECO:0000313|EMBL:AES83323.1}) (Uncharacterized protein {ECO:0000313|EnsemblPlants:KEH17905})
Lcu.2RBY.5g016750	51513670	51515134	(Retrovirus-related Pol polyprotein from transposon TNT 1-94 {ECO:0000313|EMBL:KHN34741.1}) (Fragment)
Lcu.2RBY.5g016760	51761743	51768845	(Uncharacterized protein {ECO:0000313|EMBL:KEH18428.1, ECO:0000313|EnsemblPlants:KEH18428})
Lcu.2RBY.5g016770	51878015	51879126	(Uncharacterized protein {ECO:0000313|EMBL:KRH04841.1, ECO:0000313|EnsemblPlants:GLYMA17G26461.1})
Lcu.2RBY.5g016780	51881846	51883517	(Phenylcoumaran benzylic ether reductase-like protein {ECO:0000313|EMBL:AES68424.1}) (Uncharacterized protein {ECO:0000313|EnsemblPlants:AES68424})
Lcu.2RBY.5g016790	52484167	52487352	Alpha-1,4-glucan-protein synthase [UDP-forming] (2.4.1.-) (Reversibly glycosylated polypeptide 1) (UDP-glucose:protein transglucosylase) (UPTG)
Lcu.2RBY.5g016800	52638351	52639977	Glycosyltransferase {ECO:0000256|RuleBase:RU362057} (2.4.1.- {ECO:0000256|RuleBase:RU362057})
Lcu.2RBY.5g016810	52734915	52739324	(Uncharacterized protein {ECO:0000313|EMBL:KOM25958.1})
Lcu.2RBY.5g016820	52740395	52741092	(Signal peptidase complex subunit 3B-like protein {ECO:0000313|EMBL:AES69354.1}) (Uncharacterized protein {ECO:0000313|EMBL:AFK42433.1, ECO:0000313|EnsemblPlants:AES69354})
Lcu.2RBY.5g016830	52787214	52787753	hypothetical protein
Lcu.2RBY.5g016840	52805153	52808433	(Uncharacterized protein {ECO:0000313|EMBL:ESW08271.1})
Lcu.2RBY.5g016850	52809600	52813756	(LRR receptor-like kinase family protein {ECO:0000313|EMBL:AES97136.1}) (Uncharacterized protein {ECO:0000313|EnsemblPlants:AES97136})
Lcu.2RBY.5g016860	52887845	52888792	(Uncharacterized protein {ECO:0000313|EMBL:KEH18428.1, ECO:0000313|EnsemblPlants:KEH18428})
Lcu.2RBY.5g016870	52888796	52900740	(Ulp1 protease family, carboxy-terminal domain protein {ECO:0000313|EMBL:KEH29526.1}) (Uncharacterized protein {ECO:0000313|EnsemblPlants:KEH29526})
Lcu.2RBY.5g016880	53066115	53068937	(Uncharacterized protein {ECO:0000313|EMBL:EMJ16774.1})
Lcu.2RBY.5g016890	53099034	53102639	(Cytochrome b5-like heme/steroid-binding domain protein {ECO:0000313|EMBL:AES97122.1}) (Uncharacterized protein {ECO:0000313|EnsemblPlants:AES97122})
Lcu.2RBY.5g016900	53691258	53692537	hypothetical protein
Lcu.2RBY.5g016910	53725763	53730943	Potassium transporter {ECO:0000256|RuleBase:RU321113}
Lcu.2RBY.5g016920	53741514	53744187	(Peptidyl-prolyl cis-trans isomerase E-like protein {ECO:0000313|EMBL:AES97070.1}) (Uncharacterized protein {ECO:0000313|EMBL:AFK35482.1, ECO:0000313|EnsemblPlants:AES97070})
Lcu.2RBY.5g016930	53744009	53747290	Folate synthesis bifunctional protein, mitochondrial {ECO:0000303|PubMed:9118956} (6-hydroxymethyl-7,8-dihydropterin pyrophosphokinase {ECO:0000303|PubMed:9118956}) (HPPK {ECO:0000303|PubMed:9118956}) (2.7.6.3 {ECO:0000269|PubMed:9118956}) (2-amino-4-hydroxy-6-hydroxymethyldihydropteridine diphosphokinase) (7,8-dihydro-6-hydroxymethylpterin-pyrophosphokinase) (PPPK) (Dihydropteroate synthase {ECO…
Lcu.2RBY.5g016940	53747360	53750825	(PfkB family carbohydrate kinase {ECO:0000313|EMBL:AES97072.1}) (Uncharacterized protein {ECO:0000313|EnsemblPlants:AES97072})
Lcu.2RBY.5g016950	53750704	53755344	(Glucosamine-6-phosphate isomerase/6-phosphogluconolactonase {ECO:0000313|EMBL:AES97073.1}) (Uncharacterized protein {ECO:0000313|EnsemblPlants:AES97073})
Lcu.2RBY.5g016960	53828576	53832001	(DUF150 family protein {ECO:0000313|EMBL:AES97075.1}) (Uncharacterized protein {ECO:0000313|EnsemblPlants:AES97075})
Lcu.2RBY.5g016970	53841219	53843199	(Plant/T31B5-30 protein {ECO:0000313|EMBL:AES97085.2}) (Uncharacterized protein {ECO:0000313|EnsemblPlants:AES97085})
Lcu.2RBY.5g016980	54105168	54110290	(Uncharacterized protein {ECO:0000313|EMBL:KOM25958.1})
Lcu.2RBY.5g016990	54204365	54224168	(Uncharacterized protein {ECO:0000313|EMBL:AES88135.2, ECO:0000313|EnsemblPlants:AES88135})
Lcu.2RBY.5g017000	54362177	54367208	(Plant/T31B5-30 protein {ECO:0000313|EMBL:AES97085.2}) (Uncharacterized protein {ECO:0000313|EnsemblPlants:AES97085})
Lcu.2RBY.5g017010	54396408	54397325	(Uncharacterized protein {ECO:0000313|EnsemblPlants:GLYMA01G22962.1})
Lcu.2RBY.5g017020	54400991	54416211	(Serine/Threonine kinase family protein {ECO:0000313|EMBL:AES97088.1}) (Uncharacterized protein {ECO:0000313|EnsemblPlants:AES97088})
Lcu.2RBY.5g017030	54520101	54520964	(Ulp1 protease family, carboxy-terminal domain protein {ECO:0000313|EMBL:AES66041.1}) (Uncharacterized protein {ECO:0000313|EnsemblPlants:AES66041})
Lcu.2RBY.5g017040	54521093	54523832	(Uncharacterized protein {ECO:0000313|EMBL:KEH18428.1, ECO:0000313|EnsemblPlants:KEH18428})
Lcu.2RBY.5g017050	54627298	54629053	(Uncharacterized protein {ECO:0000313|EMBL:KEH18428.1, ECO:0000313|EnsemblPlants:KEH18428})
Lcu.2RBY.5g017060	54847979	54850102	(Cytochrome P450 family protein {ECO:0000313|EMBL:AES97093.1}) (Uncharacterized protein {ECO:0000313|EnsemblPlants:AES97093})
Lcu.2RBY.5g017070	55232825	55233153	(RNA-directed DNA polymerase (Reverse transcriptase) Zinc finger, CCHC-type Peptidase aspartic, active site Retrotransposon gag protein {ECO:0000313|EMBL:ABD28293.1})
Lcu.2RBY.5g017080	55283295	55283625	(RNA-directed DNA polymerase (Reverse transcriptase) Zinc finger, CCHC-type Peptidase aspartic, active site Retrotransposon gag protein {ECO:0000313|EMBL:ABD28293.1})
Lcu.2RBY.5g017090	55462059	55462622	(Uncharacterized protein {ECO:0000313|EnsemblPlants:GLYMA11G33731.1})
Lcu.2RBY.5g017100	55485609	55486841	(Uncharacterized protein {ECO:0000313|EMBL:AES97097.1, ECO:0000313|EnsemblPlants:AES97097})
Lcu.2RBY.5g017110	55487200	55490916	(Uncharacterized protein {ECO:0000313|EMBL:KOM45863.1})
Lcu.2RBY.5g017120	55855581	55856285	(Uncharacterized protein {ECO:0000313|EMBL:KEH18428.1, ECO:0000313|EnsemblPlants:KEH18428})
Lcu.2RBY.5g017130	56778529	56781724	(Ninja-family protein AFP1 {ECO:0000313|EMBL:KEH27866.1}) (Uncharacterized protein {ECO:0000313|EnsemblPlants:KEH27866})
Lcu.2RBY.5g017140	56943261	56943869	(SAC3/GANP/Nin1/mts3/eIF-3 p25 family protein {ECO:0000313|EMBL:AES64319.2}) (Uncharacterized protein {ECO:0000313|EnsemblPlants:AES64319})
Lcu.2RBY.5g017150	57053391	57053981	(Inhibitor of trypsin and hageman factor-like protein {ECO:0000313|EMBL:AES97109.1}) (Uncharacterized protein {ECO:0000313|EnsemblPlants:AES97109})
Lcu.2RBY.5g017160	57106962	57108992	(Uncharacterized protein {ECO:0000313|EMBL:AES97110.2, ECO:0000313|EnsemblPlants:AES97110})
Lcu.2RBY.5g017170	57170470	57189559	(Gag/pol polyprotein {ECO:0000313|EMBL:AAQ82037.1})
Lcu.2RBY.5g017180	57334148	57334882	(Uncharacterized protein {ECO:0000313|EMBL:KHN47557.1}) (Fragment)
Lcu.2RBY.5g017190	57382506	57383242	hypothetical protein
Lcu.2RBY.5g017200	57579049	57579437	(Gag/pol polyprotein {ECO:0000313|EMBL:AAQ82037.1})
Lcu.2RBY.5g017210	57652697	57653517	(Gag/pol polyprotein {ECO:0000313|EMBL:AAQ82037.1})
Lcu.2RBY.5g017220	57657147	57657582	(Gag/pol polyprotein {ECO:0000313|EMBL:AAQ82037.1})
Lcu.2RBY.5g017230	57689396	57693259	(Uncharacterized protein {ECO:0000313|EnsemblPlants:KEH27868}) (Ureide permease-like protein {ECO:0000313|EMBL:KEH27868.1})
Lcu.2RBY.5g017240	57948260	57951234	(Uncharacterized protein {ECO:0000313|EMBL:AFK34841.1})
Lcu.2RBY.5g017250	57992292	57993796	Hexosyltransferase {ECO:0000256|RuleBase:RU362027} (2.4.1.- {ECO:0000256|RuleBase:RU362027})
Lcu.2RBY.5g017260	58010939	58011847	hypothetical protein
Lcu.2RBY.5g017270	58016137	58018314	(LysM-domain receptor-like kinase {ECO:0000313|EMBL:KEH40083.1}) (Uncharacterized protein {ECO:0000313|EnsemblPlants:KEH40083})
Lcu.2RBY.5g017280	58018606	58024134	(Uncharacterized protein {ECO:0000313|EnsemblPlants:KEH40082}) (Zinc ion-binding protein {ECO:0000313|EMBL:KEH40082.1})
Lcu.2RBY.5g017290	58060282	58061782	(Uncharacterized protein {ECO:0000313|EMBL:KRH61211.1})
Lcu.2RBY.5g017300	58078016	58080989	(Phospholipid/glycerol acyltransferase family protein {ECO:0000313|EMBL:KEH40090.1}) (Uncharacterized protein {ECO:0000313|EnsemblPlants:KEH40090})
Lcu.2RBY.5g017310	58082872	58083787	(Pathogenesis-related thaumatin family protein {ECO:0000313|EMBL:KEH40091.1}) (Uncharacterized protein {ECO:0000313|EnsemblPlants:KEH40091})
Lcu.2RBY.5g017320	58088350	58090551	(Replication factor-A carboxy-terminal domain protein {ECO:0000313|EMBL:KEH37857.1}) (Uncharacterized protein {ECO:0000313|EnsemblPlants:KEH37857})
Lcu.2RBY.5g017330	58091248	58099458	(Uncharacterized protein {ECO:0000313|EMBL:KRH05784.1, ECO:0000313|EnsemblPlants:GLYMA17G36690.1})
Lcu.2RBY.5g017340	58138945	58139376	(Uncharacterized protein {ECO:0000313|EMBL:AES60372.1, ECO:0000313|EnsemblPlants:AES60372})
Lcu.2RBY.5g017350	58151555	58151986	(Uncharacterized protein {ECO:0000313|EMBL:AES60372.1, ECO:0000313|EnsemblPlants:AES60372})
Lcu.2RBY.5g017360	58177264	58179689	(PPR containing plant-like protein {ECO:0000313|EMBL:KEH40094.1}) (Uncharacterized protein {ECO:0000313|EnsemblPlants:KEH40094})
Lcu.2RBY.5g017370	58331431	58338938	hypothetical protein
Lcu.2RBY.5g017380	58439558	58442592	(Uncharacterized protein {ECO:0000313|EMBL:KOM25958.1})
Lcu.2RBY.5g017390	58549171	58554062	(Uncharacterized protein {ECO:0000313|EnsemblPlants:AES97114}) (Ureide permease-like protein {ECO:0000313|EMBL:AES97114.2})
Lcu.2RBY.5g017400	58615544	58616346	(Sister chromatid cohesion protein PDS5-like protein {ECO:0000313|EMBL:AES84733.1})
Lcu.2RBY.5g017410	58631581	58656179	hypothetical protein
Lcu.2RBY.5g017420	58632121	58652680	(Subtilisin-like serine protease {ECO:0000313|EMBL:KEH22215.1}) (Uncharacterized protein {ECO:0000313|EnsemblPlants:KEH22215})
Lcu.2RBY.5g017430	58654121	58658319	Purple acid phosphatase {ECO:0000256|RuleBase:RU361203} (3.1.3.2 {ECO:0000256|RuleBase:RU361203})
Lcu.2RBY.5g017440	58659321	58664520	(PPR containing plant-like protein {ECO:0000313|EMBL:AES97068.1}) (Uncharacterized protein {ECO:0000313|EnsemblPlants:AES97068})
Lcu.2RBY.5g017450	58831935	58834965	(Uncharacterized protein {ECO:0000313|EMBL:KEH18428.1, ECO:0000313|EnsemblPlants:KEH18428})
Lcu.2RBY.5g017460	58864294	58868469	(UPF0420 C16orf58-like protein {ECO:0000313|EMBL:AES97056.2}) (Uncharacterized protein {ECO:0000313|EnsemblPlants:AES97056})
Lcu.2RBY.5g017470	58875494	58881589	(PPR containing plant-like protein {ECO:0000313|EMBL:AES97111.1}) (Uncharacterized protein {ECO:0000313|EnsemblPlants:AES97111})
Lcu.2RBY.5g017480	58883235	58885805	(Transmembrane protein, putative {ECO:0000313|EMBL:KEH25273.1}) (Uncharacterized protein {ECO:0000313|EnsemblPlants:KEH25273})
Lcu.2RBY.5g017490	58886246	58888637	(Uncharacterized protein {ECO:0000313|EMBL:KRH54945.1, ECO:0000313|EnsemblPlants:GLYMA06G28570.2})
Lcu.2RBY.5g017500	58888334	58889181	hypothetical protein
Lcu.2RBY.5g017510	58889581	58893598	(Uncharacterized protein {ECO:0000313|EMBL:AFK36554.1, ECO:0000313|EnsemblPlants:KEH23918})
Lcu.2RBY.5g017520	58895418	58896935	(Pentatricopeptide (PPR) repeat protein {ECO:0000313|EMBL:KEH33534.1}) (Uncharacterized protein {ECO:0000313|EnsemblPlants:KEH33534})
Lcu.2RBY.5g017530	58897181	58897759	(Pentatricopeptide (PPR) repeat protein {ECO:0000313|EMBL:KEH33534.1}) (Uncharacterized protein {ECO:0000313|EnsemblPlants:KEH33534})
Lcu.2RBY.5g017540	58906462	58909456	(Uncharacterized protein {ECO:0000313|EnsemblPlants:AES97113}) (Ureide permease-like protein {ECO:0000313|EMBL:AES97113.1})
Lcu.2RBY.5g017550	59056381	59057182	(Cysteine-rich RLK (Receptor-like kinase) protein, putative {ECO:0000313|EMBL:KEH26525.1}) (Uncharacterized protein {ECO:0000313|EnsemblPlants:KEH26525})
Lcu.2RBY.5g017560	59058407	59059023	hypothetical protein
Lcu.2RBY.5g017570	59352079	59354052	(Ulp1 protease family, carboxy-terminal domain protein {ECO:0000313|EMBL:AES66041.1}) (Uncharacterized protein {ECO:0000313|EnsemblPlants:AES66041})
Lcu.2RBY.5g017580	59895870	59896294	(Transmembrane protein, putative {ECO:0000313|EMBL:KEH33599.1}) (Uncharacterized protein {ECO:0000313|EnsemblPlants:KEH33599})
Lcu.2RBY.5g017590	59972773	59975118	(Uncharacterized protein {ECO:0000313|EMBL:KEH18428.1, ECO:0000313|EnsemblPlants:KEH18428})
Lcu.2RBY.5g017600	59998614	60005538	(ATP-dependent DNA helicase RecQ family protein {ECO:0000313|EMBL:AES63240.2}) (Uncharacterized protein {ECO:0000313|EnsemblPlants:AES63240})
Lcu.2RBY.5g017610	60091203	60093977	(Uncharacterized protein {ECO:0000313|EMBL:BAT95929.1})
Lcu.2RBY.5g017620	60101065	60108277	(Glutathione S-transferase tau 5 {ECO:0000313|EMBL:KEH32726.1}) (Uncharacterized protein {ECO:0000313|EMBL:AFK46426.1, ECO:0000313|EnsemblPlants:KEH32726})
Lcu.2RBY.5g017630	60134624	60135249	(Glutathione S-transferase, amino-terminal domain protein {ECO:0000313|EMBL:KEH35353.1}) (Uncharacterized protein {ECO:0000313|EnsemblPlants:KEH35353})
Lcu.2RBY.5g017640	60276395	60277176	(Uncharacterized protein {ECO:0000313|EMBL:KEH18428.1, ECO:0000313|EnsemblPlants:KEH18428})
Lcu.2RBY.5g017650	60277206	60282017	(Ulp1 protease family, carboxy-terminal domain protein {ECO:0000313|EMBL:KEH29526.1}) (Uncharacterized protein {ECO:0000313|EnsemblPlants:KEH29526})
Lcu.2RBY.5g017660	60320284	60322076	(Uncharacterized protein {ECO:0000313|EMBL:KEH18428.1, ECO:0000313|EnsemblPlants:KEH18428})
Lcu.2RBY.5g017670	60436694	60437043	hypothetical protein
Lcu.2RBY.5g017680	60493618	60495022	(Uncharacterized protein {ECO:0000313|EMBL:AES97046.1, ECO:0000313|EnsemblPlants:AES97046})
Lcu.2RBY.5g017690	60507707	60508389	(Uncharacterized protein {ECO:0000313|EMBL:KEH18428.1, ECO:0000313|EnsemblPlants:KEH18428})
Lcu.2RBY.5g017700	60527398	60532007	(Aldehyde oxidase 1 {ECO:0000313|EMBL:ABS32108.1})
Lcu.2RBY.5g017710	60535106	60535887	(DUF679 domain membrane protein {ECO:0000313|EMBL:AES77459.1}) (Uncharacterized protein {ECO:0000313|EnsemblPlants:AES77459})
Lcu.2RBY.5g017720	60631417	60632079	(DUF679 domain membrane protein {ECO:0000313|EMBL:AES77459.1}) (Uncharacterized protein {ECO:0000313|EnsemblPlants:AES77459})
Lcu.2RBY.5g017730	60649294	60650335	(Uncharacterized protein {ECO:0000313|EMBL:AES70998.2, ECO:0000313|EnsemblPlants:AES70998})
Lcu.2RBY.5g017740	60867365	60867976	(Ulp1 protease family, carboxy-terminal domain protein {ECO:0000313|EMBL:AES66041.1}) (Uncharacterized protein {ECO:0000313|EnsemblPlants:AES66041})
Lcu.2RBY.5g017750	61356604	61357295	hypothetical protein
Lcu.2RBY.5g017760	61370109	61374111	(Alpha/beta fold hydrolase {ECO:0000313|EMBL:AES97040.1}) (Uncharacterized protein {ECO:0000313|EnsemblPlants:AES97040})
Lcu.2RBY.5g017770	61730047	61732868	(Carbohydrate-binding X8 domain protein {ECO:0000313|EMBL:AES97039.1}) (Uncharacterized protein {ECO:0000313|EnsemblPlants:AES97039})
Lcu.2RBY.5g017780	61741437	61742001	(FAR1 DNA-binding domain protein {ECO:0000313|EMBL:KEH26366.1}) (Uncharacterized protein {ECO:0000313|EnsemblPlants:KEH26366})
Lcu.2RBY.5g017790	61765159	61770638	(PPR containing plant protein {ECO:0000313|EMBL:AES97018.2}) (Uncharacterized protein {ECO:0000313|EnsemblPlants:AES97018})
Lcu.2RBY.5g017800	61860034	61860765	(Gag/pol polyprotein {ECO:0000313|EMBL:AAQ82037.1})
Lcu.2RBY.5g017810	61932281	61935632	(Triose phosphate/phosphate translocator {ECO:0000313|EMBL:AES97013.2}) (Uncharacterized protein {ECO:0000313|EnsemblPlants:AES97013})
Lcu.2RBY.5g017820	62266813	62267545	(Uncharacterized protein {ECO:0000313|EMBL:KEH18428.1, ECO:0000313|EnsemblPlants:KEH18428})
Lcu.2RBY.5g017830	62397799	62398061	hypothetical protein
Lcu.2RBY.5g017840	62448460	62449774	(ORF1 {ECO:0000313|EMBL:ACX37122.1}) (Fragment)
Lcu.2RBY.5g017850	62459280	62459464	hypothetical protein
Lcu.2RBY.5g017860	62620564	62621327	hypothetical protein
Lcu.2RBY.5g017870	62704481	62710045	(SKIP interacting protein {ECO:0000313|EMBL:AES70359.1}) (Uncharacterized protein {ECO:0000313|EnsemblPlants:AES70359})
Lcu.2RBY.5g017880	62711170	62712080	hypothetical protein
Lcu.2RBY.5g017890	62711382	62717779	(PPR containing plant-like protein, putative {ECO:0000313|EMBL:AES78179.1}) (Uncharacterized protein {ECO:0000313|EnsemblPlants:AES78179})
Lcu.2RBY.5g017900	62821658	62822235	(Aldehyde oxidase 1 {ECO:0000313|EMBL:ABS32108.1})
Lcu.2RBY.5g017910	62821771	62825281	hypothetical protein
Lcu.2RBY.5g017920	62822240	62822613	(Uncharacterized protein {ECO:0000313|EMBL:KRH73425.1, ECO:0000313|EnsemblPlants:GLYMA02G44000.1})
Lcu.2RBY.5g017930	62822707	62825783	(Aldehyde oxidase 1 {ECO:0000313|EMBL:ABS32108.1})
Lcu.2RBY.5g017940	63122929	63124991	(F-box SKIP23-like protein {ECO:0000313|EMBL:AES69448.1}) (Uncharacterized protein {ECO:0000313|EnsemblPlants:AES69448})
Lcu.2RBY.5g017950	63125537	63125812	(Uncharacterized protein {ECO:0000313|EMBL:KRH67375.1, ECO:0000313|EnsemblPlants:GLYMA03G31960.2})
Lcu.2RBY.5g017960	63126735	63127804	(Sister chromatid cohesion PDS5-like protein {ECO:0000313|EMBL:KEH28544.1}) (Uncharacterized protein {ECO:0000313|EnsemblPlants:KEH28544})
Lcu.2RBY.5g017970	63127947	63130164	(Receptor-like Serine/Threonine-kinase NCRK protein {ECO:0000313|EMBL:AES88561.1}) (Uncharacterized protein {ECO:0000313|EnsemblPlants:AES88561})
Lcu.2RBY.5g017980	63299285	63302692	(Uncharacterized protein {ECO:0000313|EMBL:EOX94372.1})
Lcu.2RBY.5g017990	63380350	63386727	(E1A-binding protein p400 {ECO:0000313|EMBL:KHN11006.1}) (3.6.4.- {ECO:0000313|EMBL:KHN11006.1})
Lcu.2RBY.5g018000	63489893	63490242	hypothetical protein
Lcu.2RBY.5g018010	63529578	63547647	(Uncharacterized protein {ECO:0000313|EMBL:KHN07839.1}) (Fragment)
Lcu.2RBY.5g018020	63582878	63585701	(Uncharacterized protein {ECO:0000313|EMBL:KGN51973.1})
Lcu.2RBY.5g018030	63625833	63628162	hypothetical protein
Lcu.2RBY.5g018040	63626440	63626837	hypothetical protein
Lcu.2RBY.5g018050	63631999	63636198	(Gag-pro {ECO:0000313|EMBL:ACX37123.1})
Lcu.2RBY.5g018060	63691788	63692909	(Fasciclin-like arabinogalactan protein {ECO:0000313|EMBL:AES97010.1}) (Uncharacterized protein {ECO:0000313|EnsemblPlants:AES97010})
Lcu.2RBY.5g018070	63693806	63697777	(SGF14e {ECO:0000313|EMBL:ADU60529.1}) (Uncharacterized protein {ECO:0000313|EMBL:KRH75027.1, ECO:0000313|EnsemblPlants:GLYMA01G07070.1})
Lcu.2RBY.5g018080	63712172	63715766	(Drug resistance transporter-like ABC domain protein {ECO:0000313|EMBL:AES68069.1}) (Uncharacterized protein {ECO:0000313|EnsemblPlants:AES68069})
Lcu.2RBY.5g018090	63715904	63717731	(Uncharacterized protein {ECO:0000313|EMBL:ESW35458.1})
Lcu.2RBY.5g018100	63769105	63769332	(CW-type zinc-finger protein {ECO:0000313|EMBL:KEH37305.1}) (Uncharacterized protein {ECO:0000313|EnsemblPlants:KEH37305})
Lcu.2RBY.5g018110	63779379	63780196	(Gag/pol polyprotein {ECO:0000313|EMBL:AAQ82037.1})
Lcu.2RBY.5g018120	63875150	63879037	(Cobalamin biosynthesis protein {ECO:0000313|EMBL:AES96999.2}) (Uncharacterized protein {ECO:0000313|EnsemblPlants:AES96999})
Lcu.2RBY.5g018130	63883195	63889598	(Beta-glucosidase {ECO:0000313|EMBL:AES96995.2}) (Uncharacterized protein {ECO:0000313|EnsemblPlants:AES96995})
Lcu.2RBY.5g018140	63995980	63996601	(ORF1 {ECO:0000313|EMBL:ACX37122.1}) (Fragment)
Lcu.2RBY.5g018150	64336130	64345757	(Uncharacterized protein {ECO:0000313|EMBL:KEH33891.1, ECO:0000313|EnsemblPlants:KEH33891})
Lcu.2RBY.5g018160	64386924	64387109	hypothetical protein
Lcu.2RBY.5g018170	64431827	64432922	(Gag/pol polyprotein {ECO:0000313|EMBL:AAQ82033.1}) (Fragment)
Lcu.2RBY.5g018180	64450547	64451496	(Ulp1 protease family, carboxy-terminal domain protein {ECO:0000313|EMBL:KEH15720.1}) (Uncharacterized protein {ECO:0000313|EnsemblPlants:KEH15720}) (Fragment)
Lcu.2RBY.5g018190	64451730	64452303	hypothetical protein
Lcu.2RBY.5g018200	64602840	64605179	UDP-glucose 6-dehydrogenase {ECO:0000256|PIRNR:PIRNR000124} (1.1.1.22 {ECO:0000256|PIRNR:PIRNR000124})
Lcu.2RBY.5g018210	64811185	64811820	(Putative polyprotein {ECO:0000313|EMBL:CAC44142.1}) (Fragment)
Lcu.2RBY.5g018220	64837448	64840253	(Hydroxyproline-rich glycoprotein family protein {ECO:0000313|EMBL:AES92086.1}) (Uncharacterized protein {ECO:0000313|EnsemblPlants:AES92086})
Lcu.2RBY.5g018230	64861123	64862895	(C2H2-type zinc finger protein {ECO:0000313|EMBL:AES96989.1}) (Uncharacterized protein {ECO:0000313|EnsemblPlants:AES96989})
Lcu.2RBY.5g018240	65289014	65289800	(Uncharacterized protein {ECO:0000313|EMBL:KEH18428.1, ECO:0000313|EnsemblPlants:KEH18428})
Lcu.2RBY.5g018250	65768506	65768875	(Putative uncharacterized protein {ECO:0000313|EMBL:CBI36626.3})
Lcu.2RBY.5g018260	65926554	65933220	(Uncharacterized protein {ECO:0000313|EnsemblPlants:AES96985}) (WRKY family transcription factor {ECO:0000313|EMBL:AES96985.2})
Lcu.2RBY.5g018270	66041159	66042416	(Uncharacterized protein {ECO:0000313|EMBL:BAU03215.1}) (Fragment)
Lcu.2RBY.5g018280	66044024	66044817	(Ulp1 protease family, carboxy-terminal domain protein {ECO:0000313|EMBL:AES66041.1}) (Uncharacterized protein {ECO:0000313|EnsemblPlants:AES66041})
Lcu.2RBY.5g018290	66119940	66123132	(Uncharacterized protein {ECO:0000313|EMBL:KOM30334.1})
Lcu.2RBY.5g018300	66370293	66370913	hypothetical protein
Lcu.2RBY.5g018310	66409712	66411740	(Putative SNAP25 like protein SNAP30 {ECO:0000313|EMBL:KHN03632.1})
Lcu.2RBY.5g018320	66429082	66429901	Carboxypeptidase {ECO:0000256|RuleBase:RU361156} (3.4.16.- {ECO:0000256|RuleBase:RU361156})
Lcu.2RBY.5g018330	66436170	66436484	(Clavata3/ESR (CLE) gene family member MtCLE16 {ECO:0000313|EMBL:AES96980.1}) (Uncharacterized protein {ECO:0000313|EnsemblPlants:AES96980})
Lcu.2RBY.5g018340	66630374	66634289	(LRR receptor-like kinase {ECO:0000313|EMBL:AES96977.1}) (Uncharacterized protein {ECO:0000313|EnsemblPlants:AES96977})
Lcu.2RBY.5g018350	66634175	66635973	(PPR containing plant-like protein {ECO:0000313|EMBL:AES96975.1}) (Uncharacterized protein {ECO:0000313|EnsemblPlants:AES96975})
Lcu.2RBY.5g018360	66636849	66637732	(RING-H2 zinc finger protein {ECO:0000313|EMBL:AET00676.1}) (Uncharacterized protein {ECO:0000313|EnsemblPlants:AET00676})
Lcu.2RBY.5g018370	66708748	66714177	(Carboxy-terminal region remorin {ECO:0000313|EMBL:AES96968.2}) (Uncharacterized protein {ECO:0000313|EnsemblPlants:AES96968})
Lcu.2RBY.5g018380	66714021	66717309	(Uncharacterized protein {ECO:0000313|EnsemblPlants:AES96966}) (Zinc finger, C3HC4 type (RING finger) protein {ECO:0000313|EMBL:AES96966.2})
Lcu.2RBY.5g018390	66743905	66746938	(Uncharacterized protein {ECO:0000313|EMBL:KOM51428.1})
Lcu.2RBY.5g018400	66801822	66803436	(Nodulin-like protein, putative {ECO:0000313|EMBL:AES96964.1}) (Uncharacterized protein {ECO:0000313|EnsemblPlants:AES96964})
Lcu.2RBY.5g018410	66877498	66879034	hypothetical protein
Lcu.2RBY.5g018420	66920003	66920467	Deoxyhypusine hydroxylase {ECO:0000256|HAMAP-Rule:MF_03101} (DOHH {ECO:0000256|HAMAP-Rule:MF_03101}) (1.14.99.29 {ECO:0000256|HAMAP-Rule:MF_03101}) (Deoxyhypusine dioxygenase {ECO:0000256|HAMAP-Rule:MF_03101}) (Deoxyhypusine monooxygenase {ECO:0000256|HAMAP-Rule:MF_03101})
Lcu.2RBY.5g018430	66968562	66971451	(Uncharacterized protein {ECO:0000313|EMBL:AFK33309.1})
Lcu.2RBY.5g018440	66971761	66973547	Glycosyltransferase {ECO:0000256|RuleBase:RU362057} (2.4.1.- {ECO:0000256|RuleBase:RU362057})
Lcu.2RBY.5g018450	66998633	66999976	(Uncharacterized protein {ECO:0000313|EMBL:AES96958.1, ECO:0000313|EnsemblPlants:AES96958})
Lcu.2RBY.5g018460	67002239	67011720	(Appr-1-P processing enzyme family protein {ECO:0000313|EMBL:KEH27846.1}) (Uncharacterized protein {ECO:0000313|EnsemblPlants:KEH27846})
Lcu.2RBY.5g018470	67083747	67084175	(Uncharacterized protein {ECO:0000313|EMBL:KOM52532.1})
Lcu.2RBY.5g018480	67085173	67086054	(Chitinase {ECO:0000313|EMBL:AES96955.1}) (Uncharacterized protein {ECO:0000313|EnsemblPlants:AES96955})
Lcu.2RBY.5g018490	67179782	67184143	(Uncharacterized protein {ECO:0000313|EnsemblPlants:KEH27843}) (UvrB/uvrC domain protein {ECO:0000313|EMBL:KEH27843.1})
Lcu.2RBY.5g018500	67185509	67188196	(PPR containing plant-like protein {ECO:0000313|EMBL:AES96947.1}) (Uncharacterized protein {ECO:0000313|EnsemblPlants:AES96947})
Lcu.2RBY.5g018510	67199253	67204081	(DUF863 family protein {ECO:0000313|EMBL:AES96945.2}) (Uncharacterized protein {ECO:0000313|EnsemblPlants:AES96945})
Lcu.2RBY.5g018520	67227734	67228606	(Uncharacterized protein {ECO:0000313|EMBL:AES96936.1, ECO:0000313|EnsemblPlants:AES96936})
Lcu.2RBY.5g018530	67397700	67406010	(Uncharacterized protein {ECO:0000313|EMBL:KRH27436.1, ECO:0000313|EnsemblPlants:GLYMA12G36350.1})
Lcu.2RBY.5g018540	67443240	67448067	Kinesin-like protein {ECO:0000256|RuleBase:RU000394}
Lcu.2RBY.5g018550	67576103	67594287	Ubiquitin-like protein ATG12 {ECO:0000256|RuleBase:RU361201}
Lcu.2RBY.5g018560	67618701	67620478	(Glycosyltransferase family 61 protein {ECO:0000313|EMBL:AES96927.1}) (Uncharacterized protein {ECO:0000313|EnsemblPlants:AES96927})
Lcu.2RBY.5g018570	67701490	67703943	(Glycosyltransferase family 61 protein {ECO:0000313|EMBL:AES96927.1}) (Uncharacterized protein {ECO:0000313|EnsemblPlants:AES96927})
Lcu.2RBY.5g018580	67715455	67716012	(Glycosyltransferase family 61 protein {ECO:0000313|EMBL:AES96927.1}) (Uncharacterized protein {ECO:0000313|EnsemblPlants:AES96927})
Lcu.2RBY.5g018590	67869797	67912768	(Uncharacterized protein {ECO:0000313|EMBL:KEH18428.1, ECO:0000313|EnsemblPlants:KEH18428})
Lcu.2RBY.5g018600	68132301	68136229	(Chorismate mutase {ECO:0000313|EMBL:KEH27841.1}) (Uncharacterized protein {ECO:0000313|EnsemblPlants:KEH27841})
Lcu.2RBY.5g018610	68151600	68154227	(DUF538 family protein {ECO:0000313|EMBL:AES96924.1}) (Uncharacterized protein {ECO:0000313|EMBL:AFK37686.1, ECO:0000313|EnsemblPlants:AES96924})
Lcu.2RBY.5g018620	68159710	68168002	(FHA domain protein {ECO:0000313|EMBL:KEH20394.1}) (Uncharacterized protein {ECO:0000313|EnsemblPlants:KEH20394})
Lcu.2RBY.5g018630	68164699	68168445	(DUF155 family protein {ECO:0000313|EMBL:AES96923.1}) (Uncharacterized protein {ECO:0000313|EnsemblPlants:AES96923})
Lcu.2RBY.5g018640	68275939	68284012	(Uncharacterized protein {ECO:0000313|EMBL:KEH18428.1, ECO:0000313|EnsemblPlants:KEH18428})
Lcu.2RBY.5g018650	68405608	68406314	(RNA-directed DNA polymerase (Reverse transcriptase) Zinc finger, CCHC-type Peptidase aspartic, active site Retrotransposon gag protein {ECO:0000313|EMBL:ABD28293.1})
Lcu.2RBY.5g018660	68453170	68454212	(Uncharacterized protein {ECO:0000313|EMBL:AES70998.2, ECO:0000313|EnsemblPlants:AES70998})
Lcu.2RBY.5g018670	68553642	68553994	(Uncharacterized protein {ECO:0000313|EMBL:KEH33891.1, ECO:0000313|EnsemblPlants:KEH33891})
Lcu.2RBY.5g018680	68583157	68584693	(Uncharacterized protein {ECO:0000313|EMBL:AES69921.1, ECO:0000313|EnsemblPlants:AES69921})
Lcu.2RBY.5g018690	68590964	68593661	(Uncharacterized protein {ECO:0000313|EMBL:KEH18428.1, ECO:0000313|EnsemblPlants:KEH18428})
Lcu.2RBY.5g018700	68652688	68656332	Ubiquitin-related modifier 1 homolog {ECO:0000256|HAMAP-Rule:MF_03048}
Lcu.2RBY.5g018710	68656529	68656832	hypothetical protein
Lcu.2RBY.5g018720	68666283	68666964	Ubiquitin-related modifier 1 homolog {ECO:0000256|HAMAP-Rule:MF_03048}
Lcu.2RBY.5g018730	68775119	68775713	(BZIP transcription factor {ECO:0000313|EMBL:AES75128.1}) (Uncharacterized protein {ECO:0000313|EnsemblPlants:AES75128})
Lcu.2RBY.5g018740	68776395	68776947	(PPR containing plant-like protein {ECO:0000313|EMBL:AES62971.1}) (Uncharacterized protein {ECO:0000313|EnsemblPlants:AES62971})
Lcu.2RBY.5g018750	68798774	68802353	(Exosome complex exonuclease RRP40 {ECO:0000313|EMBL:AES96917.1}) (Uncharacterized protein {ECO:0000313|EMBL:AFK43131.1, ECO:0000313|EnsemblPlants:AES96917})
Lcu.2RBY.5g018760	68802732	68804250	(Lactoylglutathione lyase/glyoxalase I family protein {ECO:0000313|EMBL:AES93996.1}) (Uncharacterized protein {ECO:0000313|EnsemblPlants:AES93996})
Lcu.2RBY.5g018770	68857434	68860141	(Replication factor-A carboxy-terminal domain protein {ECO:0000313|EMBL:KEH43961.1}) (Replication protein A 70 kDa DNA-binding subunit {ECO:0000313|EMBL:AES85084.1}) (Uncharacterized protein {ECO:0000313|EnsemblPlants:KEH43961})
Lcu.2RBY.5g018780	68861796	68863212	hypothetical protein
Lcu.2RBY.5g018790	68861966	68862358	(Signal transducer, putative {ECO:0000313|EMBL:KEH18018.1}) (Uncharacterized protein {ECO:0000313|EnsemblPlants:KEH18018})
Lcu.2RBY.5g018800	68863291	68864581	(Uncharacterized protein {ECO:0000313|EMBL:BAU02205.1})
Lcu.2RBY.5g018810	68864801	68867255	(Alpha-L-arabinofuranosidase {ECO:0000313|EMBL:ADH83380.1}) (Uncharacterized protein {ECO:0000313|EnsemblPlants:AES81079})
Lcu.2RBY.5g018820	68867764	68869006	(SAM (And some other nucleotide) binding motif {ECO:0000313|EMBL:ABN08716.1})
Lcu.2RBY.5g018830	68887750	68888891	(Transmembrane protein, putative {ECO:0000313|EMBL:AES70172.2}) (Uncharacterized protein {ECO:0000313|EnsemblPlants:AES70172})
Lcu.2RBY.5g018840	69339297	69343754	(Transmembrane protein, putative {ECO:0000313|EMBL:KEH40654.1}) (Uncharacterized protein {ECO:0000313|EnsemblPlants:KEH40654})
Lcu.2RBY.5g018850	69374207	69374506	hypothetical protein
Lcu.2RBY.5g018860	69571209	69574606	(Plastid division regulator MinE {ECO:0000313|EMBL:AES96910.1}) (Uncharacterized protein {ECO:0000313|EMBL:AFK47304.1, ECO:0000313|EnsemblPlants:AES96910})
Lcu.2RBY.5g018870	69574897	69579384	(Transducin/WD40 repeat protein {ECO:0000313|EMBL:AES96908.2}) (Uncharacterized protein {ECO:0000313|EnsemblPlants:AES96908})
Lcu.2RBY.5g018880	69597379	69599367	(Argonaute protein group, putative {ECO:0000313|EMBL:EOX91990.1})
Lcu.2RBY.5g018890	69599455	69600188	(Auxin-induced protein 5NG4-like protein {ECO:0000313|EMBL:KHN39186.1})
Lcu.2RBY.5g018900	69717918	69720110	Eukaryotic translation initiation factor 5A {ECO:0000256|RuleBase:RU362005} (eIF-5A {ECO:0000256|RuleBase:RU362005})
Lcu.2RBY.5g018910	69720264	69724863	(Amino acid kinase family protein {ECO:0000313|EMBL:AES96903.1}) (Uncharacterized protein {ECO:0000313|EnsemblPlants:AES96903})
Lcu.2RBY.5g018920	69788915	69789602	(PPR containing plant-like protein {ECO:0000313|EMBL:AES71457.1}) (Uncharacterized protein {ECO:0000313|EnsemblPlants:AES71457})
Lcu.2RBY.5g018930	69795506	69798140	(Uncharacterized protein {ECO:0000313|EnsemblPlants:AES96901}) (WRKY transcription factor 3 {ECO:0000313|EMBL:AES96901.1})
Lcu.2RBY.5g018940	70007610	70011495	(DUF1336 family protein {ECO:0000313|EMBL:AES96900.1}) (Uncharacterized protein {ECO:0000313|EnsemblPlants:AES96900})
Lcu.2RBY.5g018950	70075281	70078200	(Osmosensor histidine kinase {ECO:0000313|EMBL:KEH27595.1}) (Uncharacterized protein {ECO:0000313|EnsemblPlants:KEH27595})
Lcu.2RBY.5g018960	70091255	70092722	(Ulp1 protease family, carboxy-terminal domain protein {ECO:0000313|EMBL:KEH29526.1}) (Uncharacterized protein {ECO:0000313|EnsemblPlants:KEH29526})
Lcu.2RBY.5g018970	70110987	70111805	(Gag/pol polyprotein {ECO:0000313|EMBL:AAQ82037.1})
Lcu.2RBY.5g018980	70228973	70230747	(Type I inositol-1,4,5-trisphosphate 5-phosphatase {ECO:0000313|EMBL:AES62253.2}) (Uncharacterized protein {ECO:0000313|EnsemblPlants:AES62253})
Lcu.2RBY.5g018990	70236579	70242002	S-acyltransferase {ECO:0000256|RuleBase:RU079119} (2.3.1.225 {ECO:0000256|RuleBase:RU079119}) (Palmitoyltransferase {ECO:0000256|RuleBase:RU079119})
Lcu.2RBY.5g019000	70279588	70285131	(Leukotriene A-4 hydrolase-like protein {ECO:0000313|EMBL:AES63055.1}) (Uncharacterized protein {ECO:0000313|EnsemblPlants:AES63055})
Lcu.2RBY.5g019010	70508872	70509313	(Polynucleotidyl transferase, Ribonuclease H fold {ECO:0000313|EMBL:ABN08587.1}) (Fragment)
Lcu.2RBY.5g019020	70583434	70584193	(Uncharacterized protein {ECO:0000313|EMBL:BAT95929.1})
Lcu.2RBY.5g019030	70584429	70585151	(Uncharacterized protein {ECO:0000313|EMBL:BAT79509.1}) (Fragment)
Lcu.2RBY.5g019040	70585253	70586435	(Ulp1 protease family, carboxy-terminal domain protein {ECO:0000313|EMBL:KEH29526.1}) (Uncharacterized protein {ECO:0000313|EnsemblPlants:KEH29526})
Lcu.2RBY.5g019050	71153308	71153906	(Uncharacterized protein {ECO:0000313|EMBL:KHN19732.1}) (Fragment)
Lcu.2RBY.5g019060	71162946	71165702	(Pectinacetylesterase family protein {ECO:0000313|EMBL:AES96880.1}) (Uncharacterized protein {ECO:0000313|EnsemblPlants:AES96880})
Lcu.2RBY.5g019070	71172889	71179096	(Prefoldin chaperone subunit family protein {ECO:0000313|EMBL:AES96877.2}) (Uncharacterized protein {ECO:0000313|EMBL:AFK36765.1, ECO:0000313|EnsemblPlants:AES96877})
LcAGO7	71450049	71454721	Argonaute 7 like gene. Chickpea NCBI GeneID 101488825
Lcu.2RBY.5g019090	71856436	71856984	(Ulp1 protease family, carboxy-terminal domain protein {ECO:0000313|EMBL:KEH15720.1}) (Uncharacterized protein {ECO:0000313|EnsemblPlants:KEH15720}) (Fragment)
Lcu.2RBY.5g019100	71960064	71967900	(ERD (Early-responsive to dehydration stress) family protein {ECO:0000313|EMBL:AES96872.1}) (Uncharacterized protein {ECO:0000313|EnsemblPlants:AES96872})
Lcu.2RBY.5g019110	72138761	72158305	(Integrase, catalytic region Ribonuclease H {ECO:0000313|EMBL:ABD28291.1})
Lcu.2RBY.5g019120	72277758	72283379	(Uncharacterized protein {ECO:0000313|EnsemblPlants:AES96870}) (Vesicle transport V-SNARE protein amino-terminal protein {ECO:0000313|EMBL:AES96870.1})
Lcu.2RBY.5g019130	72312099	72313026	hypothetical protein
Lcu.2RBY.5g019140	72323462	72323997	(FHA domain protein {ECO:0000313|EMBL:KEH20394.1}) (Uncharacterized protein {ECO:0000313|EnsemblPlants:KEH20394})
Lcu.2RBY.5g019150	72472867	72477131	(Plant/M4I22-120 protein, putative {ECO:0000313|EMBL:AES96869.1}) (Uncharacterized protein {ECO:0000313|EnsemblPlants:AES96869})
Lcu.2RBY.5g019160	72478878	72480404	(Emp24/gp25L/p24 family protein {ECO:0000313|EMBL:AES96853.1}) (Uncharacterized protein {ECO:0000313|EnsemblPlants:AES96853})
Lcu.2RBY.5g019170	72521872	72522946	(Emp24/gp25L/p24 family protein {ECO:0000313|EMBL:AES96853.1}) (Uncharacterized protein {ECO:0000313|EnsemblPlants:AES96853})
Lcu.2RBY.5g019180	72645699	72645994	hypothetical protein
Lcu.2RBY.5g019190	72816104	72817264	(Emp24/gp25L/p24 family protein {ECO:0000313|EMBL:AES96853.1}) (Uncharacterized protein {ECO:0000313|EnsemblPlants:AES96853})
Lcu.2RBY.5g019200	72820068	72821147	(CDPK-related kinase {ECO:0000313|EMBL:KEH35671.1}) (Uncharacterized protein {ECO:0000313|EnsemblPlants:KEH35671})
Lcu.2RBY.5g019210	72821697	72826716	(Ion channel regulatory protein UNC-93 {ECO:0000313|EMBL:KEH23993.1}) (Uncharacterized protein {ECO:0000313|EnsemblPlants:KEH23993})
Lcu.2RBY.5g019220	72824483	72828795	(Uncharacterized protein {ECO:0000313|EMBL:ESW25657.1})
Lcu.2RBY.5g019230	72898404	72899472	hypothetical protein
Lcu.2RBY.5g019240	73018004	73020311	(Emp24/gp25L/p24 family protein {ECO:0000313|EMBL:AES96853.1}) (Uncharacterized protein {ECO:0000313|EnsemblPlants:AES96853})
Lcu.2RBY.5g019250	73048600	73053814	(Uncharacterized protein {ECO:0000313|EMBL:KEH33891.1, ECO:0000313|EnsemblPlants:KEH33891})
Lcu.2RBY.5g019260	73162120	73165801	(O-fucosyltransferase family protein {ECO:0000313|EMBL:AES96843.1}) (Uncharacterized protein {ECO:0000313|EnsemblPlants:AES96843})
Lcu.2RBY.5g019270	73173896	73174198	60S ribosome subunit biogenesis protein NIP7 homolog {ECO:0000256|PIRNR:PIRNR017190}
Lcu.2RBY.5g019280	73228425	73229482	(Alginate lyase {ECO:0000313|EMBL:AES75394.1}) (Uncharacterized protein {ECO:0000313|EnsemblPlants:AES75394})
Lcu.2RBY.5g019290	73240772	73241576	(Alginate lyase {ECO:0000313|EMBL:AES75394.1}) (Uncharacterized protein {ECO:0000313|EnsemblPlants:AES75394})
Lcu.2RBY.5g019300	73274172	73278059	(Uncharacterized protein {ECO:0000313|EMBL:KEH18428.1, ECO:0000313|EnsemblPlants:KEH18428})
Lcu.2RBY.5g019310	73323364	73328236	(Uncharacterized protein {ECO:0000313|EMBL:AFK37478.1})
Lcu.2RBY.5g019320	73360349	73365588	(Uncharacterized protein {ECO:0000313|EMBL:ESW29702.1})
Lcu.2RBY.5g019330	73368463	73372273	(Phosphate transporter PHO1-like protein {ECO:0000313|EMBL:AES96839.2}) (Uncharacterized protein {ECO:0000313|EnsemblPlants:AES96839})
Lcu.2RBY.5g019340	73388874	73390171	(Casein kinase I-like protein {ECO:0000313|EMBL:AES60208.2}) (Uncharacterized protein {ECO:0000313|EnsemblPlants:AES60208})
Lcu.2RBY.5g019350	73391551	73392722	(Uncharacterized protein {ECO:0000313|EnsemblPlants:KEH40686}) (Zinc finger-like protein {ECO:0000313|EMBL:KEH40686.1})
Lcu.2RBY.5g019360	73437447	73442049	(Actin-depolymerizing factor 6 {ECO:0000313|EMBL:KHN10737.1})
Lcu.2RBY.5g019370	73459311	73461333	(Arabinanase/levansucrase/invertase, putative {ECO:0000313|EMBL:AES96836.1}) (Uncharacterized protein {ECO:0000313|EnsemblPlants:AES96836})
Lcu.2RBY.5g019380	73512335	73513322	(Polyprotein {ECO:0000313|EMBL:BAA22288.1})
Lcu.2RBY.5g019390	73583685	73583951	hypothetical protein
Lcu.2RBY.5g019400	73751796	73774631	hypothetical protein
Lcu.2RBY.5g019410	73958382	73960805	(Uncharacterized protein {ECO:0000313|EMBL:EOX94372.1})
Lcu.2RBY.5g019420	73996993	74007670	(Uncharacterized protein {ECO:0000313|EMBL:KEH33741.1, ECO:0000313|EnsemblPlants:KEH33741})
Lcu.2RBY.5g019430	74359324	74360395	(Myb transcription factor {ECO:0000313|EMBL:AES96833.2}) (Uncharacterized protein {ECO:0000313|EnsemblPlants:AES96833})
Lcu.2RBY.5g019440	74424173	74427312	(Uncharacterized protein {ECO:0000313|EMBL:KEH16120.1, ECO:0000313|EnsemblPlants:KEH16120}) (Fragment)
Lcu.2RBY.5g019450	75147849	75148246	(Ty3/Gypsy polyprotein/retrotransposon, putative {ECO:0000313|EMBL:KEH16249.1}) (Uncharacterized protein {ECO:0000313|EnsemblPlants:KEH16249}) (Fragment)
Lcu.2RBY.5g019460	75201982	75204575	(Myb transcription factor {ECO:0000313|EMBL:AES96833.2}) (Uncharacterized protein {ECO:0000313|EnsemblPlants:AES96833})
Lcu.2RBY.5g019470	75501618	75507587	(Uncharacterized protein {ECO:0000313|EMBL:KMT19233.1})
Lcu.2RBY.5g019480	75534513	75535655	hypothetical protein
Lcu.2RBY.5g019490	75843555	75844447	(Transcription elongation factor SPT6 {ECO:0000313|EMBL:AES84596.1})
Lcu.2RBY.5g019500	75881437	75882168	(Uncharacterized protein {ECO:0000313|EMBL:KRH36243.1}) (Fragment)
Lcu.2RBY.5g019510	75884113	75886457	(Uncharacterized protein {ECO:0000313|EMBL:AES65619.1, ECO:0000313|EnsemblPlants:AES65619})
Lcu.2RBY.5g019520	75886883	75888316	(OSBP(Oxysterol-binding protein)-related protein 1C {ECO:0000313|EMBL:KEH35651.1}) (Uncharacterized protein {ECO:0000313|EnsemblPlants:KEH35651})
Lcu.2RBY.5g019530	75969978	75980349	(Uncharacterized protein {ECO:0000313|EMBL:KEH18428.1, ECO:0000313|EnsemblPlants:KEH18428})
Lcu.2RBY.5g019540	76105782	76116694	(ATP/GTP-binding family protein, putative {ECO:0000313|EMBL:AES96831.2}) (Uncharacterized protein {ECO:0000313|EnsemblPlants:AES96831})
Lcu.2RBY.5g019550	76604040	76604983	(Ulp1 protease family, carboxy-terminal domain protein {ECO:0000313|EMBL:KEH29526.1}) (Uncharacterized protein {ECO:0000313|EnsemblPlants:KEH29526})
Lcu.2RBY.5g019560	76696791	76697323	(Subtilisin-like serine protease {ECO:0000313|EMBL:AES80027.1}) (Uncharacterized protein {ECO:0000313|EnsemblPlants:AES80027})
Lcu.2RBY.5g019570	76697871	76699574	(NAC transcription factor {ECO:0000313|EMBL:AIU47058.1})
Lcu.2RBY.5g019580	76701582	76704181	(Uncharacterized protein {ECO:0000313|EMBL:AFK46368.1, ECO:0000313|EnsemblPlants:AES96823}) (YGL010w-like protein {ECO:0000313|EMBL:AES96823.1})
Lcu.2RBY.5g019590	76754529	76756527	(RNA-directed DNA polymerase (Reverse transcriptase) Zinc finger, CCHC-type Peptidase aspartic, active site Retrotransposon gag protein {ECO:0000313|EMBL:ABD28293.1})
Lcu.2RBY.5g019600	76934145	76934537	(Integrase, catalytic region Ribonuclease H {ECO:0000313|EMBL:ABD28291.1})
Lcu.2RBY.5g019610	76961672	76962718	(Uncharacterized protein {ECO:0000313|EMBL:AFK46391.1})
Lcu.2RBY.5g019620	77149679	77151332	Casparian strip membrane protein 1 (MtCASP1)
Lcu.2RBY.5g019630	77274288	77275926	(Ulp1 protease family, carboxy-terminal domain protein {ECO:0000313|EMBL:KEH29526.1}) (Uncharacterized protein {ECO:0000313|EnsemblPlants:KEH29526})
Lcu.2RBY.5g019640	77276007	77276873	(Uncharacterized protein {ECO:0000313|EMBL:KEH18428.1, ECO:0000313|EnsemblPlants:KEH18428})
Lcu.2RBY.5g019650	77491062	77492212	(D27 family protein, putative {ECO:0000313|EMBL:AES71701.1}) (Uncharacterized protein {ECO:0000313|EnsemblPlants:AES71701})
Lcu.2RBY.5g019660	77508115	77508766	(RNA-directed DNA polymerase (Reverse transcriptase) {ECO:0000313|EMBL:ABD28305.1})
Lcu.2RBY.5g019670	77679177	77680689	(Uncharacterized protein {ECO:0000313|EMBL:AES69921.1, ECO:0000313|EnsemblPlants:AES69921})
Lcu.2RBY.5g019680	77732363	77732755	(GRF zinc finger protein {ECO:0000313|EMBL:AES97602.1}) (Uncharacterized protein {ECO:0000313|EnsemblPlants:AES97602})
Lcu.2RBY.5g019690	77787575	77790605	(Uncharacterized protein {ECO:0000313|EMBL:AFK41163.1, ECO:0000313|EnsemblPlants:AES96816}) (cAMP-regulated phosphoprotein-like protein {ECO:0000313|EMBL:AES96816.2})
Lcu.2RBY.5g019700	77791644	77794314	(Methyltransferase-like protein {ECO:0000313|EMBL:AES96815.2}) (Uncharacterized protein {ECO:0000313|EnsemblPlants:AES96815})
Lcu.2RBY.5g019710	77898536	77899270	(Uncharacterized protein {ECO:0000313|EMBL:KRG91719.1, ECO:0000313|EnsemblPlants:GLYMA20G31070.1})
Lcu.2RBY.5g019720	77900482	77901860	(IAA-amino acid hydrolase ILR1-like protein {ECO:0000313|EMBL:KEH18273.1}) (Uncharacterized protein {ECO:0000313|EnsemblPlants:KEH18273})
Lcu.2RBY.5g019730	77922185	77927575	(Uncharacterized protein {ECO:0000313|EMBL:BAT99223.1})
Lcu.2RBY.5g019740	77927685	77932547	(2OG-Fe(II) oxygenase family oxidoreductase {ECO:0000313|EMBL:AES91834.1}) (Uncharacterized protein {ECO:0000313|EnsemblPlants:AES91834})
Lcu.2RBY.5g019750	78085184	78087913	(ABC transporter B family protein {ECO:0000313|EMBL:KEH32390.1}) (Uncharacterized protein {ECO:0000313|EnsemblPlants:KEH32390})
Lcu.2RBY.5g019760	78089331	78090600	(Heat shock 70 kDa protein 4 {ECO:0000313|EMBL:KHN15455.1})
Lcu.2RBY.5g019770	78268412	78273200	Enhancer of polycomb-like protein {ECO:0000256|RuleBase:RU361124}
Lcu.2RBY.5g019780	78297515	78299961	(PPR containing plant protein {ECO:0000313|EMBL:AES67986.1}) (Tetratricopeptide-like helical {ECO:0000313|EMBL:ABD32288.1}) (Uncharacterized protein {ECO:0000313|EnsemblPlants:AES67986})
Lcu.2RBY.5g019790	78297515	78302148	hypothetical protein
Lcu.2RBY.5g019800	79037057	79039278	(Expansin A10 {ECO:0000313|EMBL:AES96807.1}) (Uncharacterized protein {ECO:0000313|EMBL:AFK37003.1, ECO:0000313|EnsemblPlants:AES96807})
Lcu.2RBY.5g019810	79085565	79090146	(2OG-Fe(II) oxygenase family oxidoreductase {ECO:0000313|EMBL:KEH27888.1}) (Uncharacterized protein {ECO:0000313|EnsemblPlants:KEH27888})
Lcu.2RBY.5g019820	79088910	79091885	(MADS-box transcription factor family protein {ECO:0000313|EMBL:AES96803.2}) (Uncharacterized protein {ECO:0000313|EnsemblPlants:AES96803})
Lcu.2RBY.5g019830	79092892	79093203	(Uncharacterized protein {ECO:0000313|EMBL:KEH18980.1, ECO:0000313|EnsemblPlants:KEH18980})
Lcu.2RBY.5g019840	79347708	79358343	(Small nuclear ribonucleoprotein {ECO:0000313|EMBL:AES60911.1}) (Uncharacterized protein {ECO:0000313|EnsemblPlants:AES60911})
Lcu.2RBY.5g019850	79719047	79720201	(Uncharacterized protein {ECO:0000313|EMBL:AET00734.1, ECO:0000313|EnsemblPlants:AET00734})
Lcu.2RBY.5g019860	79954736	79956017	hypothetical protein
Lcu.2RBY.5g019870	80219828	80220621	(Ulp1 protease family, carboxy-terminal domain protein {ECO:0000313|EMBL:AES66041.1}) (Uncharacterized protein {ECO:0000313|EnsemblPlants:AES66041})
Lcu.2RBY.5g019880	80420371	80422104	hypothetical protein
Lcu.2RBY.5g019890	80421422	80421782	(Uncharacterized protein {ECO:0000313|EMBL:KEH18869.1, ECO:0000313|EnsemblPlants:KEH18869})
Lcu.2RBY.5g019900	80541096	80542084	hypothetical protein
Lcu.2RBY.5g019910	81055685	81056435	hypothetical protein
Lcu.2RBY.5g019920	81125007	81125657	hypothetical protein
Lcu.2RBY.5g019930	81195842	81196292	(RNA-directed DNA polymerase (Reverse transcriptase) Ribonuclease H {ECO:0000313|EMBL:ABN06136.1})
Lcu.2RBY.5g019940	81231377	81231928	(Abnormal spindle-like microcephaly-associated-like protein, putative {ECO:0000313|EMBL:AES92611.2}) (Uncharacterized protein {ECO:0000313|EnsemblPlants:AES92611})
Lcu.2RBY.5g019950	81423005	81424822	(Uncharacterized protein {ECO:0000313|EMBL:KEH18428.1, ECO:0000313|EnsemblPlants:KEH18428})
Lcu.2RBY.5g019960	81433675	81434163	(Uncharacterized protein {ECO:0000313|EMBL:KEH18428.1, ECO:0000313|EnsemblPlants:KEH18428})
Lcu.2RBY.5g019970	81523685	81595847	hypothetical protein
Lcu.2RBY.5g019980	81754611	81755150	(Uncharacterized protein {ECO:0000313|EMBL:KEH20947.1, ECO:0000313|EnsemblPlants:KEH20947})
Lcu.2RBY.5g019990	81856044	81857029	(Uncharacterized protein {ECO:0000313|EMBL:KEH18428.1, ECO:0000313|EnsemblPlants:KEH18428})
Lcu.2RBY.5g020000	81857039	81860565	Histidinol dehydrogenase, chloroplastic {ECO:0000256|PIRNR:PIRNR000099} (HDH {ECO:0000256|PIRNR:PIRNR000099}) (1.1.1.23 {ECO:0000256|PIRNR:PIRNR000099})
Lcu.2RBY.5g020010	81861813	81871686	hypothetical protein
Lcu.2RBY.5g020020	81920407	81920891	hypothetical protein
Lcu.2RBY.5g020030	81945783	81946490	hypothetical protein
Lcu.2RBY.5g020040	81949416	81949898	(Pol polyprotein {ECO:0000313|EMBL:AIJ28477.1}) (Fragment)
Lcu.2RBY.5g020050	82231639	82234356	(Uncharacterized protein {ECO:0000313|EMBL:AES73781.1, ECO:0000313|EnsemblPlants:AES73781})
Lcu.2RBY.5g020060	82234415	82237122	(COP1-interactive protein, putative {ECO:0000313|EMBL:KEH21194.1}) (Uncharacterized protein {ECO:0000313|EnsemblPlants:KEH21194})
Lcu.2RBY.5g020070	82239342	82240542	(Uncharacterized protein {ECO:0000313|EMBL:KEH18430.1, ECO:0000313|EnsemblPlants:KEH18430})
Lcu.2RBY.5g020080	82644434	82644919	Clustered mitochondria protein homolog {ECO:0000256|HAMAP-Rule:MF_03013}
Lcu.2RBY.5g020090	82646045	82646841	(Plant/F27B13-30 protein {ECO:0000313|EMBL:KEH37497.1}) (Uncharacterized protein {ECO:0000313|EnsemblPlants:KEH37497})
Lcu.2RBY.5g020100	82709697	82711586	(Polygalacturonase/glycoside hydrolase family protein {ECO:0000313|EMBL:AES96939.1}) (Uncharacterized protein {ECO:0000313|EnsemblPlants:AES96939})
Lcu.2RBY.5g020110	82715586	82722323	(Suppressor of auxin resistance 1 protein {ECO:0000313|EMBL:KEH42189.1}) (Uncharacterized protein {ECO:0000313|EnsemblPlants:KEH42189})
Lcu.2RBY.5g020120	83013102	83014196	hypothetical protein
Lcu.2RBY.5g020130	83306990	83312313	hypothetical protein
Lcu.2RBY.5g020140	83310533	83312536	60S ribosome subunit biogenesis protein NIP7 homolog {ECO:0000256|PIRNR:PIRNR017190}
Lcu.2RBY.5g020150	83509430	83510905	hypothetical protein
Lcu.2RBY.5g020160	83785010	83787276	(Polygalacturonase/glycoside hydrolase family protein {ECO:0000313|EMBL:AES96939.1}) (Uncharacterized protein {ECO:0000313|EnsemblPlants:AES96939})
Lcu.2RBY.5g020170	83831687	83832984	(Polygalacturonase/glycoside hydrolase family protein {ECO:0000313|EMBL:AES96939.1}) (Uncharacterized protein {ECO:0000313|EnsemblPlants:AES96939})
Lcu.2RBY.5g020180	83906999	83918773	(TIR-NBS-LRR disease resistance protein {ECO:0000313|EMBL:AHB79184.1})
Lcu.2RBY.5g020190	84146860	84147954	(Uncharacterized protein {ECO:0000313|EMBL:KRH37457.1, ECO:0000313|EnsemblPlants:GLYMA09G07786.1})
Lcu.2RBY.5g020200	84183889	84184638	(DOF zinc finger protein {ECO:0000313|EMBL:AES96785.1}) (Uncharacterized protein {ECO:0000313|EnsemblPlants:AES96785})
Lcu.2RBY.5g020210	84390856	84391152	(Uncharacterized protein {ECO:0000313|EMBL:KEH33891.1, ECO:0000313|EnsemblPlants:KEH33891})
Lcu.2RBY.5g020220	84396299	84397448	hypothetical protein
Lcu.2RBY.5g020230	84594052	84595903	(Myb-like transcription factor family protein {ECO:0000313|EMBL:AES96778.1}) (Uncharacterized protein {ECO:0000313|EnsemblPlants:AES96778})
Lcu.2RBY.5g020240	84605059	84606879	(Uncharacterized protein {ECO:0000313|EMBL:KEH18428.1, ECO:0000313|EnsemblPlants:KEH18428})
Lcu.2RBY.5g020250	84634270	84637821	(Glucose-methanol-choline (GMC) oxidoreductase family protein {ECO:0000313|EMBL:AES96777.1}) (Uncharacterized protein {ECO:0000313|EnsemblPlants:AES96777})
Lcu.2RBY.5g020260	84636916	84637218	(Uncharacterized protein {ECO:0000313|EMBL:KOM45766.1})
Lcu.2RBY.5g020270	84637292	84637621	(Uncharacterized protein {ECO:0000313|EnsemblPlants:AES96774}) (Zinc finger, C3HC4 type (RING finger) protein {ECO:0000313|EMBL:AES96774.1})
Lcu.2RBY.5g020280	84758084	84765040	hypothetical protein
Lcu.2RBY.5g020290	84824673	84825877	(Uncharacterized protein {ECO:0000313|EnsemblPlants:AES96774}) (Zinc finger, C3HC4 type (RING finger) protein {ECO:0000313|EMBL:AES96774.1})
Lcu.2RBY.5g020300	84877292	84879532	(50S ribosomal L18-like protein {ECO:0000313|EMBL:AES96772.2}) (Uncharacterized protein {ECO:0000313|EnsemblPlants:AES96772})
Lcu.2RBY.5g020310	84890801	84891882	(Syntaxin of plants 122 protein {ECO:0000313|EMBL:AES63695.1}) (Uncharacterized protein {ECO:0000313|EnsemblPlants:AES63695})
Lcu.2RBY.5g020320	85000703	85001458	(Auxin-induced protein 5NG4-like protein {ECO:0000313|EMBL:KHN39186.1})
Lcu.2RBY.5g020330	85234545	85241158	(Polygalacturonase/glycoside hydrolase family protein {ECO:0000313|EMBL:KEH37170.1}) (Uncharacterized protein {ECO:0000313|EnsemblPlants:KEH37170})
Lcu.2RBY.5g020340	85242086	85242797	(Alpha-L-arabinofuranosidase {ECO:0000313|EMBL:ADH83380.1}) (Uncharacterized protein {ECO:0000313|EnsemblPlants:AES81079})
Lcu.2RBY.5g020350	85283651	85287880	(Calmodulin-binding protein {ECO:0000313|EMBL:AES90421.1}) (Uncharacterized protein {ECO:0000313|EnsemblPlants:AES90421})
Lcu.2RBY.5g020360	85294066	85294458	(GRF zinc finger protein {ECO:0000313|EMBL:AES97602.1}) (Uncharacterized protein {ECO:0000313|EnsemblPlants:AES97602})
Lcu.2RBY.5g020370	85306076	85306454	(LysM domain protein {ECO:0000313|EMBL:AES90427.1}) (Uncharacterized protein {ECO:0000313|EnsemblPlants:AES90427})
Lcu.2RBY.5g020380	85379624	85380273	(Receptor-like kinase {ECO:0000313|EMBL:AES82928.1})
Lcu.2RBY.5g020390	85401436	85408054	(Beta-1,3-galactosyltransferase-like protein {ECO:0000313|EMBL:AES96766.1}) (Uncharacterized protein {ECO:0000313|EnsemblPlants:AES96766})
Lcu.2RBY.5g020400	85516900	85518206	(Uncharacterized protein {ECO:0000313|EMBL:KEH18428.1, ECO:0000313|EnsemblPlants:KEH18428})
Lcu.2RBY.5g020410	85574413	85576200	(Ribonuclease T2 family protein {ECO:0000313|EMBL:AES96755.1}) (Uncharacterized protein {ECO:0000313|EnsemblPlants:AES96755})
Lcu.2RBY.5g020420	86023573	86025053	(Ribonuclease T2 family protein {ECO:0000313|EMBL:AES96753.1}) (Uncharacterized protein {ECO:0000313|EnsemblPlants:AES96753})
Lcu.2RBY.5g020430	86114224	86115909	(Ribonuclease T2 family protein {ECO:0000313|EMBL:AES96747.1}) (Uncharacterized protein {ECO:0000313|EnsemblPlants:AES96747})
Lcu.2RBY.5g020440	86172083	86172815	(Gag-pro {ECO:0000313|EMBL:ACX37123.1})
Lcu.2RBY.5g020450	86439964	86441072	(Ribonuclease T2 family protein {ECO:0000313|EMBL:AES96747.1}) (Uncharacterized protein {ECO:0000313|EnsemblPlants:AES96747})
Lcu.2RBY.5g020460	86458383	86459709	(Ribonuclease T2 family protein {ECO:0000313|EMBL:AES96747.1}) (Uncharacterized protein {ECO:0000313|EnsemblPlants:AES96747})
Lcu.2RBY.5g020470	86583096	86584722	(Uncharacterized protein {ECO:0000313|EMBL:BAT95929.1})
Lcu.2RBY.5g020480	86587777	86588876	(Ribonuclease T2 family protein {ECO:0000313|EMBL:AES96747.1}) (Uncharacterized protein {ECO:0000313|EnsemblPlants:AES96747})
Lcu.2RBY.5g020490	86616275	86616577	(Uncharacterized protein {ECO:0000313|EMBL:KEH33891.1, ECO:0000313|EnsemblPlants:KEH33891})
Lcu.2RBY.5g020500	86623885	86636796	hypothetical protein
Lcu.2RBY.5g020510	86680248	86684016	(PHD finger protein MALE sterility-like protein {ECO:0000313|EMBL:AES96731.1}) (Uncharacterized protein {ECO:0000313|EnsemblPlants:AES96731})
Lcu.2RBY.5g020520	86684501	86701821	(GDA1/CD39 nucleoside phosphatase family protein {ECO:0000313|EMBL:AES96732.1}) (Uncharacterized protein {ECO:0000313|EnsemblPlants:AES96732})
Lcu.2RBY.5g020530	86730116	86733065	(Uncharacterized protein {ECO:0000313|EMBL:KEH27818.1, ECO:0000313|EnsemblPlants:KEH27818})
Lcu.2RBY.5g020540	86757655	86760689	(Pentatricopeptide (PPR) repeat protein {ECO:0000313|EMBL:AES96745.1}) (Uncharacterized protein {ECO:0000313|EnsemblPlants:AES96745})
Lcu.2RBY.5g020550	86999327	87003960	(Uncharacterized protein {ECO:0000313|EMBL:KOM45756.1})
Lcu.2RBY.5g020560	87010955	87021206	(Uncharacterized protein {ECO:0000313|EMBL:KEH37941.1, ECO:0000313|EnsemblPlants:KEH37941})
Lcu.2RBY.5g020570	87065711	87066867	(Clavata3/ESR (CLE) gene family member MtCLE24 {ECO:0000313|EMBL:AES96725.1}) (Uncharacterized protein {ECO:0000313|EnsemblPlants:AES96725})
Lcu.2RBY.5g020580	87110031	87110802	(Serine/Threonine-kinase KIPK-like protein {ECO:0000313|EMBL:AES81998.1}) (Uncharacterized protein {ECO:0000313|EnsemblPlants:AES81998})
Lcu.2RBY.5g020590	87110992	87111531	(Uncharacterized protein {ECO:0000313|EMBL:EMJ03050.1})
Lcu.2RBY.5g020600	87122199	87122900	(Sucrose synthase {ECO:0000313|EMBL:AAZ32866.1}) (Fragment)
Lcu.2RBY.5g020610	87123257	87125073	(Uncharacterized protein {ECO:0000313|EMBL:KRH59459.1})
Lcu.2RBY.5g020620	87324084	87329145	(Transmembrane protein, putative {ECO:0000313|EMBL:AES96721.2}) (Uncharacterized protein {ECO:0000313|EnsemblPlants:AES96721})
Lcu.2RBY.5g020630	87386722	87389368	60S ribosomal protein L34
Lcu.2RBY.5g020640	87542340	87544518	(NAC domain class transcription factor {ECO:0000313|EMBL:AES96711.1}) (Uncharacterized protein {ECO:0000313|EnsemblPlants:AES96711})
Lcu.2RBY.5g020650	87564915	87566686	(Uncharacterized protein {ECO:0000313|EMBL:KEH18428.1, ECO:0000313|EnsemblPlants:KEH18428})
Lcu.2RBY.5g020660	87648445	87649125	(IPP transferase {ECO:0000313|EMBL:KEH26140.1}) (Uncharacterized protein {ECO:0000313|EnsemblPlants:KEH26140})
Lcu.2RBY.5g020670	87988270	87992279	(Methyltransferase PMT2-like protein {ECO:0000313|EMBL:AES96706.1}) (Uncharacterized protein {ECO:0000313|EnsemblPlants:AES96706})
Lcu.2RBY.5g020680	88100793	88101121	(RNA-directed DNA polymerase (Reverse transcriptase) Zinc finger, CCHC-type Peptidase aspartic, active site Retrotransposon gag protein {ECO:0000313|EMBL:ABD28293.1})
Lcu.2RBY.5g020690	88122973	88123991	(Ulp1 protease family, carboxy-terminal domain protein {ECO:0000313|EMBL:KEH29526.1}) (Uncharacterized protein {ECO:0000313|EnsemblPlants:KEH29526})
Lcu.2RBY.5g020700	88124143	88126699	(Uncharacterized protein {ECO:0000313|EMBL:KEH18428.1, ECO:0000313|EnsemblPlants:KEH18428})
Lcu.2RBY.5g020710	88184759	88185558	(Ulp1 protease family, carboxy-terminal domain protein {ECO:0000313|EMBL:AES66041.1}) (Uncharacterized protein {ECO:0000313|EnsemblPlants:AES66041})
Lcu.2RBY.5g020720	88186600	88187843	(Uncharacterized protein {ECO:0000313|EMBL:KEH18428.1, ECO:0000313|EnsemblPlants:KEH18428})
Lcu.2RBY.5g020730	88239962	88241904	(Phytochrome kinase substrate protein, putative {ECO:0000313|EMBL:AES96704.1}) (Uncharacterized protein {ECO:0000313|EMBL:AFK43100.1, ECO:0000313|EnsemblPlants:AES96704})
Lcu.2RBY.5g020740	88252783	88253418	(Uncharacterized protein {ECO:0000313|EnsemblPlants:PGSC0003DMT400000708})
Lcu.2RBY.5g020750	88406283	88407163	(Cellular nucleic acid-binding protein {ECO:0000313|EMBL:AES83069.1})
Lcu.2RBY.5g020760	88568046	88568393	(GRF zinc finger protein {ECO:0000313|EMBL:AES97602.1}) (Uncharacterized protein {ECO:0000313|EnsemblPlants:AES97602})
Lcu.2RBY.5g020770	88580429	88580814	(Uncharacterized protein {ECO:0000313|EMBL:ESW12848.1}) (Fragment)
Lcu.2RBY.5g020780	88595585	88598732	(Sphingoid base hydroxylase-like protein {ECO:0000313|EMBL:AES96702.1}) (Uncharacterized protein {ECO:0000313|EMBL:AFK36680.1, ECO:0000313|EnsemblPlants:AES96702})
Lcu.2RBY.5g020790	88603881	88611220	(APO RNA-binding protein {ECO:0000313|EMBL:AES67272.1}) (Uncharacterized protein {ECO:0000313|EnsemblPlants:AES67272})
Lcu.2RBY.5g020800	88606925	88607677	(Polyubiquitin-like protein {ECO:0000313|EMBL:AES67273.1}) (Uncharacterized protein {ECO:0000313|EnsemblPlants:AES67273})
Lcu.2RBY.5g020810	88625458	88625917	(Casein kinase I isoform delta-like protein {ECO:0000313|EMBL:AES83575.1})
Lcu.2RBY.5g020820	88749623	88753267	(Origin recognition complex subunit 6 {ECO:0000313|EMBL:KEH22312.1}) (Uncharacterized protein {ECO:0000313|EnsemblPlants:KEH22312})
Lcu.2RBY.5g020830	88821368	88826037	(Haloacid dehalogenase-like hydrolase domain protein {ECO:0000313|EMBL:KEH22322.1}) (Uncharacterized protein {ECO:0000313|EnsemblPlants:KEH22322})
Lcu.2RBY.5g020840	88941727	88942935	(Subtilase {ECO:0000313|EMBL:AIC80767.1})
Lcu.2RBY.5g020850	89080953	89081303	hypothetical protein
Lcu.2RBY.5g020860	89183108	89186549	(Uncharacterized protein {ECO:0000313|EMBL:KEH28004.1, ECO:0000313|EnsemblPlants:KEH28004})
Lcu.2RBY.5g020870	89293193	89301753	(UDP-glucosyltransferase family protein {ECO:0000313|EMBL:AES96682.1}) (Uncharacterized protein {ECO:0000313|EnsemblPlants:AES96682})
Lcu.2RBY.5g020880	89341858	89343049	(Cullin-3A {ECO:0000313|EMBL:KHN06849.1})
Lcu.2RBY.5g020890	89461521	89467468	(Uncharacterized protein {ECO:0000313|EMBL:BAT74528.1})
Lcu.2RBY.5g020900	89540966	89541712	(Uncharacterized protein {ECO:0000313|EMBL:KEH18430.1, ECO:0000313|EnsemblPlants:KEH18430})
Lcu.2RBY.5g020920	89611770	89618496	(Auxin transporter BIG {ECO:0000313|EMBL:AES77777.2}) (Uncharacterized protein {ECO:0000313|EnsemblPlants:AES77777})
Lcu.2RBY.5g020910	89611770	89617342	hypothetical protein
Lcu.2RBY.5g020930	89636049	89636538	hypothetical protein
Lcu.2RBY.5g020940	89642118	89643091	(Uncharacterized protein {ECO:0000313|EMBL:KEH18428.1, ECO:0000313|EnsemblPlants:KEH18428})
Lcu.2RBY.5g020950	89643787	89644084	(Ulp1 protease family, carboxy-terminal domain protein {ECO:0000313|EMBL:KEH15720.1}) (Uncharacterized protein {ECO:0000313|EnsemblPlants:KEH15720}) (Fragment)
Lcu.2RBY.5g020960	89651271	89652205	(Membrane-associated kinase regulator-like protein, putative {ECO:0000313|EMBL:AES96667.1}) (Uncharacterized protein {ECO:0000313|EnsemblPlants:AES96667})
Lcu.2RBY.5g020970	89807369	89811399	(Uncharacterized protein {ECO:0000313|EnsemblPlants:Bo1g086270.1})
Lcu.2RBY.5g020980	89906317	89906938	(ORF1 {ECO:0000313|EMBL:ACX37122.1}) (Fragment)
Lcu.2RBY.5g020990	90094419	90095293	(Tubby C 2 protein {ECO:0000313|EMBL:KEH21051.1}) (Uncharacterized protein {ECO:0000313|EnsemblPlants:KEH21051})
Lcu.2RBY.5g021000	90105259	90109816	(Peroxisomal adenine nucleotide carrier protein {ECO:0000313|EMBL:AES96657.1}) (Uncharacterized protein {ECO:0000313|EnsemblPlants:AES96657})
Lcu.2RBY.5g021010	90266893	90270911	(Ran guanine nucleotide release factor-like protein {ECO:0000313|EMBL:KEH19537.1}) (Uncharacterized protein {ECO:0000313|EnsemblPlants:KEH19537})
Lcu.2RBY.5g021020	90305581	90306424	(Ulp1 protease family, carboxy-terminal domain protein {ECO:0000313|EMBL:KEH29526.1}) (Uncharacterized protein {ECO:0000313|EnsemblPlants:KEH29526})
Lcu.2RBY.5g021030	90306431	90307673	(Uncharacterized protein {ECO:0000313|EMBL:KEH18428.1, ECO:0000313|EnsemblPlants:KEH18428})
Lcu.2RBY.5g021040	90337750	90338817	(Integrase, catalytic region Zinc finger, CCHC-type Peptidase aspartic, catalytic {ECO:0000313|EMBL:ABD32582.1})
Lcu.2RBY.5g021050	90384854	90386427	(Uncharacterized protein {ECO:0000313|EMBL:KEH18428.1, ECO:0000313|EnsemblPlants:KEH18428})
Lcu.2RBY.5g021060	90422996	90423302	(Transmembrane protein, putative {ECO:0000313|EMBL:AES79825.1}) (Uncharacterized protein {ECO:0000313|EnsemblPlants:AES79825})
Lcu.2RBY.5g021070	90649409	90651388	(RNA-directed DNA polymerase (Reverse transcriptase) Zinc finger, CCHC-type Peptidase aspartic, active site Retrotransposon gag protein {ECO:0000313|EMBL:ABD28293.1})
Lcu.2RBY.5g021080	90669216	90670824	(Uncharacterized protein {ECO:0000313|EMBL:KEH17213.1, ECO:0000313|EnsemblPlants:KEH17213})
Lcu.2RBY.5g021090	90828327	90829275	(Ulp1 protease family, carboxy-terminal domain protein {ECO:0000313|EMBL:KEH29526.1}) (Uncharacterized protein {ECO:0000313|EnsemblPlants:KEH29526})
Lcu.2RBY.5g021100	90829877	90840393	(Uncharacterized protein {ECO:0000313|EMBL:KNA09219.1})
Lcu.2RBY.5g021110	91086271	91088161	(WD-40 repeat protein {ECO:0000313|EMBL:AAZ03745.1})
Lcu.2RBY.5g021120	91530657	91531176	(Putative uncharacterized protein {ECO:0000313|EMBL:BAE71299.1})
Lcu.2RBY.5g021130	91553064	91554458	(Uncharacterized protein {ECO:0000313|EMBL:KEH18428.1, ECO:0000313|EnsemblPlants:KEH18428})
Lcu.2RBY.5g021140	91554666	91555701	(Uncharacterized protein {ECO:0000313|EMBL:BAT95929.1})
Lcu.2RBY.5g021150	91557259	91559367	(TCP family transcription factor {ECO:0000313|EMBL:AES96649.1}) (Uncharacterized protein {ECO:0000313|EnsemblPlants:AES96649})
Lcu.2RBY.5g021160	91957566	91959823	(Beta-tubulin {ECO:0000313|EMBL:AFR42381.1}) (Fragment)
Lcu.2RBY.5g021170	91959789	91960265	hypothetical protein
Lcu.2RBY.5g021180	91960403	91961092	(Homeobox leucine zipper protein {ECO:0000313|EMBL:AES95769.1}) (Uncharacterized protein {ECO:0000313|EnsemblPlants:AES95769})
Lcu.2RBY.5g021190	91961260	91962003	(Homeobox leucine zipper protein {ECO:0000313|EMBL:AES95769.1}) (Uncharacterized protein {ECO:0000313|EnsemblPlants:AES95769})
Lcu.2RBY.5g021200	92025755	92028419	(Uncharacterized protein {ECO:0000313|EMBL:KEH18428.1, ECO:0000313|EnsemblPlants:KEH18428})
Lcu.2RBY.5g021210	92133113	92133543	hypothetical protein
Lcu.2RBY.5g021220	92215933	92227215	(Transporter TRS120 {ECO:0000313|EMBL:KEH39853.1}) (Uncharacterized protein {ECO:0000313|EnsemblPlants:KEH39853})
Lcu.2RBY.5g021230	92502057	92502795	(Ulp1 protease family, carboxy-terminal domain protein {ECO:0000313|EMBL:KEH15719.1}) (Uncharacterized protein {ECO:0000313|EnsemblPlants:KEH15719})
Lcu.2RBY.5g021240	92632459	92634748	(Uncharacterized protein {ECO:0000313|EMBL:BAT95929.1})
Lcu.2RBY.5g021250	92635169	92635951	(Ulp1 protease family, carboxy-terminal domain protein {ECO:0000313|EMBL:AES66041.1}) (Uncharacterized protein {ECO:0000313|EnsemblPlants:AES66041})
Lcu.2RBY.5g021260	92808786	92808963	hypothetical protein
Lcu.2RBY.5g021270	92850087	92850272	hypothetical protein
Lcu.2RBY.5g021280	92988711	92989527	(Gag/pol polyprotein {ECO:0000313|EMBL:AAQ82037.1})
Lcu.2RBY.5g021290	93025108	93026032	(Integrase, catalytic region Ribonuclease H {ECO:0000313|EMBL:ABD28291.1})
Lcu.2RBY.5g021300	93060433	93073797	HVA22-like protein {ECO:0000256|RuleBase:RU362006}
Lcu.2RBY.5g021310	93111700	93116753	(Mucin-like protein {ECO:0000313|EMBL:AES96637.1}) (Uncharacterized protein {ECO:0000313|EnsemblPlants:AES96637})
Lcu.2RBY.5g021320	93291617	93293061	(Uncharacterized protein {ECO:0000313|EMBL:KHN01202.1})
Lcu.2RBY.5g021330	93417462	93417992	(Uncharacterized protein {ECO:0000313|EMBL:KMT19233.1})
Lcu.2RBY.5g021340	93551996	93552617	(ORF1 {ECO:0000313|EMBL:ACX37122.1}) (Fragment)
Lcu.2RBY.5g021350	93759182	93759646	(Subtilisin-like serine protease {ECO:0000313|EMBL:AES80027.1}) (Uncharacterized protein {ECO:0000313|EnsemblPlants:AES80027})
Lcu.2RBY.5g021360	93806740	93807884	(Ulp1 protease family, carboxy-terminal domain protein {ECO:0000313|EMBL:KEH29526.1}) (Uncharacterized protein {ECO:0000313|EnsemblPlants:KEH29526})
Lcu.2RBY.5g021370	93808134	93809120	(Uncharacterized protein {ECO:0000313|EMBL:KEH18428.1, ECO:0000313|EnsemblPlants:KEH18428})
Lcu.2RBY.5g021380	93820451	93821495	hypothetical protein
Lcu.2RBY.5g021390	94129296	94132836	(Galactose oxidase/kelch repeat protein {ECO:0000313|EMBL:AES96632.2}) (Uncharacterized protein {ECO:0000313|EnsemblPlants:AES96632})
Lcu.2RBY.5g021400	94362871	94364934	hypothetical protein
Lcu.2RBY.5g021410	94475153	94476904	(Putative uncharacterized protein {ECO:0000313|EMBL:ACU13519.1})
Lcu.2RBY.5g021420	95027789	95037233	(Uncharacterized protein {ECO:0000313|EMBL:KEH25675.1, ECO:0000313|EnsemblPlants:KEH25675})
Lcu.2RBY.5g021430	95088647	95089430	(Uncharacterized protein {ECO:0000313|EMBL:AES66404.2, ECO:0000313|EnsemblPlants:AES66404})
Lcu.2RBY.5g021440	95170550	95171512	(Ulp1 protease family, carboxy-terminal domain protein {ECO:0000313|EMBL:KEH29526.1}) (Uncharacterized protein {ECO:0000313|EnsemblPlants:KEH29526})
Lcu.2RBY.5g021450	95172179	95173317	(Uncharacterized protein {ECO:0000313|EMBL:KEH18428.1, ECO:0000313|EnsemblPlants:KEH18428})
Lcu.2RBY.5g021460	95247477	95249040	(Uncharacterized protein {ECO:0000313|EMBL:KEH18428.1, ECO:0000313|EnsemblPlants:KEH18428})
Lcu.2RBY.5g021470	95267593	95268935	(Uncharacterized protein {ECO:0000313|EMBL:BAT74547.1})
Lcu.2RBY.5g021480	95276143	95279525	(Uncharacterized protein {ECO:0000313|EMBL:KEH18430.1, ECO:0000313|EnsemblPlants:KEH18430})
Lcu.2RBY.5g021490	95530382	95533851	(RNA recognition motif {ECO:0000313|EMBL:AES96612.1}) (Uncharacterized protein {ECO:0000313|EMBL:AFK46221.1, ECO:0000313|EnsemblPlants:AES96612})
Lcu.2RBY.5g021500	96087999	96089146	(Uncharacterized protein {ECO:0000313|EMBL:KEH18428.1, ECO:0000313|EnsemblPlants:KEH18428})
Lcu.2RBY.5g021510	96111745	96116719	(Uncharacterized protein {ECO:0000313|EMBL:KEH16003.1, ECO:0000313|EnsemblPlants:KEH16003}) (Fragment)
Lcu.2RBY.5g021520	96137830	96139099	(Ulp1 protease family, carboxy-terminal domain protein {ECO:0000313|EMBL:KEH29526.1}) (Uncharacterized protein {ECO:0000313|EnsemblPlants:KEH29526})
Lcu.2RBY.5g021530	96171509	96174900	(Homeobox leucine zipper ATHB-like protein {ECO:0000313|EMBL:AES96600.1}) (Uncharacterized protein {ECO:0000313|EnsemblPlants:AES96600})
Lcu.2RBY.5g021540	96185770	96188355	(Uncharacterized protein {ECO:0000313|EMBL:AFK41567.1})
Lcu.2RBY.5g021550	96374461	96379394	(Uncharacterized protein {ECO:0000313|EMBL:KEH18428.1, ECO:0000313|EnsemblPlants:KEH18428})
Lcu.2RBY.5g021560	96589786	96590434	(Gag/pol polyprotein {ECO:0000313|EMBL:AAQ82033.1}) (Fragment)
Lcu.2RBY.5g021570	96647454	96650200	(Tubulin folding cofactor B {ECO:0000313|EMBL:KEH17638.1}) (Uncharacterized protein {ECO:0000313|EnsemblPlants:KEH17638})
Lcu.2RBY.5g021580	96649269	96650905	(Glutaredoxin (GRX) family protein {ECO:0000313|EMBL:KEH41459.1}) (Uncharacterized protein {ECO:0000313|EnsemblPlants:KEH41459})
Lcu.2RBY.5g021590	96680015	96684904	(Uncharacterized protein {ECO:0000313|EMBL:KOM54699.1})
Lcu.2RBY.5g021600	96686709	96687632	(Uncharacterized protein {ECO:0000313|EMBL:ESW34111.1})
Lcu.2RBY.5g021610	96718388	96718885	(Tubulin folding cofactor B {ECO:0000313|EMBL:KEH17639.1}) (Uncharacterized protein {ECO:0000313|EnsemblPlants:KEH17639})
Lcu.2RBY.5g021620	96828771	96828956	hypothetical protein
Lcu.2RBY.5g021630	96895938	96899024	(Uncharacterized protein {ECO:0000313|EMBL:EOX94372.1})
Lcu.2RBY.5g021640	97166094	97166717	(Uncharacterized protein {ECO:0000313|EMBL:KEH17080.1, ECO:0000313|EnsemblPlants:KEH17080})
Lcu.2RBY.5g021650	97238630	97240216	(Uncharacterized protein {ECO:0000313|EnsemblPlants:AES92662}) (Wall-associated receptor kinase galacturonan-binding protein {ECO:0000313|EMBL:AES92662.2})
Lcu.2RBY.5g021660	97240597	97242625	(Uncharacterized protein {ECO:0000313|EMBL:KEH24359.1, ECO:0000313|EnsemblPlants:KEH24359})
Lcu.2RBY.5g021670	97244001	97253764	(Plant regulator RWP-RK family protein {ECO:0000313|EMBL:AES62521.1}) (Uncharacterized protein {ECO:0000313|EnsemblPlants:AES62521})
Lcu.2RBY.5g021680	97449672	97451538	(NAD(P)-linked oxidoreductase-like protein {ECO:0000313|EMBL:AES96599.1}) (Uncharacterized protein {ECO:0000313|EnsemblPlants:AES96599})
Lcu.2RBY.5g021690	97520390	97521002	hypothetical protein
Lcu.2RBY.5g021700	97908223	97912065	(Uncharacterized protein {ECO:0000313|EnsemblPlants:GLYMA01G42340.2})
Lcu.2RBY.5g021710	97987268	97988976	(Ulp1 protease family, carboxy-terminal domain protein {ECO:0000313|EMBL:KEH29526.1}) (Uncharacterized protein {ECO:0000313|EnsemblPlants:KEH29526})
Lcu.2RBY.5g021720	97989108	97990723	(Uncharacterized protein {ECO:0000313|EMBL:BAT95929.1})
Lcu.2RBY.5g021730	98062558	98070001	(Homeodomain-related {ECO:0000313|EMBL:ABD32995.1}) (Myb transcription factor {ECO:0000313|EMBL:AES96593.1}) (Uncharacterized protein {ECO:0000313|EnsemblPlants:AES96593})
Lcu.2RBY.5g021740	98070586	98074840	(UDP-galactose transporter homolog 1, related {ECO:0000313|EMBL:ABD32994.1}) (UDP-galactose transporter, putative {ECO:0000313|EMBL:AES96591.1}) (Uncharacterized protein {ECO:0000313|EnsemblPlants:AES96591})
Lcu.2RBY.5g021750	98120092	98120564	hypothetical protein
Lcu.2RBY.5g021760	98231935	98235343	(Uncharacterized protein {ECO:0000313|EMBL:KEH41388.1, ECO:0000313|EnsemblPlants:KEH41388})
Lcu.2RBY.5g021770	98294730	98295115	(Uncharacterized protein {ECO:0000313|EMBL:ESW12848.1}) (Fragment)
Lcu.2RBY.5g021780	98333737	98334569	(Putative uncharacterized protein {ECO:0000313|EMBL:CAN74975.1})
Lcu.2RBY.5g021790	98519567	98522101	(Protein kinase {ECO:0000313|EMBL:ABD32991.1}) (Serine/Threonine kinase family protein {ECO:0000313|EMBL:AES96588.1}) (Uncharacterized protein {ECO:0000313|EnsemblPlants:AES96588})
Lcu.2RBY.5g021800	98562617	98566876	(Glutathione S-transferase-like protein {ECO:0000313|EMBL:AES90081.1}) (Intracellular chloride channel {ECO:0000313|EMBL:ABC75353.2}) (Uncharacterized protein {ECO:0000313|EnsemblPlants:AES90081})
Lcu.2RBY.5g021810	98683211	98684475	hypothetical protein
Lcu.2RBY.5g021820	98824985	98825480	(Uncharacterized protein {ECO:0000313|EMBL:KOM56931.1})
Lcu.2RBY.5g021830	98825765	98831675	(2-isopropylmalate synthase {ECO:0000313|EMBL:AES63078.1}) (Uncharacterized protein {ECO:0000313|EnsemblPlants:AES63078})
Lcu.2RBY.5g021840	98850327	98851143	(Gag/pol polyprotein {ECO:0000313|EMBL:AAQ82037.1})
Lcu.2RBY.5g021850	98955347	98955973	(Uncharacterized protein {ECO:0000313|EMBL:KEH20947.1, ECO:0000313|EnsemblPlants:KEH20947})
Lcu.2RBY.5g021860	98994633	98998224	hypothetical protein
Lcu.2RBY.5g021870	98999598	99001175	(Quinone oxidoreductase, putative {ECO:0000313|EMBL:AES88201.1}) (Uncharacterized protein {ECO:0000313|EnsemblPlants:AES88201})
Lcu.2RBY.5g021880	99004254	99004799	(PPR containing plant-like protein {ECO:0000313|EMBL:AES62971.1}) (Uncharacterized protein {ECO:0000313|EnsemblPlants:AES62971})
Lcu.2RBY.5g021890	99005152	99006341	(Uncharacterized protein {ECO:0000313|EMBL:AFK37922.1})
Lcu.2RBY.5g021900	99021978	99023244	(Uncharacterized protein {ECO:0000313|EMBL:KEH18428.1, ECO:0000313|EnsemblPlants:KEH18428})
Lcu.2RBY.5g021910	99035420	99036547	(52 kDa repressor of the inhibitor of the protein kinase {ECO:0000313|EMBL:AES85351.1})
Lcu.2RBY.5g021920	99097574	99099710	(Uncharacterized protein {ECO:0000313|EnsemblPlants:GLYMA01G14766.1})
Lcu.2RBY.5g021930	99142281	99144888	(BURP domain protein {ECO:0000313|EMBL:KEH30432.1}) (Uncharacterized protein {ECO:0000313|EnsemblPlants:KEH30432})
Lcu.2RBY.5g021940	99158010	99162302	(Ulp1 protease family, carboxy-terminal domain protein {ECO:0000313|EMBL:AES66041.1}) (Uncharacterized protein {ECO:0000313|EnsemblPlants:AES66041})
Lcu.2RBY.5g021950	99170367	99170973	(Autophagy-related protein {ECO:0000313|EMBL:KEH35587.1}) (Uncharacterized protein {ECO:0000313|EnsemblPlants:KEH35587})
Lcu.2RBY.5g021960	99428799	99429449	(Receptor-like kinase {ECO:0000313|EMBL:AES82928.1})
Lcu.2RBY.5g021970	99613790	99614622	hypothetical protein
Lcu.2RBY.5g021980	99614272	99614649	(GRF zinc finger protein {ECO:0000313|EMBL:AES97602.1}) (Uncharacterized protein {ECO:0000313|EnsemblPlants:AES97602})
Lcu.2RBY.5g021990	99618840	99619142	hypothetical protein
Lcu.2RBY.5g022000	99621453	99624708	hypothetical protein
Lcu.2RBY.5g022010	99624862	99625279	hypothetical protein
Lcu.2RBY.5g022020	99628722	99633691	(Multiple RNA-binding domain protein {ECO:0000313|EMBL:KEH23867.1}) (Uncharacterized protein {ECO:0000313|EnsemblPlants:KEH23867})
Lcu.2RBY.5g022030	99642685	99644740	(Uncharacterized protein {ECO:0000313|EMBL:KEH18428.1, ECO:0000313|EnsemblPlants:KEH18428})
Lcu.2RBY.5g022040	99659225	99660417	(Uncharacterized protein {ECO:0000313|EMBL:AES66404.2, ECO:0000313|EnsemblPlants:AES66404})
Lcu.2RBY.5g022050	99879855	99880398	(Ulp1 protease family, carboxy-terminal domain protein {ECO:0000313|EMBL:KEH15720.1}) (Uncharacterized protein {ECO:0000313|EnsemblPlants:KEH15720}) (Fragment)
Lcu.2RBY.5g022060	99894038	99900261	(Galacturan 1,4-alpha-galacturonidase4 {ECO:0000313|EMBL:KHN20792.1}) (3.2.1.67 {ECO:0000313|EMBL:KHN20792.1})
Lcu.2RBY.5g022070	99896721	99897011	(Methyl-CpG-binding domain protein {ECO:0000313|EMBL:KEH21030.1}) (Uncharacterized protein {ECO:0000313|EnsemblPlants:KEH21030})
Lcu.2RBY.5g022080	99900567	99903323	(RNA-binding (RRM/RBD/RNP motif) family protein {ECO:0000313|EMBL:AES88710.2}) (Uncharacterized protein {ECO:0000313|EnsemblPlants:AES88710})
Lcu.2RBY.5g022090	99903948	99911441	(Polygalacturonase {ECO:0000313|EMBL:KEH37190.1}) (Uncharacterized protein {ECO:0000313|EnsemblPlants:KEH37190})
Lcu.2RBY.5g022100	99914029	99915143	(Putative uncharacterized protein {ECO:0000313|EMBL:ACJ85252.1})
Lcu.2RBY.5g022110	100149210	100153051	hypothetical protein
Lcu.2RBY.5g022120	100464747	100467201	(Ulp1 protease family, carboxy-terminal domain protein {ECO:0000313|EMBL:KEH29526.1}) (Uncharacterized protein {ECO:0000313|EnsemblPlants:KEH29526})
Lcu.2RBY.5g022130	100601458	100602386	(Cinnamoyl-CoA reductase {ECO:0000313|EMBL:AES97598.1}) (Uncharacterized protein {ECO:0000313|EnsemblPlants:AES97598})
Lcu.2RBY.5g022140	100665307	100670808	(Uncharacterized protein {ECO:0000313|EMBL:BAT95929.1})
Lcu.2RBY.5g022150	100796301	100798515	(Uncharacterized protein {ECO:0000313|EMBL:KEH18428.1, ECO:0000313|EnsemblPlants:KEH18428})
Lcu.2RBY.5g022160	100852929	100860395	hypothetical protein
Lcu.2RBY.5g022170	100858010	100858647	(Uncharacterized protein {ECO:0000313|EMBL:KEH21187.1, ECO:0000313|EnsemblPlants:KEH21187})
Lcu.2RBY.5g022180	100923401	100930207	Phosphoinositide phospholipase C {ECO:0000256|RuleBase:RU361133} (3.1.4.11 {ECO:0000256|RuleBase:RU361133})
Lcu.2RBY.5g022190	101029051	101031344	(Receptor-like kinase {ECO:0000313|EMBL:AES96564.2}) (Uncharacterized protein {ECO:0000313|EnsemblPlants:AES96564})
Lcu.2RBY.5g022200	101071885	101072332	(Uncharacterized protein {ECO:0000313|EMBL:KOM25083.1})
Lcu.2RBY.5g022210	101131337	101131958	(ORF1 {ECO:0000313|EMBL:ACX37122.1}) (Fragment)
Lcu.2RBY.5g022220	101172860	101182554	(SNF1-related kinase regulatory subunit gamma 1 {ECO:0000313|EMBL:AES96561.2}) (Uncharacterized protein {ECO:0000313|EnsemblPlants:AES96561})
Lcu.2RBY.5g022230	101173022	101174893	(PPR containing plant-like protein {ECO:0000313|EMBL:AES96562.1}) (Uncharacterized protein {ECO:0000313|EnsemblPlants:AES96562})
Lcu.2RBY.5g022240	101239657	101243328	(Single-stranded DNA-binding protein WHY3 {ECO:0000313|EMBL:AES96560.1}) (Uncharacterized protein {ECO:0000313|EnsemblPlants:AES96560})
Lcu.2RBY.5g022250	101297428	101303049	(Uncharacterized protein {ECO:0000313|EMBL:KOM25958.1})
Lcu.2RBY.5g022260	101493110	101494685	(SecE/sec61-gamma subunit of protein translocation complex protein {ECO:0000313|EMBL:AES96555.1}) (Uncharacterized protein {ECO:0000313|EnsemblPlants:AES96555})
Lcu.2RBY.5g022270	101495428	101497848	Pectate lyase {ECO:0000256|RuleBase:RU361123} (4.2.2.2 {ECO:0000256|RuleBase:RU361123})
Lcu.2RBY.5g022280	101783712	101784497	(Ulp1 protease family, carboxy-terminal domain protein {ECO:0000313|EMBL:KEH29526.1}) (Uncharacterized protein {ECO:0000313|EnsemblPlants:KEH29526})
Lcu.2RBY.5g022290	101971164	101973773	Pectate lyase {ECO:0000256|RuleBase:RU361123} (4.2.2.2 {ECO:0000256|RuleBase:RU361123})
Lcu.2RBY.5g022300	102046560	102057523	(Uncharacterized protein {ECO:0000313|EMBL:EMJ04254.1})
Lcu.2RBY.5g022310	102057643	102059071	(DnaJ heat shock amino-terminal domain protein {ECO:0000313|EMBL:KEH32095.1}) (Uncharacterized protein {ECO:0000313|EnsemblPlants:KEH32095})
Lcu.2RBY.5g022320	102093613	102096029	Pectate lyase {ECO:0000256|RuleBase:RU361123} (4.2.2.2 {ECO:0000256|RuleBase:RU361123})
Lcu.2RBY.5g022330	102099934	102103044	(Uncharacterized protein {ECO:0000313|EnsemblPlants:GLYMA07G33701.1})
Lcu.2RBY.5g022340	102317866	102319707	(Uncharacterized protein {ECO:0000313|EMBL:KEH18428.1, ECO:0000313|EnsemblPlants:KEH18428})
Lcu.2RBY.5g022350	102319972	102320479	(Ulp1 protease family, carboxy-terminal domain protein {ECO:0000313|EMBL:KEH15720.1}) (Uncharacterized protein {ECO:0000313|EnsemblPlants:KEH15720}) (Fragment)
Lcu.2RBY.5g022360	102368792	102369336	(ABC transporter B family protein {ECO:0000313|EMBL:KEH44488.1}) (Uncharacterized protein {ECO:0000313|EnsemblPlants:KEH44488})
Lcu.2RBY.5g022370	102406662	102406924	hypothetical protein
Lcu.2RBY.5g022380	102458774	102459395	(ORF1 {ECO:0000313|EMBL:ACX37122.1}) (Fragment)
Lcu.2RBY.5g022390	102890335	102891016	(Putative uncharacterized protein {ECO:0000313|EMBL:CAN61758.1})
Lcu.2RBY.5g022400	103133903	103137087	Pectate lyase {ECO:0000256|RuleBase:RU361123} (4.2.2.2 {ECO:0000256|RuleBase:RU361123})
Lcu.2RBY.5g022410	103141722	103146094	(Uncharacterized protein {ECO:0000313|EMBL:KEH18428.1, ECO:0000313|EnsemblPlants:KEH18428})
Lcu.2RBY.5g022420	103146175	103147083	(Ulp1 protease family, carboxy-terminal domain protein {ECO:0000313|EMBL:AES66041.1}) (Uncharacterized protein {ECO:0000313|EnsemblPlants:AES66041})
Lcu.2RBY.5g022430	103178945	103182178	Patatin {ECO:0000256|RuleBase:RU361262} (3.1.1.- {ECO:0000256|RuleBase:RU361262})
Lcu.2RBY.5g022440	103197443	103200501	(Endoribonuclease dicer-like protein {ECO:0000313|EMBL:KEH42074.1}) (Uncharacterized protein {ECO:0000313|EnsemblPlants:KEH42074})
Lcu.2RBY.5g022450	103301520	103322844	Pectate lyase {ECO:0000256|RuleBase:RU361123} (4.2.2.2 {ECO:0000256|RuleBase:RU361123})
Lcu.2RBY.5g022460	103327392	103328692	Pectate lyase {ECO:0000256|RuleBase:RU361123} (4.2.2.2 {ECO:0000256|RuleBase:RU361123})
Lcu.2RBY.5g022470	103328788	103329253	Pectate lyase {ECO:0000256|RuleBase:RU361123} (4.2.2.2 {ECO:0000256|RuleBase:RU361123})
Lcu.2RBY.5g022480	103336279	103345542	Pectate lyase {ECO:0000256|RuleBase:RU361123} (4.2.2.2 {ECO:0000256|RuleBase:RU361123})
Lcu.2RBY.5g022490	103350988	103351816	Pectate lyase {ECO:0000256|RuleBase:RU361123} (4.2.2.2 {ECO:0000256|RuleBase:RU361123})
Lcu.2RBY.5g022500	103367096	103368428	Pectate lyase {ECO:0000256|RuleBase:RU361123} (4.2.2.2 {ECO:0000256|RuleBase:RU361123})
Lcu.2RBY.5g022510	103371370	103371656	hypothetical protein
Lcu.2RBY.5g022520	103374572	103377014	Pectate lyase {ECO:0000256|RuleBase:RU361123} (4.2.2.2 {ECO:0000256|RuleBase:RU361123})
Lcu.2RBY.5g022530	103623372	103624158	(Ulp1 protease family, carboxy-terminal domain protein {ECO:0000313|EMBL:KEH15720.1}) (Uncharacterized protein {ECO:0000313|EnsemblPlants:KEH15720}) (Fragment)
Lcu.2RBY.5g022540	103737488	103741326	hypothetical protein
Lcu.2RBY.5g022550	103980610	103980909	(Putative uncharacterized protein {ECO:0000313|EMBL:ACJ84884.1})
Lcu.2RBY.5g022560	103982185	103982850	(Cytochrome P450 family protein {ECO:0000313|EMBL:KEH40839.1}) (Uncharacterized protein {ECO:0000313|EnsemblPlants:KEH40839})
Lcu.2RBY.5g022570	103991425	103992966	(Uncharacterized protein {ECO:0000313|EMBL:KEH24315.1, ECO:0000313|EnsemblPlants:KEH24315})
Lcu.2RBY.5g022580	104029115	104031666	(Acetate/butyrate-CoA ligase AAE7, peroxisomal protein {ECO:0000313|EMBL:AES91935.1}) (Uncharacterized protein {ECO:0000313|EnsemblPlants:AES91935})
Lcu.2RBY.5g022590	104031908	104033919	(Substrate carrier family protein {ECO:0000313|EMBL:AET04980.1}) (Uncharacterized protein {ECO:0000313|EnsemblPlants:AET04980})
Lcu.2RBY.5g022600	104188099	104190499	(Plant/T7N9-9 protein {ECO:0000313|EMBL:AES96549.1}) (Uncharacterized protein {ECO:0000313|EnsemblPlants:AES96549})
Lcu.2RBY.5g022610	104293001	104293294	(GRF zinc finger protein {ECO:0000313|EMBL:AES97602.1}) (Uncharacterized protein {ECO:0000313|EnsemblPlants:AES97602})
Lcu.2RBY.5g022620	104349454	104354122	(Plant/T7N9-9 protein {ECO:0000313|EMBL:AES96551.2}) (Uncharacterized protein {ECO:0000313|EnsemblPlants:AES96551})
Lcu.2RBY.5g022630	104353253	104357253	(Putative receptor-like protein kinase {ECO:0000313|EMBL:KHN01169.1}) (2.7.1.- {ECO:0000313|EMBL:KHN01169.1})
Lcu.2RBY.5g022640	104580044	104590432	(Plant/MEB5-like protein {ECO:0000313|EMBL:AES96547.1}) (Uncharacterized protein {ECO:0000313|EnsemblPlants:AES96547})
Lcu.2RBY.5g022650	104625768	104626165	(Ubiquitin carboxyl-terminal hydrolase 12 {ECO:0000313|EMBL:KHN00014.1})
Lcu.2RBY.5g022660	104809358	104810170	hypothetical protein
Lcu.2RBY.5g022670	104917966	104922459	(TWIN LOV protein {ECO:0000313|EMBL:KEH27797.1}) (Uncharacterized protein {ECO:0000313|EnsemblPlants:KEH27797})
Lcu.2RBY.5g022680	105094745	105099550	(TWIN LOV protein {ECO:0000313|EMBL:AES96545.1}) (Uncharacterized protein {ECO:0000313|EnsemblPlants:AES96545})
Lcu.2RBY.5g022690	105175336	105190583	(Uncharacterized protein {ECO:0000313|EMBL:KEH33741.1, ECO:0000313|EnsemblPlants:KEH33741})
Lcu.2RBY.5g022700	105199109	105211566	hypothetical protein
Lcu.2RBY.5g022710	105214652	105216902	(Glyoxal oxidase amino-terminal protein {ECO:0000313|EMBL:AES96544.1}) (Uncharacterized protein {ECO:0000313|EnsemblPlants:AES96544})
Lcu.2RBY.5g022720	105606066	105610120	(Ulp1 protease family, carboxy-terminal domain protein {ECO:0000313|EMBL:AES66041.1}) (Uncharacterized protein {ECO:0000313|EnsemblPlants:AES66041})
Lcu.2RBY.5g022730	105892811	105899097	(Peptide/nitrate transporter plant {ECO:0000313|EMBL:AES96542.1}) (Uncharacterized protein {ECO:0000313|EnsemblPlants:AES96542})
Lcu.2RBY.5g022740	106117587	106120177	(Homeobox leucine zipper family protein {ECO:0000313|EMBL:AES96536.1}) (Uncharacterized protein {ECO:0000313|EnsemblPlants:AES96536})
Lcu.2RBY.5g022750	106688475	106706733	(Uncharacterized protein {ECO:0000313|EMBL:KEH17755.1, ECO:0000313|EnsemblPlants:KEH17755})
Lcu.2RBY.5g022760	107183355	107184076	(RNA-directed DNA polymerase (Reverse transcriptase) {ECO:0000313|EMBL:ABD28305.1})
Lcu.2RBY.5g022770	107475960	107477033	(Ubiquitin-protein ligase {ECO:0000313|EMBL:AES96534.1}) (Uncharacterized protein {ECO:0000313|EnsemblPlants:AES96534})
Lcu.2RBY.5g022780	107518737	107521377	(Uncharacterized protein {ECO:0000313|EMBL:BAT88209.1})
Lcu.2RBY.5g022790	107530283	107530648	(Uncharacterized protein {ECO:0000313|EMBL:BAU03215.1}) (Fragment)
Lcu.2RBY.5g022800	107531471	107531960	(Uncharacterized protein {ECO:0000313|EMBL:KEH18428.1, ECO:0000313|EnsemblPlants:KEH18428})
Lcu.2RBY.5g022810	107537664	107537995	(Ubiquitin-protein ligase {ECO:0000313|EMBL:AES96532.1}) (Uncharacterized protein {ECO:0000313|EnsemblPlants:AES96532})
Lcu.2RBY.5g022820	107538037	107538809	(Ubiquitin-protein ligase {ECO:0000313|EMBL:AES96534.1}) (Uncharacterized protein {ECO:0000313|EnsemblPlants:AES96534})
Lcu.2RBY.5g022830	107632962	107634697	hypothetical protein
Lcu.2RBY.5g022840	107687297	107687989	(Transmembrane protein, putative {ECO:0000313|EMBL:KEH33366.1}) (Uncharacterized protein {ECO:0000313|EnsemblPlants:KEH33366})
Lcu.2RBY.5g022850	107944968	107947509	Clustered mitochondria protein homolog {ECO:0000256|HAMAP-Rule:MF_03013}
Lcu.2RBY.5g022860	107947940	107949589	Clustered mitochondria protein homolog {ECO:0000256|HAMAP-Rule:MF_03013}
Lcu.2RBY.5g022870	107955592	107962378	(Uncharacterized protein {ECO:0000313|EMBL:KRH69375.1})
Lcu.2RBY.5g022880	107962694	107966517	(RNA-directed DNA polymerase (Reverse transcriptase) Chromo Zinc finger, CCHC-type Peptidase aspartic, active site Polynucleotidyl transferase, Ribonuclease H fold {ECO:0000313|EMBL:ABN06064.1})
Lcu.2RBY.5g022890	107995048	107996944	(Chromosome condensation regulator RCC1 repeat protein {ECO:0000313|EMBL:AES96531.2}) (Uncharacterized protein {ECO:0000313|EnsemblPlants:AES96531})
Lcu.2RBY.5g022900	107996792	108002586	(Carbohydrate-binding module family 48 protein {ECO:0000313|EMBL:AES96530.2}) (Uncharacterized protein {ECO:0000313|EnsemblPlants:AES96530})
Lcu.2RBY.5g022910	108074370	108075412	hypothetical protein
Lcu.2RBY.5g022920	108408932	108410762	(PsbB mRNA maturation factor Mbb1 {ECO:0000313|EMBL:AES91969.2}) (Uncharacterized protein {ECO:0000313|EnsemblPlants:AES91969})
Lcu.2RBY.5g022930	108418888	108419586	(DUF1296 family protein {ECO:0000313|EMBL:AET00821.1}) (Uncharacterized protein {ECO:0000313|EnsemblPlants:AET00821})
Lcu.2RBY.5g022940	108421429	108422074	(Autophagy-related protein {ECO:0000313|EMBL:KEH35587.1}) (Uncharacterized protein {ECO:0000313|EnsemblPlants:KEH35587})
Lcu.2RBY.5g022950	108453135	108453486	hypothetical protein
Lcu.2RBY.5g022960	108544476	108545269	(Ulp1 protease family, carboxy-terminal domain protein {ECO:0000313|EMBL:AES66041.1}) (Uncharacterized protein {ECO:0000313|EnsemblPlants:AES66041})
Lcu.2RBY.5g022970	108545814	108546825	(Uncharacterized protein {ECO:0000313|EMBL:KEH18428.1, ECO:0000313|EnsemblPlants:KEH18428})
Lcu.2RBY.5g022980	108546903	108548156	(Uncharacterized protein {ECO:0000313|EMBL:BAT95929.1})
Lcu.2RBY.5g022990	108649393	108652774	(Uncharacterized protein {ECO:0000313|EMBL:KEH18003.1, ECO:0000313|EnsemblPlants:KEH18003})
Lcu.2RBY.5g023000	108652851	108655191	(Glucan synthase-like protein {ECO:0000313|EMBL:AET04740.2}) (Uncharacterized protein {ECO:0000313|EnsemblPlants:AET04740})
Lcu.2RBY.5g023010	108717952	108720988	(Uncharacterized protein {ECO:0000313|EMBL:KEH18428.1, ECO:0000313|EnsemblPlants:KEH18428})
Lcu.2RBY.5g023020	108906173	108907172	(Uncharacterized protein {ECO:0000313|EMBL:KEH40735.1, ECO:0000313|EnsemblPlants:KEH40735})
Lcu.2RBY.5g023030	108907660	108911861	(Peptide/nitrate transporter {ECO:0000313|EMBL:AES96516.1}) (Uncharacterized protein {ECO:0000313|EnsemblPlants:AES96516})
Lcu.2RBY.5g023040	108925250	108926635	(Uncharacterized protein {ECO:0000313|EMBL:BAT99411.1})
Lcu.2RBY.5g023050	109029676	109053512	hypothetical protein
Lcu.2RBY.5g023060	109079177	109086115	(Uncharacterized protein {ECO:0000313|EMBL:KMS96968.1})
Lcu.2RBY.5g023070	109363701	109364465	hypothetical protein
Lcu.2RBY.5g023080	109517602	109518341	hypothetical protein
Lcu.2RBY.5g023090	109613944	109616440	(Uncharacterized protein {ECO:0000313|EnsemblPlants:AES93674}) (Zinc finger, C3HC4 type (RING finger) protein {ECO:0000313|EMBL:AES93674.1})
Lcu.2RBY.5g023100	109614260	109616592	hypothetical protein
Lcu.2RBY.5g023110	109691932	109694773	(Potyviral capsid protein interacting protein {ECO:0000313|EMBL:AES96501.1}) (Uncharacterized protein {ECO:0000313|EnsemblPlants:AES96501})
Lcu.2RBY.5g023120	109694847	109696309	(Thioredoxin h5 {ECO:0000313|EMBL:ACZ37069.1}) (Thioredoxin-like protein {ECO:0000313|EMBL:AES96502.1}) (Uncharacterized protein {ECO:0000313|EnsemblPlants:AES96502})
Lcu.2RBY.5g023130	109713370	109715562	(Putative uncharacterized protein {ECO:0000313|EMBL:CAN69639.1})
Lcu.2RBY.5g023140	109724398	109725785	(Thioredoxin h5 {ECO:0000313|EMBL:ACZ37069.1}) (Thioredoxin-like protein {ECO:0000313|EMBL:AES96502.1}) (Uncharacterized protein {ECO:0000313|EnsemblPlants:AES96502})
Lcu.2RBY.5g023150	109888072	109888506	(TIME FOR coffee-like protein, putative {ECO:0000313|EMBL:AES62666.1}) (Uncharacterized protein {ECO:0000313|EnsemblPlants:AES62666})
Lcu.2RBY.5g023160	109891064	109891432	(Uncharacterized protein {ECO:0000313|EMBL:AET02752.1, ECO:0000313|EnsemblPlants:AET02752})
Lcu.2RBY.5g023170	109920834	109921651	(Gag/pol polyprotein {ECO:0000313|EMBL:AAQ82037.1})
Lcu.2RBY.5g023180	110018402	110020475	(Aldehyde oxidase 1 {ECO:0000313|EMBL:ABS32108.1})
Lcu.2RBY.5g023190	110226717	110227966	(Uncharacterized protein {ECO:0000313|EMBL:KEH18428.1, ECO:0000313|EnsemblPlants:KEH18428})
Lcu.2RBY.5g023200	110455040	110457384	(Nuclear pore complex Nup205-like protein {ECO:0000313|EMBL:AES81720.2}) (Uncharacterized protein {ECO:0000313|EnsemblPlants:AES81720})
Lcu.2RBY.5g023210	110784021	110785180	(Thioredoxin {ECO:0000313|EMBL:AES96506.1}) (Thioredoxin h6 {ECO:0000313|EMBL:ACZ37070.1}) (Uncharacterized protein {ECO:0000313|EMBL:AFK41942.1, ECO:0000313|EnsemblPlants:AES96506})
Lcu.2RBY.5g023220	110931081	110931462	(Uncharacterized protein {ECO:0000313|EMBL:KEH33891.1, ECO:0000313|EnsemblPlants:KEH33891})
Lcu.2RBY.5g023230	110946326	110946761	(Gag/pol polyprotein {ECO:0000313|EMBL:AAQ82037.1})
Lcu.2RBY.5g023240	110981367	110982158	(Cellular nucleic acid-binding protein {ECO:0000313|EMBL:AES83069.1})
Lcu.2RBY.5g023250	111118862	111119593	(Cytidine/deoxycytidylate deaminase family protein {ECO:0000313|EMBL:AET05235.2}) (Uncharacterized protein {ECO:0000313|EnsemblPlants:AET05235})
Lcu.2RBY.5g023260	111119599	111130089	(Cytidine/deoxycytidylate deaminase family protein {ECO:0000313|EMBL:AET05235.2}) (Uncharacterized protein {ECO:0000313|EnsemblPlants:AET05235})
Lcu.2RBY.5g023270	111307306	111308271	(Thioredoxin h7 {ECO:0000313|EMBL:ACZ37071.1})
Lcu.2RBY.5g023280	111321208	111325171	Phosphomannomutase {ECO:0000256|RuleBase:RU361118} (5.4.2.8 {ECO:0000256|RuleBase:RU361118})
Lcu.2RBY.5g023290	111333657	111336621	(Uncharacterized protein {ECO:0000313|EMBL:KRG94765.1})
Lcu.2RBY.5g023300	111482139	111482759	(D27 family protein, putative {ECO:0000313|EMBL:AES71701.1}) (Uncharacterized protein {ECO:0000313|EnsemblPlants:AES71701})
Lcu.2RBY.5g023310	111554204	111555270	(Putative uncharacterized protein {ECO:0000313|EMBL:AES83688.1})
Lcu.2RBY.5g023320	111586541	111587521	(Integrase, catalytic region Zinc finger, CCHC-type Peptidase aspartic, catalytic {ECO:0000313|EMBL:ABD32582.1})
Lcu.2RBY.5g023330	111601561	111606384	(Uncharacterized protein {ECO:0000313|EMBL:AES96508.1, ECO:0000313|EnsemblPlants:AES96508})
Lcu.2RBY.5g023340	111716522	111718775	(Uncharacterized protein {ECO:0000313|EMBL:KEH18428.1, ECO:0000313|EnsemblPlants:KEH18428})
Lcu.2RBY.5g023350	111762087	111762524	(Ulp1 protease family, carboxy-terminal domain protein {ECO:0000313|EMBL:KEH15720.1}) (Uncharacterized protein {ECO:0000313|EnsemblPlants:KEH15720}) (Fragment)
Lcu.2RBY.5g023360	111815038	111816720	(Uncharacterized protein {ECO:0000313|EMBL:KEH18428.1, ECO:0000313|EnsemblPlants:KEH18428})
Lcu.2RBY.5g023370	111885892	111888458	(Disease resistance protein (CC-NBS-LRR class) family protein {ECO:0000313|EMBL:AES94763.1}) (Uncharacterized protein {ECO:0000313|EnsemblPlants:AES94763})
Lcu.2RBY.5g023380	111888513	111889633	hypothetical protein
Lcu.2RBY.5g023390	112038986	112041897	(F0F1 ATP synthase subunit gamma {ECO:0000313|EMBL:KEH32593.1}) (Uncharacterized protein {ECO:0000313|EnsemblPlants:KEH32593})
Lcu.2RBY.5g023400	112203111	112204454	(Uncharacterized protein {ECO:0000313|EnsemblPlants:PGSC0003DMT400034138})
Lcu.2RBY.5g023410	112207241	112208518	(Paired amphipathic helix protein {ECO:0000313|EMBL:AES77662.2}) (Uncharacterized protein {ECO:0000313|EnsemblPlants:AES77662})
Lcu.2RBY.5g023420	112239349	112240688	(Uncharacterized protein {ECO:0000313|EMBL:KEH18428.1, ECO:0000313|EnsemblPlants:KEH18428})
Lcu.2RBY.5g023430	112289593	112291148	(Ulp1 protease family, carboxy-terminal domain protein {ECO:0000313|EMBL:AES66041.1}) (Uncharacterized protein {ECO:0000313|EnsemblPlants:AES66041})
Lcu.2RBY.5g023440	112295948	112298447	hypothetical protein
Lcu.2RBY.5g023450	112321793	112324570	(F-box SKP2A-like protein {ECO:0000313|EMBL:KEH40480.1}) (Uncharacterized protein {ECO:0000313|EnsemblPlants:KEH40480})
Lcu.2RBY.5g023460	112328417	112329432	Kinesin-like protein {ECO:0000256|RuleBase:RU000394}
Lcu.2RBY.5g023470	112332065	112332339	hypothetical protein
Lcu.2RBY.5g023480	112332355	112334992	(BZIP transcription factor {ECO:0000313|EMBL:KEH35111.1}) (Uncharacterized protein {ECO:0000313|EnsemblPlants:KEH35111})
Lcu.2RBY.5g023490	112409562	112410587	(Uncharacterized protein {ECO:0000313|EMBL:KEH18428.1, ECO:0000313|EnsemblPlants:KEH18428})
Lcu.2RBY.5g023500	112410644	112411867	(Ulp1 protease family, carboxy-terminal domain protein {ECO:0000313|EMBL:KEH16713.1}) (Uncharacterized protein {ECO:0000313|EnsemblPlants:KEH16713})
Lcu.2RBY.5g023510	112412691	112413797	(TIR-NBS-LRR type disease resistance protein {ECO:0000313|EMBL:AES96487.1}) (Uncharacterized protein {ECO:0000313|EMBL:AFK36718.1, ECO:0000313|EnsemblPlants:AES96487})
Lcu.2RBY.5g023520	112585807	112586146	(RNA-directed DNA polymerase (Reverse transcriptase) Ribonuclease H {ECO:0000313|EMBL:ABN06136.1})
Lcu.2RBY.5g023530	112629256	112631046	(Uncharacterized protein {ECO:0000313|EMBL:KEH18428.1, ECO:0000313|EnsemblPlants:KEH18428})
Lcu.2RBY.5g023540	112642207	112644730	(Small multi-drug export protein, putative {ECO:0000313|EMBL:AES96478.2}) (Uncharacterized protein {ECO:0000313|EnsemblPlants:AES96478})
Lcu.2RBY.5g023550	112662245	112663659	(Uncharacterized protein {ECO:0000313|EMBL:AFK44682.1, ECO:0000313|EnsemblPlants:KEH17621})
Lcu.2RBY.5g023560	112679897	112681151	(Uncharacterized protein {ECO:0000313|EMBL:AFK47439.1})
Lcu.2RBY.5g023570	112759301	112759637	(RNA-directed DNA polymerase (Reverse transcriptase) Ribonuclease H {ECO:0000313|EMBL:ABN06136.1})
Lcu.2RBY.5g023580	112865392	112868680	(Uncharacterized protein {ECO:0000313|EMBL:KEH41388.1, ECO:0000313|EnsemblPlants:KEH41388})
Lcu.2RBY.5g023590	112927844	112930892	(Actin cross-linking protein {ECO:0000313|EMBL:AES96473.2}) (Uncharacterized protein {ECO:0000313|EnsemblPlants:AES96473})
Lcu.2RBY.5g023600	112933025	112934070	(Actin cross-linking protein {ECO:0000313|EMBL:AES96473.2}) (Uncharacterized protein {ECO:0000313|EnsemblPlants:AES96473})
Lcu.2RBY.5g023610	113077057	113078699	(Uncharacterized protein {ECO:0000313|EMBL:KEH18428.1, ECO:0000313|EnsemblPlants:KEH18428})
Lcu.2RBY.5g023620	113163933	113165227	(Ulp1 protease family, carboxy-terminal domain protein {ECO:0000313|EMBL:KEH16713.1}) (Uncharacterized protein {ECO:0000313|EnsemblPlants:KEH16713})
Lcu.2RBY.5g023630	113311459	113312644	(Uncharacterized protein {ECO:0000313|EMBL:KEH18428.1, ECO:0000313|EnsemblPlants:KEH18428})
Lcu.2RBY.5g023640	113423106	113423623	(Uncharacterized protein {ECO:0000313|EMBL:BAT88686.1})
Lcu.2RBY.5g023650	113423639	113424831	(Uncharacterized protein {ECO:0000313|EMBL:KEH18428.1, ECO:0000313|EnsemblPlants:KEH18428})
Lcu.2RBY.5g023660	113426115	113426409	(Ulp1 protease family, carboxy-terminal domain protein {ECO:0000313|EMBL:KEH15719.1}) (Uncharacterized protein {ECO:0000313|EnsemblPlants:KEH15719})
Lcu.2RBY.5g023670	113511411	113514208	(Tyrosine kinase family protein {ECO:0000313|EMBL:AES96462.1}) (Uncharacterized protein {ECO:0000313|EnsemblPlants:AES96462})
Lcu.2RBY.5g023680	113541156	113541866	(Uncharacterized protein {ECO:0000313|EMBL:AFK41285.1})
Lcu.2RBY.5g023690	113587542	113611382	(Uncharacterized protein {ECO:0000313|EMBL:KEH18428.1, ECO:0000313|EnsemblPlants:KEH18428})
Lcu.2RBY.5g023700	113880959	113886505	(TPR-like protein {ECO:0000313|EMBL:AES96460.1}) (Uncharacterized protein {ECO:0000313|EnsemblPlants:AES96460})
Lcu.2RBY.5g023710	113917893	113918577	(Integrase, catalytic region Zinc finger, CCHC-type Peptidase aspartic, catalytic {ECO:0000313|EMBL:ABD32582.1})
Lcu.2RBY.5g023720	114025960	114027693	(Glutathione S-transferase, amino-terminal domain protein {ECO:0000313|EMBL:AES96458.1}) (Uncharacterized protein {ECO:0000313|EMBL:AFK42825.1, ECO:0000313|EnsemblPlants:AES96458})
Lcu.2RBY.5g023730	114102591	114103209	(Cellular nucleic acid-binding protein {ECO:0000313|EMBL:AES83069.1})
Lcu.2RBY.5g023740	114120924	114135605	(Glutathione S-transferase, amino-terminal domain protein {ECO:0000313|EMBL:AES96458.1}) (Uncharacterized protein {ECO:0000313|EMBL:AFK42825.1, ECO:0000313|EnsemblPlants:AES96458})
Lcu.2RBY.5g023750	114170336	114171036	hypothetical protein
Lcu.2RBY.5g023760	114202382	114207145	(Uncharacterized protein {ECO:0000313|EMBL:KEH18428.1, ECO:0000313|EnsemblPlants:KEH18428})
Lcu.2RBY.5g023770	114226669	114228160	(Uncharacterized protein {ECO:0000313|EnsemblPlants:AES96452}) (Wall-associated receptor kinase galacturonan-binding protein {ECO:0000313|EMBL:AES96452.1})
Lcu.2RBY.5g023780	114298748	114303612	(Beta-1,3-galactosyltransferase-like protein {ECO:0000313|EMBL:AES96451.1}) (Uncharacterized protein {ECO:0000313|EnsemblPlants:AES96451})
Lcu.2RBY.5g023790	114345810	114346298	(Uncharacterized protein {ECO:0000313|EMBL:KOM25083.1})
Lcu.2RBY.5g023800	114448534	114452580	(Uncharacterized protein {ECO:0000313|EMBL:KEH16385.1, ECO:0000313|EnsemblPlants:KEH16385})
Lcu.2RBY.5g023810	114554124	114555020	(Uncharacterized protein {ECO:0000313|EMBL:ESW14434.1})
Lcu.2RBY.5g023820	114555109	114558724	(Nucleotide-sugar transporter family protein {ECO:0000313|EMBL:AET00822.2}) (Uncharacterized protein {ECO:0000313|EnsemblPlants:AET00822})
Lcu.2RBY.5g023830	114638281	114642934	(Plant/F14N23-31 protein {ECO:0000313|EMBL:AES96448.1}) (Uncharacterized protein {ECO:0000313|EnsemblPlants:AES96448})
Lcu.2RBY.5g023840	114796194	114796537	(Animal RPA1 domain protein {ECO:0000313|EMBL:KEH26596.1}) (Uncharacterized protein {ECO:0000313|EnsemblPlants:KEH26596})
Lcu.2RBY.5g023850	114879831	114880130	(IPP transferase {ECO:0000313|EMBL:KEH26140.1}) (Uncharacterized protein {ECO:0000313|EnsemblPlants:KEH26140})
Lcu.2RBY.5g023860	115047043	115060465	(Transmembrane protein, putative {ECO:0000313|EMBL:KEH27778.1}) (Uncharacterized protein {ECO:0000313|EnsemblPlants:KEH27778})
Lcu.2RBY.5g023870	115112799	115116231	(Transcription factor {ECO:0000313|EMBL:AES96446.1}) (Uncharacterized protein {ECO:0000313|EnsemblPlants:AES96446})
Lcu.2RBY.5g023880	115322445	115325450	(Short hypocotyl in white light1 protein {ECO:0000313|EMBL:AES96444.1}) (Uncharacterized protein {ECO:0000313|EMBL:AFK37394.1, ECO:0000313|EnsemblPlants:AES96444})
Lcu.2RBY.5g023890	115406341	115426897	Phospholipid-transporting ATPase {ECO:0000256|RuleBase:RU362033} (3.6.3.1 {ECO:0000256|RuleBase:RU362033})
Lcu.2RBY.5g023900	115542095	115542493	(Ubiquitin carboxyl-terminal hydrolase 12 {ECO:0000313|EMBL:KHN00014.1})
Lcu.2RBY.5g023910	115565647	115570478	Serine/threonine-protein phosphatase {ECO:0000256|RuleBase:RU004273} (3.1.3.16 {ECO:0000256|RuleBase:RU004273})
Lcu.2RBY.5g023920	115573007	115575345	hypothetical protein
Lcu.2RBY.5g023930	115828260	115831678	(Transmembrane protein, putative {ECO:0000313|EMBL:AES96437.1}) (Uncharacterized protein {ECO:0000313|EnsemblPlants:AES96437})
Lcu.2RBY.5g023940	116049987	116054264	(Transmembrane protein, putative {ECO:0000313|EMBL:AES96435.1}) (Uncharacterized protein {ECO:0000313|EMBL:AFK45058.1, ECO:0000313|EnsemblPlants:AES96435})
Lcu.2RBY.5g023950	116161878	116162752	(Auxin-induced protein 5NG4-like protein {ECO:0000313|EMBL:KHN39186.1})
Lcu.2RBY.5g023960	116214931	116217668	(MYB-like transcription factor family protein {ECO:0000313|EMBL:AES96431.1}) (Uncharacterized protein {ECO:0000313|EnsemblPlants:AES96431})
Lcu.2RBY.5g023970	116266218	116266480	hypothetical protein
Lcu.2RBY.5g023980	116414103	116425058	hypothetical protein
Lcu.2RBY.5g023990	116416375	116425461	(Uncharacterized protein {ECO:0000313|EMBL:BAT99350.1})
Lcu.2RBY.5g024000	116490777	116492999	(UPF0392 RCOM-like protein {ECO:0000313|EMBL:AES96424.1}) (Uncharacterized protein {ECO:0000313|EnsemblPlants:AES96424})
Lcu.2RBY.5g024010	116516390	116519546	(Uncharacterized protein {ECO:0000313|EMBL:BAT95929.1})
Lcu.2RBY.5g024020	116721575	116726435	(Microtubule-associated TORTIFOLIA-like protein {ECO:0000313|EMBL:AES96419.1}) (Uncharacterized protein {ECO:0000313|EnsemblPlants:AES96419})
Lcu.2RBY.5g024030	116756700	116757472	(Ulp1 protease family, carboxy-terminal domain protein {ECO:0000313|EMBL:KEH29526.1}) (Uncharacterized protein {ECO:0000313|EnsemblPlants:KEH29526})
Lcu.2RBY.5g024040	116758074	116760094	(Uncharacterized protein {ECO:0000313|EMBL:KEH18428.1, ECO:0000313|EnsemblPlants:KEH18428})
Lcu.2RBY.5g024050	117126923	117127380	(Endonuclease/exonuclease/phosphatase family protein {ECO:0000313|EMBL:KEH39697.1}) (Uncharacterized protein {ECO:0000313|EnsemblPlants:KEH39697})
Lcu.2RBY.5g024060	117132111	117132563	(Paired amphipathic helix protein {ECO:0000313|EMBL:AES96405.2}) (Uncharacterized protein {ECO:0000313|EnsemblPlants:AES96405})
Lcu.2RBY.5g024070	117254898	117256350	Serine hydroxymethyltransferase {ECO:0000256|RuleBase:RU000585} (2.1.2.1 {ECO:0000256|RuleBase:RU000585})
Lcu.2RBY.5g024080	117269695	117270329	Serine hydroxymethyltransferase {ECO:0000256|RuleBase:RU000585} (2.1.2.1 {ECO:0000256|RuleBase:RU000585})
Lcu.2RBY.5g024090	117295622	117299165	(Paired amphipathic helix protein {ECO:0000313|EMBL:AES77662.2}) (Uncharacterized protein {ECO:0000313|EnsemblPlants:AES77662})
Lcu.2RBY.5g024100	117331536	117340806	(Uncharacterized protein {ECO:0000313|EMBL:AFK38635.1})
Lcu.2RBY.5g024110	117342093	117344817	(Uncharacterized protein {ECO:0000313|EMBL:BAT95929.1})
Lcu.2RBY.5g024120	117345735	117349629	(U4/U6.U5 tri-snRNP-associated protein 2 {ECO:0000313|EMBL:KHN13521.1})
Lcu.2RBY.5g024130	117453018	117453346	(RNA-directed DNA polymerase (Reverse transcriptase) Zinc finger, CCHC-type Peptidase aspartic, active site Retrotransposon gag protein {ECO:0000313|EMBL:ABD28293.1})
Lcu.2RBY.5g024140	117595025	117595993	(Ubiquitin-protein ligase {ECO:0000313|EMBL:AES96534.1}) (Uncharacterized protein {ECO:0000313|EnsemblPlants:AES96534})
Lcu.2RBY.5g024150	117596083	117598530	(Alpha/beta hydrolase family protein {ECO:0000313|EMBL:AES64344.2}) (Uncharacterized protein {ECO:0000313|EnsemblPlants:AES64344})
Lcu.2RBY.5g024160	117616036	117616574	(Polynucleotidyl transferase, Ribonuclease H fold {ECO:0000313|EMBL:ABN08587.1}) (Fragment)
Lcu.2RBY.5g024170	117820350	117820817	(RNA-directed DNA polymerase (Reverse transcriptase) Zinc finger, CCHC-type Peptidase aspartic, active site Retrotransposon gag protein {ECO:0000313|EMBL:ABD28293.1})
Lcu.2RBY.5g024180	117821656	117822194	(Polynucleotidyl transferase, Ribonuclease H fold {ECO:0000313|EMBL:ABN08587.1}) (Fragment)
Lcu.2RBY.5g024190	117929979	117935060	(Uncharacterized protein {ECO:0000313|EMBL:KEH33891.1, ECO:0000313|EnsemblPlants:KEH33891})
Lcu.2RBY.5g024200	117998868	118009387	(Paired amphipathic helix protein {ECO:0000313|EMBL:AES77662.2}) (Uncharacterized protein {ECO:0000313|EnsemblPlants:AES77662})
Lcu.2RBY.5g024210	118044778	118045168	(Paired amphipathic helix protein {ECO:0000313|EMBL:AES77662.2}) (Uncharacterized protein {ECO:0000313|EnsemblPlants:AES77662})
Lcu.2RBY.5g024220	118066197	118069785	(Histone-lysine N-methyltransferase SUVR5-like protein {ECO:0000313|EMBL:AES94831.1}) (Uncharacterized protein {ECO:0000313|EnsemblPlants:AES94831})
Lcu.2RBY.5g024230	118107124	118107513	(Paired amphipathic helix protein {ECO:0000313|EMBL:AES77662.2}) (Uncharacterized protein {ECO:0000313|EnsemblPlants:AES77662})
Lcu.2RBY.5g024240	118251062	118254377	hypothetical protein
Lcu.2RBY.5g024250	118251539	118251766	(Pectin lyase-like superfamily protein isoform 1 {ECO:0000313|EMBL:EOY23309.1})
Lcu.2RBY.5g024260	118254106	118261093	(Pectin lyase superfamily protein {ECO:0000313|EMBL:AES62452.2}) (Uncharacterized protein {ECO:0000313|EnsemblPlants:AES62452})
Lcu.2RBY.5g024270	118261171	118272369	hypothetical protein
Lcu.2RBY.5g024280	118268596	118269057	(Uncharacterized protein {ECO:0000313|EMBL:AFK35715.1})
Lcu.2RBY.5g024290	118340613	118340949	(RNA-directed DNA polymerase (Reverse transcriptase) Ribonuclease H {ECO:0000313|EMBL:ABN06136.1})
Lcu.2RBY.5g024300	118445848	118452319	(Uncharacterized protein {ECO:0000313|EMBL:KEH29597.1, ECO:0000313|EnsemblPlants:KEH29597})
Lcu.2RBY.5g024310	118587101	118590226	(Uncharacterized protein {ECO:0000313|EMBL:ESW29239.1})
Lcu.2RBY.5g024320	118979546	118994073	(Paired amphipathic helix SIN3-like protein {ECO:0000313|EMBL:AES96396.2}) (Uncharacterized protein {ECO:0000313|EnsemblPlants:AES96396})
Lcu.2RBY.5g024330	118996345	118998340	hypothetical protein
Lcu.2RBY.5g024340	119202056	119209835	(DEAD-box ATP-dependent RNA helicase ISE2 {ECO:0000313|EMBL:AES96395.2}) (Uncharacterized protein {ECO:0000313|EnsemblPlants:AES96395})
Lcu.2RBY.5g024350	119213567	119215317	(Retrovirus-related Pol polyprotein from transposon TNT 1-94 {ECO:0000313|EMBL:KHN36156.1}) (3.1.13.- {ECO:0000313|EMBL:KHN36156.1}) (Fragment)
Lcu.2RBY.5g024360	119223188	119229915	(Transmembrane protein, putative {ECO:0000313|EMBL:AES59398.1}) (Uncharacterized protein {ECO:0000313|EnsemblPlants:AES59398})
Lcu.2RBY.5g024370	119234307	119240266	Pyruvate dehydrogenase E1 component subunit alpha, mitochondrial (PDHE1-A) (1.2.4.1) (Precursor)
Lcu.2RBY.5g024380	119481869	119484981	(Uncharacterized protein {ECO:0000313|EMBL:KEH33891.1, ECO:0000313|EnsemblPlants:KEH33891})
Lcu.2RBY.5g024390	119694608	119695579	(Putative uncharacterized protein {ECO:0000313|EMBL:CAN69199.1})
Lcu.2RBY.5g024400	119707330	119709493	Hexosyltransferase {ECO:0000256|RuleBase:RU362027} (2.4.1.- {ECO:0000256|RuleBase:RU362027})
Lcu.2RBY.5g024410	119712461	119713258	(Germin family 1 protein {ECO:0000313|EMBL:AES96389.1}) (Uncharacterized protein {ECO:0000313|EnsemblPlants:AES96389})
Lcu.2RBY.5g024420	119844452	119852359	(TPX2 (Targeting protein for Xklp2) family protein, putative {ECO:0000313|EMBL:AES96388.2}) (Uncharacterized protein {ECO:0000313|EnsemblPlants:AES96388})
Lcu.2RBY.5g024430	119849920	119853185	Formin-like protein {ECO:0000256|RuleBase:RU361260}
Lcu.2RBY.5g024440	120006016	120006817	(Ulp1 protease family, carboxy-terminal domain protein {ECO:0000313|EMBL:AES66041.1}) (Uncharacterized protein {ECO:0000313|EnsemblPlants:AES66041})
Lcu.2RBY.5g024450	120208985	120210895	(Cytokinin response regulator 4 {ECO:0000313|EMBL:AKL59492.1}) (Type-A cytokinin response regulator 4 {ECO:0000313|EMBL:ALG36662.1})
Lcu.2RBY.5g024460	120405466	120407560	(PPR domain protein {ECO:0000313|EMBL:KEH34565.1}) (Uncharacterized protein {ECO:0000313|EnsemblPlants:KEH34565})
Lcu.2RBY.5g024470	120430576	120432166	(Uncharacterized protein {ECO:0000313|EMBL:KEH18430.1, ECO:0000313|EnsemblPlants:KEH18430})
Lcu.2RBY.5g024480	120548425	120552183	(Uncharacterized protein {ECO:0000313|EMBL:KRH64723.1, ECO:0000313|EnsemblPlants:GLYMA04G43150.2})
Lcu.2RBY.5g024490	120561986	120565269	(Uncharacterized protein {ECO:0000313|EMBL:CCA66036.1})
Lcu.2RBY.5g024500	120571837	120573342	(Uncharacterized protein {ECO:0000313|EMBL:KEH18428.1, ECO:0000313|EnsemblPlants:KEH18428})
Lcu.2RBY.5g024510	120592999	120593358	(Uncharacterized protein {ECO:0000313|EMBL:KEH33891.1, ECO:0000313|EnsemblPlants:KEH33891})
Lcu.2RBY.5g024520	120817491	120818255	hypothetical protein
Lcu.2RBY.5g024530	120946568	120947004	(Gag/pol polyprotein {ECO:0000313|EMBL:AAQ82037.1})
Lcu.2RBY.5g024540	120947204	120948292	hypothetical protein
Lcu.2RBY.5g024550	120957405	120957910	(Thionin-like protein {ECO:0000313|EMBL:AES96400.1}) (Uncharacterized protein {ECO:0000313|EnsemblPlants:AES96400})
Lcu.2RBY.5g024560	120961867	120962359	(Thionin-like protein {ECO:0000313|EMBL:AES96400.1}) (Uncharacterized protein {ECO:0000313|EnsemblPlants:AES96400})
Lcu.2RBY.5g024570	120966342	120966871	(Thionin-like protein {ECO:0000313|EMBL:AES96400.1}) (Uncharacterized protein {ECO:0000313|EnsemblPlants:AES96400})
Lcu.2RBY.5g024580	120970821	120971354	(Thionin-like protein {ECO:0000313|EMBL:AES96400.1}) (Uncharacterized protein {ECO:0000313|EnsemblPlants:AES96400})
Lcu.2RBY.5g024590	120975292	120984646	(Thionin-like protein {ECO:0000313|EMBL:AES96400.1}) (Uncharacterized protein {ECO:0000313|EnsemblPlants:AES96400})
Lcu.2RBY.5g024600	121330922	121333107	(D27 family protein, putative {ECO:0000313|EMBL:AES71701.1}) (Uncharacterized protein {ECO:0000313|EnsemblPlants:AES71701})
Lcu.2RBY.5g024610	121364820	121366228	Alpha-galactosidase {ECO:0000256|RuleBase:RU361168} (3.2.1.22 {ECO:0000256|RuleBase:RU361168}) (Melibiase {ECO:0000256|RuleBase:RU361168})
Lcu.2RBY.5g024620	121372771	121373439	hypothetical protein
Lcu.2RBY.5g024630	121557716	121559136	(Ubiquitin carboxyl-terminal hydrolase {ECO:0000313|EMBL:KEH38824.1}) (Uncharacterized protein {ECO:0000313|EnsemblPlants:KEH38824})
Lcu.2RBY.5g024640	121703373	121706429	hypothetical protein
Lcu.2RBY.5g024650	121736178	121737107	(Bromodomain protein, putative {ECO:0000313|EMBL:KEH22790.1}) (Uncharacterized protein {ECO:0000313|EnsemblPlants:KEH22790})
Lcu.2RBY.5g024660	121741534	121742366	(Ulp1 protease family, carboxy-terminal domain protein {ECO:0000313|EMBL:AES66041.1}) (Uncharacterized protein {ECO:0000313|EnsemblPlants:AES66041})
Lcu.2RBY.5g024670	121742635	121747137	(Uncharacterized protein {ECO:0000313|EMBL:KEH18428.1, ECO:0000313|EnsemblPlants:KEH18428})
Lcu.2RBY.5g024680	121753933	121754508	(Bromodomain protein, putative {ECO:0000313|EMBL:KEH22790.1}) (Uncharacterized protein {ECO:0000313|EnsemblPlants:KEH22790})
Lcu.2RBY.5g024690	121827021	121828065	hypothetical protein
Lcu.2RBY.5g024700	122093614	122094335	(Uncharacterized protein {ECO:0000313|EMBL:KEH23183.1, ECO:0000313|EnsemblPlants:KEH23183})
Lcu.2RBY.5g024710	122116620	122117221	(Uncharacterized protein {ECO:0000313|EnsemblPlants:AES93674}) (Zinc finger, C3HC4 type (RING finger) protein {ECO:0000313|EMBL:AES93674.1})
Lcu.2RBY.5g024720	122276938	122277649	(Gag-pol polyprotein {ECO:0000313|EMBL:AAC64917.1})
Lcu.2RBY.5g024730	122296531	122297710	(Ulp1 protease family, carboxy-terminal domain protein {ECO:0000313|EMBL:AES66041.1}) (Uncharacterized protein {ECO:0000313|EnsemblPlants:AES66041})
Lcu.2RBY.5g024740	122312085	122315297	(Ulp1 protease family, carboxy-terminal domain protein {ECO:0000313|EMBL:KEH15720.1}) (Uncharacterized protein {ECO:0000313|EnsemblPlants:KEH15720}) (Fragment)
Lcu.2RBY.5g024750	122316167	122316675	(Ulp1 protease family, carboxy-terminal domain protein {ECO:0000313|EMBL:KEH15720.1}) (Uncharacterized protein {ECO:0000313|EnsemblPlants:KEH15720}) (Fragment)
Lcu.2RBY.5g024760	122366212	122368352	(Uncharacterized protein {ECO:0000313|EMBL:KEH18428.1, ECO:0000313|EnsemblPlants:KEH18428})
Lcu.2RBY.5g024770	122411230	122411817	(Bromodomain protein, putative {ECO:0000313|EMBL:KEH22790.1}) (Uncharacterized protein {ECO:0000313|EnsemblPlants:KEH22790})
Lcu.2RBY.5g024780	122464783	122468588	(Uncharacterized protein {ECO:0000313|EnsemblPlants:AES96380}) (Zinc finger MYND domain protein {ECO:0000313|EMBL:AES96380.2})
Lcu.2RBY.5g024790	122547815	122548634	(Gag/pol polyprotein {ECO:0000313|EMBL:AAQ82037.1})
Lcu.2RBY.5g024800	122561332	122563888	(Importin-like protein {ECO:0000313|EMBL:KEH21864.1}) (Uncharacterized protein {ECO:0000313|EnsemblPlants:KEH21864})
Lcu.2RBY.5g024810	122564668	122567414	(Uncharacterized protein {ECO:0000313|EMBL:AFK36369.1})
Lcu.2RBY.5g024820	122663371	122668754	(Plant/F10M23-360 protein {ECO:0000313|EMBL:AES96375.1}) (Uncharacterized protein {ECO:0000313|EnsemblPlants:AES96375})
Lcu.2RBY.5g024830	122689090	122689806	(LRR receptor-like kinase {ECO:0000313|EMBL:AET00258.1}) (Uncharacterized protein {ECO:0000313|EnsemblPlants:AET00258})
Lcu.2RBY.5g024840	122708891	122710027	(Ulp1 protease family, carboxy-terminal domain protein {ECO:0000313|EMBL:AES66041.1}) (Uncharacterized protein {ECO:0000313|EnsemblPlants:AES66041})
Lcu.2RBY.5g024850	122719703	122721115	(Matrix metalloproteinase {ECO:0000313|EMBL:AES96374.2}) (Uncharacterized protein {ECO:0000313|EnsemblPlants:AES96374})
Lcu.2RBY.5g024860	122747497	122748144	(Gag/pol polyprotein {ECO:0000313|EMBL:AAQ82033.1}) (Fragment)
Lcu.2RBY.5g024870	122765152	122766044	(Ulp1 protease family, carboxy-terminal domain protein {ECO:0000313|EMBL:KEH29526.1}) (Uncharacterized protein {ECO:0000313|EnsemblPlants:KEH29526})
Lcu.2RBY.5g024880	122778349	122778903	(Matrix metalloproteinase {ECO:0000313|EMBL:KEH27771.1}) (Uncharacterized protein {ECO:0000313|EnsemblPlants:KEH27771})
Lcu.2RBY.5g024890	122778939	122779208	(Matrix metalloproteinase {ECO:0000313|EMBL:KEH27772.1}) (Uncharacterized protein {ECO:0000313|EnsemblPlants:KEH27772})
Lcu.2RBY.5g024900	122794148	122795179	(Matrix metalloproteinase {ECO:0000313|EMBL:KEH27771.1}) (Uncharacterized protein {ECO:0000313|EnsemblPlants:KEH27771})
Lcu.2RBY.5g024910	122807996	122808896	(Papain family cysteine protease {ECO:0000313|EMBL:AES73337.1}) (Uncharacterized protein {ECO:0000313|EnsemblPlants:AES73337})
Lcu.2RBY.5g024920	122808948	122824673	(Calmodulin-domain kinase CDPK protein {ECO:0000313|EMBL:KEH20949.1}) (Uncharacterized protein {ECO:0000313|EnsemblPlants:KEH20949})
Lcu.2RBY.5g024930	122912276	122913886	(Matrix metalloproteinase {ECO:0000313|EMBL:AES96350.1}) (Uncharacterized protein {ECO:0000313|EnsemblPlants:AES96350})
Lcu.2RBY.5g024940	122931607	122933066	(Matrix metalloproteinase {ECO:0000313|EMBL:AES96350.1}) (Uncharacterized protein {ECO:0000313|EnsemblPlants:AES96350})
Lcu.2RBY.5g024950	122940991	122942150	(Acetyltransferase NSI-like protein {ECO:0000313|EMBL:AES79861.1}) (Uncharacterized protein {ECO:0000313|EnsemblPlants:AES79861})
Lcu.2RBY.5g024960	122942603	122943477	(Uncharacterized protein {ECO:0000313|EMBL:AFK35512.1})
Lcu.2RBY.5g024970	123021837	123024284	(Calmodulin-domain kinase CDPK protein {ECO:0000313|EMBL:AET04904.1}) (Uncharacterized protein {ECO:0000313|EnsemblPlants:AET04904})
Lcu.2RBY.5g024980	123025582	123025925	hypothetical protein
Lcu.2RBY.5g024990	123068103	123069832	(Cytochrome P450 family protein {ECO:0000313|EMBL:KEH41380.1}) (Uncharacterized protein {ECO:0000313|EnsemblPlants:KEH41380})
Lcu.2RBY.5g025000	123170245	123182180	(Uncharacterized protein {ECO:0000313|EMBL:KEH15338.1, ECO:0000313|EnsemblPlants:KEH15338}) (Fragment)
Lcu.2RBY.5g025010	123251439	123253837	(Replication factor-A carboxy-terminal domain protein {ECO:0000313|EMBL:KEH26533.1}) (Uncharacterized protein {ECO:0000313|EnsemblPlants:KEH26533})
Lcu.2RBY.5g025020	123255043	123256569	Phosphomannomutase {ECO:0000256|RuleBase:RU361118} (5.4.2.8 {ECO:0000256|RuleBase:RU361118})
Lcu.2RBY.5g025030	123526941	123528210	(Glutamate receptor 3.3, putative {ECO:0000313|EMBL:KEH26123.1}) (Uncharacterized protein {ECO:0000313|EnsemblPlants:KEH26123})
Lcu.2RBY.5g025040	123534063	123541907	(Uncharacterized protein {ECO:0000313|EMBL:AES88151.1, ECO:0000313|EnsemblPlants:AES88151})
Lcu.2RBY.5g025050	123538187	123541753	hypothetical protein
Lcu.2RBY.5g025060	123686394	123688461	(Uncharacterized protein {ECO:0000313|EMBL:KRH59787.1, ECO:0000313|EnsemblPlants:GLYMA05G38310.1})
Lcu.2RBY.5g025070	123796879	123798361	(Transducin/WD40 repeat protein {ECO:0000313|EMBL:AES96345.1}) (Uncharacterized protein {ECO:0000313|EnsemblPlants:AES96345})
Lcu.2RBY.5g025080	123829629	123831939	hypothetical protein
Lcu.2RBY.5g025090	123842097	123844407	hypothetical protein
Lcu.2RBY.5g025100	123882631	123883783	(Uncharacterized protein {ECO:0000313|EMBL:KEH18428.1, ECO:0000313|EnsemblPlants:KEH18428})
Lcu.2RBY.5g025110	123890536	123891684	(Uncharacterized protein {ECO:0000313|EMBL:ESW24247.1})
Lcu.2RBY.5g025120	123893671	123894240	(PPR containing plant-like protein {ECO:0000313|EMBL:AES62971.1}) (Uncharacterized protein {ECO:0000313|EnsemblPlants:AES62971})
Lcu.2RBY.5g025130	123933532	123935060	(Ulp1 protease family, carboxy-terminal domain protein {ECO:0000313|EMBL:KEH29526.1}) (Uncharacterized protein {ECO:0000313|EnsemblPlants:KEH29526})
Lcu.2RBY.5g025140	123961895	123962543	(Uncharacterized protein {ECO:0000313|EMBL:KOM58728.1})
Lcu.2RBY.5g025150	124028468	124032354	(LRR and ubiquitin-like domain plant-like protein {ECO:0000313|EMBL:KEH33115.1}) (Uncharacterized protein {ECO:0000313|EMBL:AFK34885.1, ECO:0000313|EnsemblPlants:KEH33115})
Lcu.2RBY.5g025160	124305878	124307190	(Uncharacterized protein {ECO:0000313|EMBL:KHN23829.1})
Lcu.2RBY.5g025170	124331288	124333213	hypothetical protein
Lcu.2RBY.5g025180	124399810	124400338	(Uncharacterized protein {ECO:0000313|EMBL:AES72469.2, ECO:0000313|EnsemblPlants:AES72469})
Lcu.2RBY.5g025190	124400372	124406102	(Transmembrane protein, putative {ECO:0000313|EMBL:KEH22266.1}) (Uncharacterized protein {ECO:0000313|EnsemblPlants:KEH22266})
Lcu.2RBY.5g025200	124425871	124427776	(Transmembrane protein, putative {ECO:0000313|EMBL:KEH17249.1}) (Uncharacterized protein {ECO:0000313|EnsemblPlants:KEH17249})
Lcu.2RBY.5g025210	124430365	124432379	(Uncharacterized protein {ECO:0000313|EMBL:KEH23246.1, ECO:0000313|EnsemblPlants:KEH23246})
Lcu.2RBY.5g025220	124443065	124450129	(SAM domain protein {ECO:0000313|EMBL:AES96330.1}) (Uncharacterized protein {ECO:0000313|EnsemblPlants:AES96330})
Lcu.2RBY.5g025230	124455267	124460154	Rhomboid-like protein {ECO:0000256|RuleBase:RU362115} (3.4.21.- {ECO:0000256|RuleBase:RU362115})
Lcu.2RBY.5g025240	124476121	124477379	(Uncharacterized protein {ECO:0000313|EMBL:AFK39899.1})
Lcu.2RBY.5g025250	124588250	124591203	(Uncharacterized protein {ECO:0000313|EMBL:AFK42644.1})
Lcu.2RBY.5g025260	124602590	124603345	(Type I inositol-1,4,5-trisphosphate 5-phosphatase {ECO:0000313|EMBL:AES62253.2}) (Uncharacterized protein {ECO:0000313|EnsemblPlants:AES62253})
Lcu.2RBY.5g025270	124603795	124604592	(Uncharacterized protein {ECO:0000313|EnsemblPlants:KEH21631}) (Vesicle transport V-SNARE protein amino-terminal protein {ECO:0000313|EMBL:KEH21631.1}) (Vesicle transport v-SNARE t-snare {ECO:0000313|EMBL:ABN08268.1})
Lcu.2RBY.5g025280	124643654	124648499	(Chaperone DnaJ domain protein {ECO:0000313|EMBL:AES96326.1}) (Uncharacterized protein {ECO:0000313|EnsemblPlants:AES96326})
Lcu.2RBY.5g025290	124809808	124811316	(DUF1262 family protein {ECO:0000313|EMBL:AES96320.1}) (Uncharacterized protein {ECO:0000313|EnsemblPlants:AES96320})
Lcu.2RBY.5g025300	124833795	124836680	(Auxin efflux carrier family protein {ECO:0000313|EMBL:AET03524.2}) (Uncharacterized protein {ECO:0000313|EnsemblPlants:AET03524})
Lcu.2RBY.5g025310	124889529	124893605	Glutathione synthetase {ECO:0000256|PIRNR:PIRNR001558} (GSH-S {ECO:0000256|PIRNR:PIRNR001558}) (6.3.2.3 {ECO:0000256|PIRNR:PIRNR001558})
Lcu.2RBY.5g025320	124966606	124987598	hypothetical protein
Lcu.2RBY.5g025330	125093259	125095798	(Carboxy-terminal domain cyclin {ECO:0000313|EMBL:AES68057.2}) (Uncharacterized protein {ECO:0000313|EnsemblPlants:AES68057})
Lcu.2RBY.5g025340	125095555	125096949	(ABC transporter-like family-protein {ECO:0000313|EMBL:KEH19126.1}) (Uncharacterized protein {ECO:0000313|EnsemblPlants:KEH19126})
Lcu.2RBY.5g025350	125133700	125135202	(DUF1262 family protein {ECO:0000313|EMBL:KEH27766.1}) (Uncharacterized protein {ECO:0000313|EnsemblPlants:KEH27766})
Lcu.2RBY.5g025360	125137753	125139603	hypothetical protein
Lcu.2RBY.5g025370	125140256	125141391	(Ion channel regulatory protein UNC-93 {ECO:0000313|EMBL:KEH23994.1}) (Uncharacterized protein {ECO:0000313|EnsemblPlants:KEH23994})
Lcu.2RBY.5g025380	125153680	125179582	(Serine/threonine-protein kinase TOUSLED isoform 5 {ECO:0000313|EMBL:EOY33210.1})
Lcu.2RBY.5g025390	125180065	125181961	hypothetical protein
Lcu.2RBY.5g025400	125231858	125239466	hypothetical protein
Lcu.2RBY.5g025410	125332004	125332207	(Transmembrane protein, putative {ECO:0000313|EMBL:AES96317.1}) (Uncharacterized protein {ECO:0000313|EnsemblPlants:AES96317})
Lcu.2RBY.5g025420	125416046	125417751	(Uncharacterized protein {ECO:0000313|EMBL:AES66404.2, ECO:0000313|EnsemblPlants:AES66404})
Lcu.2RBY.5g025430	125525181	125525887	(Transmembrane protein, putative {ECO:0000313|EMBL:AES96313.1}) (Uncharacterized protein {ECO:0000313|EnsemblPlants:AES96313})
Lcu.2RBY.5g025440	125783728	125792261	hypothetical protein
Lcu.2RBY.5g025450	125855392	125856038	(Gag/pol polyprotein {ECO:0000313|EMBL:AAQ82033.1}) (Fragment)
Lcu.2RBY.5g025460	125885148	125893755	(LRR ribonuclease inhibitor domain protein {ECO:0000313|EMBL:AES96310.1}) (Uncharacterized protein {ECO:0000313|EnsemblPlants:AES96310})
Lcu.2RBY.5g025470	125927564	125927783	(PPR containing plant-like protein {ECO:0000313|EMBL:AES79748.2}) (Uncharacterized protein {ECO:0000313|EnsemblPlants:AES79748})
Lcu.2RBY.5g025480	125944320	125945387	(Putative uncharacterized protein {ECO:0000313|EMBL:AES83688.1})
Lcu.2RBY.5g025490	125986047	125987123	(Putative uncharacterized protein {ECO:0000313|EMBL:AES83688.1})
Lcu.2RBY.5g025500	126039554	126040933	(Replication factor-A carboxy-terminal domain protein {ECO:0000313|EMBL:KEH43961.1}) (Replication protein A 70 kDa DNA-binding subunit {ECO:0000313|EMBL:AES85084.1}) (Uncharacterized protein {ECO:0000313|EnsemblPlants:KEH43961})
Lcu.2RBY.5g025510	126209240	126210334	(Gag/pol polyprotein {ECO:0000313|EMBL:AAQ82037.1})
Lcu.2RBY.5g025520	126453527	126454293	hypothetical protein
Lcu.2RBY.5g025530	126479066	126481131	Glycosyltransferase {ECO:0000256|RuleBase:RU362057} (2.4.1.- {ECO:0000256|RuleBase:RU362057})
Lcu.2RBY.5g025540	126608803	126612254	(Uncharacterized protein {ECO:0000313|EMBL:BAT95929.1})
Lcu.2RBY.5g025550	126775992	126783053	(Uncharacterized protein {ECO:0000313|EMBL:KHN19732.1}) (Fragment)
Lcu.2RBY.5g025560	126923224	126928837	(DNA polymerase lambda-like protein {ECO:0000313|EMBL:KEH22317.1}) (Uncharacterized protein {ECO:0000313|EnsemblPlants:KEH22317})
Lcu.2RBY.5g025570	127049207	127049937	(LRR and NB-ARC domain disease resistance protein {ECO:0000313|EMBL:AES96304.1}) (Uncharacterized protein {ECO:0000313|EnsemblPlants:AES96304})
Lcu.2RBY.5g025580	127078992	127085361	(60S ribosomal protein L10-2 {ECO:0000313|EMBL:KEH35567.1}) (Uncharacterized protein {ECO:0000313|EnsemblPlants:KEH35567})
Lcu.2RBY.5g025590	127134643	127135612	hypothetical protein
Lcu.2RBY.5g025600	127145972	127146474	(Uncharacterized protein {ECO:0000313|EMBL:KEH18428.1, ECO:0000313|EnsemblPlants:KEH18428})
Lcu.2RBY.5g025610	127156156	127156798	(LRR and NB-ARC domain disease resistance protein {ECO:0000313|EMBL:AES96304.1}) (Uncharacterized protein {ECO:0000313|EnsemblPlants:AES96304})
Lcu.2RBY.5g025620	127156893	127158089	(LRR and NB-ARC domain disease resistance protein {ECO:0000313|EMBL:AES96304.1}) (Uncharacterized protein {ECO:0000313|EnsemblPlants:AES96304})
Lcu.2RBY.5g025630	127167878	127183159	(Blight resistance protein, putative {ECO:0000313|EMBL:AES96468.2}) (Uncharacterized protein {ECO:0000313|EnsemblPlants:AES96468})
Lcu.2RBY.5g025640	127185515	127187904	(Uncharacterized protein {ECO:0000313|EMBL:KOM50917.1})
Lcu.2RBY.5g025650	127187921	127189664	(Class I glutamine amidotransferase superfamily protein {ECO:0000313|EMBL:AES90154.1}) (Uncharacterized protein {ECO:0000313|EnsemblPlants:AES90154})
Lcu.2RBY.5g025660	127201698	127204245	(NB-ARC domain disease resistance protein {ECO:0000313|EMBL:AES96281.1}) (Uncharacterized protein {ECO:0000313|EnsemblPlants:AES96281})
Lcu.2RBY.5g025670	127253574	127254251	(NB-ARC domain disease resistance protein {ECO:0000313|EMBL:KEH33187.1}) (Uncharacterized protein {ECO:0000313|EnsemblPlants:KEH33187})
Lcu.2RBY.5g025680	127344232	127345286	(Serine decarboxylase {ECO:0000313|EMBL:AES63380.1}) (Uncharacterized protein {ECO:0000313|EnsemblPlants:AES63380})
Lcu.2RBY.5g025690	127353839	127355145	hypothetical protein
Lcu.2RBY.5g025700	127353938	127355590	(Serine decarboxylase {ECO:0000313|EMBL:AES63380.1}) (Uncharacterized protein {ECO:0000313|EnsemblPlants:AES63380})
Lcu.2RBY.5g025710	127433257	127434512	hypothetical protein
Lcu.2RBY.5g025720	127441326	127441683	(Reverse transcriptase (RNA-dependent DNA polymerase), putative {ECO:0000313|EMBL:ABE88110.1})
Lcu.2RBY.5g025730	127444856	127446299	(NB-ARC domain disease resistance protein {ECO:0000313|EMBL:AES96281.1}) (Uncharacterized protein {ECO:0000313|EnsemblPlants:AES96281})
Lcu.2RBY.5g025740	127446302	127452871	(NB-ARC domain disease resistance protein {ECO:0000313|EMBL:AES96281.1}) (Uncharacterized protein {ECO:0000313|EnsemblPlants:AES96281})
Lcu.2RBY.5g025750	127593160	127599189	(Uncharacterized protein {ECO:0000313|EMBL:KOM30400.1})
Lcu.2RBY.5g025760	127631429	127634654	(Thiol-disulfide oxidoreductase DCC {ECO:0000313|EMBL:AES96284.1}) (Uncharacterized protein {ECO:0000313|EnsemblPlants:AES96284})
Lcu.2RBY.5g025770	127650850	127651662	(Uncharacterized protein {ECO:0000313|EMBL:KEH18428.1, ECO:0000313|EnsemblPlants:KEH18428})
Lcu.2RBY.5g025780	127661149	127664346	(RNA recognition motif {ECO:0000313|EMBL:AES96285.1}) (Uncharacterized protein {ECO:0000313|EnsemblPlants:AES96285})
Lcu.2RBY.5g025790	127804447	127809080	(Carboxy-terminal domain cyclin {ECO:0000313|EMBL:AES96288.1}) (Uncharacterized protein {ECO:0000313|EnsemblPlants:AES96288})
Lcu.2RBY.5g025800	127811933	127812965	(Uncharacterized protein {ECO:0000313|EMBL:KEH18428.1, ECO:0000313|EnsemblPlants:KEH18428})
Lcu.2RBY.5g025810	127868311	127869445	(Uncharacterized protein {ECO:0000313|EMBL:KEH18428.1, ECO:0000313|EnsemblPlants:KEH18428})
Lcu.2RBY.5g025820	127869860	127870652	(Ulp1 protease family, carboxy-terminal domain protein {ECO:0000313|EMBL:AES66041.1}) (Uncharacterized protein {ECO:0000313|EnsemblPlants:AES66041})
Lcu.2RBY.5g025830	127960516	127962301	(Uncharacterized protein {ECO:0000313|EMBL:AES69921.1, ECO:0000313|EnsemblPlants:AES69921})
Lcu.2RBY.5g025840	128682794	128683823	(Putative uncharacterized protein {ECO:0000313|EMBL:CAN74849.1})
Lcu.2RBY.5g025850	128683941	128684429	(Uncharacterized protein {ECO:0000313|EMBL:KEH18428.1, ECO:0000313|EnsemblPlants:KEH18428})
Lcu.2RBY.5g025860	128690308	128690738	(Polynucleotidyl transferase, Ribonuclease H fold {ECO:0000313|EMBL:ABN08587.1}) (Fragment)
Lcu.2RBY.5g025870	128741525	128748994	hypothetical protein
Lcu.2RBY.5g025880	128832975	128834541	(Uncharacterized protein {ECO:0000313|EMBL:KEH18428.1, ECO:0000313|EnsemblPlants:KEH18428})
Lcu.2RBY.5g025890	128835295	128835886	(Ulp1 protease family, carboxy-terminal domain protein {ECO:0000313|EMBL:KEH29526.1}) (Uncharacterized protein {ECO:0000313|EnsemblPlants:KEH29526})
Lcu.2RBY.5g025900	128958960	128961688	(DUF4228 domain protein {ECO:0000313|EMBL:AES96295.1}) (Uncharacterized protein {ECO:0000313|EnsemblPlants:AES96295})
Lcu.2RBY.5g025910	129054551	129054832	(Subtilase {ECO:0000313|EMBL:AIC80767.1})
Lcu.2RBY.5g025920	129177809	129178313	hypothetical protein
Lcu.2RBY.5g025930	129284652	129285179	(Uncharacterized protein {ECO:0000313|EMBL:KRH25469.1, ECO:0000313|EnsemblPlants:GLYMA12G11501.1})
Lcu.2RBY.5g025940	129292607	129293648	(Uncharacterized protein {ECO:0000313|EMBL:KEH17080.1, ECO:0000313|EnsemblPlants:KEH17080})
Lcu.2RBY.5g025950	129311967	129317060	(Uncharacterized protein {ECO:0000313|EMBL:EOX94372.1})
Lcu.2RBY.5g025960	129405327	129410077	hypothetical protein
Lcu.2RBY.5g025970	129408491	129413620	(Aldehyde oxidase 1 {ECO:0000313|EMBL:ABS32108.1})
Lcu.2RBY.5g025980	129423546	129427791	(CC-NBS-LRR disease resistance protein {ECO:0000313|EMBL:AHB79189.1})
Lcu.2RBY.5g025990	129448086	129451715	(C-4 methylsterol oxidase {ECO:0000313|EMBL:AES96272.1}) (Uncharacterized protein {ECO:0000313|EnsemblPlants:AES96272})
Lcu.2RBY.5g026000	129570271	129571609	(Ulp1 protease family, carboxy-terminal domain protein {ECO:0000313|EMBL:KEH29526.1}) (Uncharacterized protein {ECO:0000313|EnsemblPlants:KEH29526})
Lcu.2RBY.5g026010	129572058	129576164	(Uncharacterized protein {ECO:0000313|EMBL:KEH18428.1, ECO:0000313|EnsemblPlants:KEH18428})
Lcu.2RBY.5g026020	129825012	129825576	(Uncharacterized protein {ECO:0000313|EMBL:KEH16120.1, ECO:0000313|EnsemblPlants:KEH16120}) (Fragment)
Lcu.2RBY.5g026030	129830901	129835004	(Uncharacterized protein {ECO:0000313|EMBL:KEH33891.1, ECO:0000313|EnsemblPlants:KEH33891})
Lcu.2RBY.5g026040	129839132	129845766	(Ulp1 protease family, carboxy-terminal domain protein {ECO:0000313|EMBL:KEH16713.1}) (Uncharacterized protein {ECO:0000313|EnsemblPlants:KEH16713})
Lcu.2RBY.5g026050	129872332	129873118	(Ulp1 protease family, carboxy-terminal domain protein {ECO:0000313|EMBL:KEH15720.1}) (Uncharacterized protein {ECO:0000313|EnsemblPlants:KEH15720}) (Fragment)
Lcu.2RBY.5g026060	129880841	129883005	(Uncharacterized protein {ECO:0000313|EMBL:KEH18428.1, ECO:0000313|EnsemblPlants:KEH18428})
Lcu.2RBY.5g026070	130099597	130103410	(NB-ARC domain disease resistance protein {ECO:0000313|EMBL:AES70782.2}) (Uncharacterized protein {ECO:0000313|EnsemblPlants:AES70782})
Lcu.2RBY.5g026080	130103429	130107541	(Uncharacterized protein {ECO:0000313|EMBL:KEH18428.1, ECO:0000313|EnsemblPlants:KEH18428})
Lcu.2RBY.5g026090	130115639	130118442	(Transmembrane amino acid transporter family protein {ECO:0000313|EMBL:AES87929.2}) (Uncharacterized protein {ECO:0000313|EnsemblPlants:AES87929})
Lcu.2RBY.5g026100	130515524	130516961	(F-box protein interaction domain protein {ECO:0000313|EMBL:KEH37761.1}) (Uncharacterized protein {ECO:0000313|EnsemblPlants:KEH37761})
Lcu.2RBY.5g026110	130542235	130543358	(Uncharacterized protein {ECO:0000313|EMBL:BAU03215.1}) (Fragment)
Lcu.2RBY.5g026120	130543475	130543979	(Uncharacterized protein {ECO:0000313|EMBL:KEH18428.1, ECO:0000313|EnsemblPlants:KEH18428})
Lcu.2RBY.5g026130	130544736	130545491	(Ulp1 protease family, carboxy-terminal domain protein {ECO:0000313|EMBL:KEH29526.1}) (Uncharacterized protein {ECO:0000313|EnsemblPlants:KEH29526})
Lcu.2RBY.5g026140	130640783	130659176	hypothetical protein
Lcu.2RBY.5g026150	130771299	130772242	(Rho GDP-dissociation inhibitor-like protein {ECO:0000313|EMBL:AES71805.1}) (Uncharacterized protein {ECO:0000313|EnsemblPlants:AES71805})
Lcu.2RBY.5g026160	130778166	130779941	(Pmr5/Cas1p GDSL/SGNH-like acyl-esterase family protein {ECO:0000313|EMBL:AES96268.1}) (Uncharacterized protein {ECO:0000313|EnsemblPlants:AES96268})
Lcu.2RBY.5g026170	130917585	130918468	(Uncharacterized protein {ECO:0000313|EMBL:KEH18428.1, ECO:0000313|EnsemblPlants:KEH18428})
Lcu.2RBY.5g026180	130929325	130931298	(Pmr5/Cas1p GDSL/SGNH-like acyl-esterase family protein {ECO:0000313|EMBL:AES96268.1}) (Uncharacterized protein {ECO:0000313|EnsemblPlants:AES96268})
Lcu.2RBY.5g026190	131017502	131018923	(Uncharacterized protein {ECO:0000313|EMBL:AES69921.1, ECO:0000313|EnsemblPlants:AES69921})
Lcu.2RBY.5g026200	131107127	131109203	(Pmr5/Cas1p GDSL/SGNH-like acyl-esterase family protein {ECO:0000313|EMBL:AET05392.1}) (Uncharacterized protein {ECO:0000313|EnsemblPlants:AET05392})
Lcu.2RBY.5g026210	131166946	131167496	(Uncharacterized protein {ECO:0000313|EMBL:KEH18428.1, ECO:0000313|EnsemblPlants:KEH18428})
Lcu.2RBY.5g026220	131168868	131169680	(Ulp1 protease family, carboxy-terminal domain protein {ECO:0000313|EMBL:KEH29526.1}) (Uncharacterized protein {ECO:0000313|EnsemblPlants:KEH29526})
Lcu.2RBY.5g026230	131311059	131312154	(Pmr5/Cas1p GDSL/SGNH-like acyl-esterase family protein {ECO:0000313|EMBL:AES73885.1}) (Uncharacterized protein {ECO:0000313|EnsemblPlants:AES73885})
Lcu.2RBY.5g026240	131312199	131314247	(Pmr5/Cas1p GDSL/SGNH-like acyl-esterase family protein {ECO:0000313|EMBL:AET05392.1}) (Uncharacterized protein {ECO:0000313|EnsemblPlants:AET05392})
Lcu.2RBY.5g026250	131461146	131462560	(Pmr5/Cas1p GDSL/SGNH-like acyl-esterase family protein {ECO:0000313|EMBL:AES73885.1}) (Uncharacterized protein {ECO:0000313|EnsemblPlants:AES73885})
Lcu.2RBY.5g026260	131668325	131670233	(Pmr5/Cas1p GDSL/SGNH-like acyl-esterase family protein {ECO:0000313|EMBL:AET05392.1}) (Uncharacterized protein {ECO:0000313|EnsemblPlants:AET05392})
Lcu.2RBY.5g026270	131716903	131718381	hypothetical protein
Lcu.2RBY.5g026280	131965277	132017143	(Uncharacterized protein {ECO:0000313|EMBL:KEH18428.1, ECO:0000313|EnsemblPlants:KEH18428})
Lcu.2RBY.5g026290	132079930	132083307	(Topless-like protein {ECO:0000313|EMBL:AES91919.2}) (Uncharacterized protein {ECO:0000313|EnsemblPlants:AES91919})
Lcu.2RBY.5g026300	132169986	132178091	(Uncharacterized protein {ECO:0000313|EnsemblPlants:GLYMA19G24460.1})
Lcu.2RBY.5g026310	132258596	132259582	(MAP3K-like kinase {ECO:0000313|EMBL:AES94678.1}) (Uncharacterized protein {ECO:0000313|EnsemblPlants:AES94678})
Lcu.2RBY.5g026320	132335538	132338644	(Pmr5/Cas1p GDSL/SGNH-like acyl-esterase family protein {ECO:0000313|EMBL:AES96262.1}) (Uncharacterized protein {ECO:0000313|EnsemblPlants:AES96262})
Lcu.2RBY.5g026330	132343317	132343924	hypothetical protein
Lcu.2RBY.5g026340	132349021	132352977	(Auxilin-like protein {ECO:0000313|EMBL:KEH40170.1}) (Uncharacterized protein {ECO:0000313|EnsemblPlants:KEH40170})
Lcu.2RBY.5g026350	132417006	132419015	(Pmr5/Cas1p GDSL/SGNH-like acyl-esterase family protein {ECO:0000313|EMBL:AES96261.1}) (Uncharacterized protein {ECO:0000313|EnsemblPlants:AES96261})
Lcu.2RBY.5g026360	132483517	132487499	(Auxin-induced protein 5NG4-like protein {ECO:0000313|EMBL:KHN39186.1})
Lcu.2RBY.5g026370	132664950	132665697	(52 kDa repressor of the inhibitor of the protein kinase {ECO:0000313|EMBL:AES85351.1})
Lcu.2RBY.5g026380	132791196	132798618	(GNAT family acetyltransferase {ECO:0000313|EMBL:AES96260.1}) (Uncharacterized protein {ECO:0000313|EnsemblPlants:AES96260})
Lcu.2RBY.5g026390	132793368	132798092	(Serine/Threonine kinase family protein {ECO:0000313|EMBL:AES96257.1}) (Uncharacterized protein {ECO:0000313|EnsemblPlants:AES96257})
Lcu.2RBY.5g026400	132850072	132851154	(Polyketide cyclase/dehydrase and lipid transporter {ECO:0000313|EMBL:AES96255.1}) (Uncharacterized protein {ECO:0000313|EMBL:AFK45401.1, ECO:0000313|EnsemblPlants:AES96255})
Lcu.2RBY.5g026410	132897768	132898844	(Polyketide cyclase/dehydrase and lipid transporter {ECO:0000313|EMBL:AES96255.1}) (Uncharacterized protein {ECO:0000313|EMBL:AFK45401.1, ECO:0000313|EnsemblPlants:AES96255})
Lcu.2RBY.5g026420	132934687	132938368	(Nse4, component of Smc5/6 DNA repair complex protein {ECO:0000313|EMBL:AES63107.1}) (Uncharacterized protein {ECO:0000313|EnsemblPlants:AES63107})
Lcu.2RBY.5g026430	132937098	132958393	(Uncharacterized protein {ECO:0000313|EMBL:KEH20947.1, ECO:0000313|EnsemblPlants:KEH20947})
Lcu.2RBY.5g026440	133056992	133058885	(RNA recognition motif {ECO:0000313|EMBL:AES98175.2}) (Uncharacterized protein {ECO:0000313|EnsemblPlants:AES98175})
Lcu.2RBY.5g026450	133078483	133079304	(Flavin-binding monooxygenase-like protein {ECO:0000313|EMBL:KEH37876.1}) (Uncharacterized protein {ECO:0000313|EnsemblPlants:KEH37876})
Lcu.2RBY.5g026460	133283553	133284173	(Uncharacterized protein {ECO:0000313|EMBL:KEH18428.1, ECO:0000313|EnsemblPlants:KEH18428})
Lcu.2RBY.5g026470	133554922	133555425	(Uncharacterized protein {ECO:0000313|EMBL:KEH18428.1, ECO:0000313|EnsemblPlants:KEH18428})
Lcu.2RBY.5g026480	133558318	133559661	(Uncharacterized protein {ECO:0000313|EMBL:EMT33553.1, ECO:0000313|EnsemblPlants:EMT33553})
Lcu.2RBY.5g026490	133559680	133562660	(Uncharacterized protein {ECO:0000313|EMBL:KQL11244.1, ECO:0000313|EnsemblPlants:Si006256m})
Lcu.2RBY.5g026500	133602906	133609573	(Transmembrane protein, putative {ECO:0000313|EMBL:KEH17249.1}) (Uncharacterized protein {ECO:0000313|EnsemblPlants:KEH17249})
Lcu.2RBY.5g026510	133675803	133677465	(Acetate/butyrate-CoA ligase AAE7, peroxisomal protein {ECO:0000313|EMBL:AES91935.1}) (Uncharacterized protein {ECO:0000313|EnsemblPlants:AES91935})
Lcu.2RBY.5g026520	134104713	134105672	(Uncharacterized protein {ECO:0000313|EMBL:KOM42522.1})
Lcu.2RBY.5g026530	134107044	134108843	Clustered mitochondria protein homolog {ECO:0000256|HAMAP-Rule:MF_03013}
Lcu.2RBY.5g026540	134109966	134110884	(Plant/F27B13-30 protein {ECO:0000313|EMBL:KEH37497.1}) (Uncharacterized protein {ECO:0000313|EnsemblPlants:KEH37497})
Lcu.2RBY.5g026550	134112267	134112943	(Homeobox leucine zipper protein {ECO:0000313|EMBL:AES95769.1}) (Uncharacterized protein {ECO:0000313|EnsemblPlants:AES95769})
Lcu.2RBY.5g026560	134113986	134115408	(Cyclin-like F-box {ECO:0000313|EMBL:ABN05671.1})
Lcu.2RBY.5g026570	134176641	134177458	(Gag/pol polyprotein {ECO:0000313|EMBL:AAQ82037.1})
Lcu.2RBY.5g026580	134189489	134210041	(Arsenical pump-driving ATPase-like protein {ECO:0000313|EMBL:KEH43512.1}) (Uncharacterized protein {ECO:0000313|EnsemblPlants:KEH43512})
Lcu.2RBY.5g026590	134321378	134323045	(Uncharacterized protein {ECO:0000313|EMBL:KEH18428.1, ECO:0000313|EnsemblPlants:KEH18428})
Lcu.2RBY.5g026600	134349184	134349805	(ORF1 {ECO:0000313|EMBL:ACX37122.1}) (Fragment)
Lcu.2RBY.5g026610	134532012	134534465	(Uncharacterized protein {ECO:0000313|EMBL:KEH18428.1, ECO:0000313|EnsemblPlants:KEH18428})
Lcu.2RBY.5g026620	134606641	134607135	(Uncharacterized protein {ECO:0000313|EMBL:BAT99603.1}) (Fragment)
Lcu.2RBY.5g026630	134706086	134707441	hypothetical protein
Lcu.2RBY.5g026640	134707956	134710903	(CAAX protease self-immunity protein {ECO:0000313|EMBL:AES94443.2}) (Uncharacterized protein {ECO:0000313|EnsemblPlants:AES94443})
Lcu.2RBY.5g026650	134711098	134711426	hypothetical protein
Lcu.2RBY.5g026660	134718801	134720102	(40S ribosomal protein S3 {ECO:0000313|EMBL:AES85411.1})
Lcu.2RBY.5g026670	134916254	134921558	(Transcription elongation factor (TFIIS) family protein {ECO:0000313|EMBL:AES72782.2}) (Uncharacterized protein {ECO:0000313|EnsemblPlants:AES72782})
Lcu.2RBY.5g026680	134946406	134947800	hypothetical protein
Lcu.2RBY.5g026690	135346357	135348854	hypothetical protein
Lcu.2RBY.5g026700	135815311	135825401	(Glucose-methanol-choline (GMC) oxidoreductase family protein {ECO:0000313|EMBL:AES86335.1}) (Uncharacterized protein {ECO:0000313|EnsemblPlants:AES86335})
Lcu.2RBY.5g026710	135826456	135827145	(Glucose-methanol-choline (GMC) oxidoreductase family protein {ECO:0000313|EMBL:AES86335.1}) (Uncharacterized protein {ECO:0000313|EnsemblPlants:AES86335})
Lcu.2RBY.5g026720	136080168	136084550	(Uncharacterized protein {ECO:0000313|EMBL:KEH18428.1, ECO:0000313|EnsemblPlants:KEH18428})
Lcu.2RBY.5g026730	136319928	136347066	(Nodulin MtN21/EamA-like transporter family protein {ECO:0000313|EMBL:AES96253.2}) (Uncharacterized protein {ECO:0000313|EnsemblPlants:AES96253})
Lcu.2RBY.5g026740	136475969	136478562	(Uncharacterized protein {ECO:0000313|EMBL:EYU46514.1})
Lcu.2RBY.5g026750	136500566	136505967	(Auxin-induced 5NG4-like protein {ECO:0000313|EMBL:AES96246.2}) (Uncharacterized protein {ECO:0000313|EnsemblPlants:AES96246})
Lcu.2RBY.5g026760	136739775	136740900	(Nodulin MtN21/EamA-like transporter family protein {ECO:0000313|EMBL:AES96253.2}) (Uncharacterized protein {ECO:0000313|EnsemblPlants:AES96253})
Lcu.2RBY.5g026770	136743577	136751198	(Transmembrane protein, putative {ECO:0000313|EMBL:KEH34639.1}) (Uncharacterized protein {ECO:0000313|EnsemblPlants:KEH34639})
Lcu.2RBY.5g026780	136764435	136764923	(Ulp1 protease family, carboxy-terminal domain protein {ECO:0000313|EMBL:KEH15720.1}) (Uncharacterized protein {ECO:0000313|EnsemblPlants:KEH15720}) (Fragment)
Lcu.2RBY.5g026790	136765989	136767759	(Uncharacterized protein {ECO:0000313|EMBL:BAT95929.1})
Lcu.2RBY.5g026800	136903302	136904201	hypothetical protein
Lcu.2RBY.5g026810	136950797	136953873	(Uncharacterized protein {ECO:0000313|EMBL:EOX94372.1})
Lcu.2RBY.5g026820	137013303	137013596	(Putative senescence-associated protein {ECO:0000313|EMBL:BAB33422.1})
Lcu.2RBY.5g026830	137085939	137088074	(Auxin-induced 5NG4-like protein {ECO:0000313|EMBL:AES96246.2}) (Uncharacterized protein {ECO:0000313|EnsemblPlants:AES96246})
Lcu.2RBY.5g026840	137104188	137105117	(Gag/pol polyprotein {ECO:0000313|EMBL:AAQ82037.1})
Lcu.2RBY.5g026850	137134126	137134826	(Putative uncharacterized protein {ECO:0000313|EMBL:AAQ82036.1})
Lcu.2RBY.5g026860	137420958	137422133	(Uncharacterized protein {ECO:0000313|EMBL:KEH18428.1, ECO:0000313|EnsemblPlants:KEH18428})
Lcu.2RBY.5g026870	137465796	137478183	(Uncharacterized protein {ECO:0000313|EMBL:AFK49074.1})
Lcu.2RBY.5g026880	137929320	137930608	(Uncharacterized protein {ECO:0000313|EMBL:BAT95929.1})
Lcu.2RBY.5g026890	137953419	137979707	(Nodulin MtN21/EamA-like transporter family protein {ECO:0000313|EMBL:AES96243.1}) (Uncharacterized protein {ECO:0000313|EnsemblPlants:AES96243})
Lcu.2RBY.5g026900	138043933	138045085	(Uncharacterized protein {ECO:0000313|EMBL:KRH73786.1, ECO:0000313|EnsemblPlants:GLYMA02G46270.1})
Lcu.2RBY.5g026910	138059421	138059663	(Glucose-methanol-choline (GMC) oxidoreductase family protein {ECO:0000313|EMBL:AES86335.1}) (Uncharacterized protein {ECO:0000313|EnsemblPlants:AES86335})
Lcu.2RBY.5g026920	138059836	138060525	(Glucose-methanol-choline (GMC) oxidoreductase family protein {ECO:0000313|EMBL:AES86335.1}) (Uncharacterized protein {ECO:0000313|EnsemblPlants:AES86335})
Lcu.2RBY.5g026930	138089123	138090652	(Cytochrome P450 family protein {ECO:0000313|EMBL:AES96242.1}) (Uncharacterized protein {ECO:0000313|EnsemblPlants:AES96242})
Lcu.2RBY.5g026940	138226349	138228568	(Homeobox leucine zipper family protein {ECO:0000313|EMBL:AES96536.1}) (Uncharacterized protein {ECO:0000313|EnsemblPlants:AES96536})
Lcu.2RBY.5g026950	138294676	138295766	(Gag/pol polyprotein {ECO:0000313|EMBL:AAQ82037.1})
Lcu.2RBY.5g026960	138747457	138748106	(Armadillo/beta-catenin repeat protein {ECO:0000313|EMBL:AES90451.1}) (Uncharacterized protein {ECO:0000313|EnsemblPlants:AES90451})
Lcu.2RBY.5g026970	138748174	138748714	(Putative uncharacterized protein Sb10g027450 {ECO:0000313|EMBL:EER88825.1})
Lcu.2RBY.5g026980	138748715	138751241	(Uncharacterized protein {ECO:0000313|EMBL:AFK41567.1})
Lcu.2RBY.5g026990	139091958	139092447	(Uncharacterized protein {ECO:0000313|EMBL:KOM25083.1})
Lcu.2RBY.5g027000	139096312	139097671	hypothetical protein
Lcu.2RBY.5g027010	139183215	139183599	(Gag/pol polyprotein {ECO:0000313|EMBL:AAQ82037.1})
Lcu.2RBY.5g027020	139198573	139198834	(Uncharacterized protein {ECO:0000313|EMBL:KCW48408.1})
Lcu.2RBY.5g027030	139257201	139257404	hypothetical protein
Lcu.2RBY.5g027040	139458838	139459268	(Ulp1 protease family, carboxy-terminal domain protein {ECO:0000313|EMBL:KEH15720.1}) (Uncharacterized protein {ECO:0000313|EnsemblPlants:KEH15720}) (Fragment)
Lcu.2RBY.5g027050	139459747	139460736	(Uncharacterized protein {ECO:0000313|EMBL:KEH18428.1, ECO:0000313|EnsemblPlants:KEH18428})
Lcu.2RBY.5g027060	139478719	139482012	(Transcription factor-like protein {ECO:0000313|EMBL:AES96236.1}) (Uncharacterized protein {ECO:0000313|EnsemblPlants:AES96236})
Lcu.2RBY.5g027070	139485333	139486390	(Ulp1 protease family, carboxy-terminal domain protein {ECO:0000313|EMBL:KEH29526.1}) (Uncharacterized protein {ECO:0000313|EnsemblPlants:KEH29526})
Lcu.2RBY.5g027080	139555524	139556695	(Pollen defective IN guidance-like protein {ECO:0000313|EMBL:KEH35026.1}) (Uncharacterized protein {ECO:0000313|EnsemblPlants:KEH35026})
Lcu.2RBY.5g027090	139587705	139588328	(Pollen defective IN guidance-like protein {ECO:0000313|EMBL:KEH35026.1}) (Uncharacterized protein {ECO:0000313|EnsemblPlants:KEH35026})
Lcu.2RBY.5g027100	139722035	139726733	hypothetical protein
Lcu.2RBY.5g027110	139757137	139770204	(Threonyl-tRNA synthetase/threonine-tRNA ligase, putative {ECO:0000313|EMBL:AES96234.1}) (Uncharacterized protein {ECO:0000313|EnsemblPlants:AES96234})
Lcu.2RBY.5g027120	139772491	139797069	hypothetical protein
Lcu.2RBY.5g027130	139797538	139799152	(Uncharacterized protein {ECO:0000313|EMBL:AFK44756.1})
Lcu.2RBY.5g027140	139799722	139801146	(Uncharacterized protein {ECO:0000313|EMBL:AFK44203.1})
Lcu.2RBY.5g027150	139824350	139826652	(Uncharacterized protein {ECO:0000313|EMBL:KEH18428.1, ECO:0000313|EnsemblPlants:KEH18428})
Lcu.2RBY.5g027160	139826678	139827743	(Ulp1 protease family, carboxy-terminal domain protein {ECO:0000313|EMBL:KEH29526.1}) (Uncharacterized protein {ECO:0000313|EnsemblPlants:KEH29526})
Lcu.2RBY.5g027170	139843269	139845269	(Uncharacterized protein {ECO:0000313|EMBL:KMT19233.1})
Lcu.2RBY.5g027180	139848480	139848971	(Uncharacterized protein {ECO:0000313|EMBL:KOM25083.1})
Lcu.2RBY.5g027190	139850146	139850537	hypothetical protein
Lcu.2RBY.5g027200	139921165	139921896	(Gag/pol polyprotein {ECO:0000313|EMBL:AAQ82037.1})
Lcu.2RBY.5g027210	140020036	140020334	(Polynucleotidyl transferase, Ribonuclease H fold {ECO:0000313|EMBL:ABN08587.1}) (Fragment)
Lcu.2RBY.5g027220	140100588	140101237	(Gag-pro {ECO:0000313|EMBL:ACX37123.1})
Lcu.2RBY.5g027230	140185493	140187315	(RING-H2 finger protein ATL47 {ECO:0000313|EMBL:AES96231.1}) (Uncharacterized protein {ECO:0000313|EnsemblPlants:AES96231})
Lcu.2RBY.5g027240	140273670	140274331	(F-box protein interaction domain protein {ECO:0000313|EMBL:AES80282.1}) (Uncharacterized protein {ECO:0000313|EnsemblPlants:AES80282})
Lcu.2RBY.5g027250	140286010	140286669	(F-box protein interaction domain protein {ECO:0000313|EMBL:KEH28795.1}) (Uncharacterized protein {ECO:0000313|EnsemblPlants:KEH28795})
Lcu.2RBY.5g027260	140378836	140379272	(Gag/pol polyprotein {ECO:0000313|EMBL:AAQ82033.1}) (Fragment)
Lcu.2RBY.5g027270	140495355	140508878	(Uncharacterized protein {ECO:0000313|EMBL:KEH18428.1, ECO:0000313|EnsemblPlants:KEH18428})
Lcu.2RBY.5g027280	140678316	140682304	(PRA1 (Prenylated RAB acceptor) family protein {ECO:0000313|EMBL:AES86718.1}) (Uncharacterized protein {ECO:0000313|EnsemblPlants:AES86718})
Lcu.2RBY.5g027290	140750892	140754635	(NHL repeat protein {ECO:0000313|EMBL:AES96227.2}) (Uncharacterized protein {ECO:0000313|EnsemblPlants:AES96227})
Lcu.2RBY.5g027300	140999447	141013567	(Uncharacterized protein {ECO:0000313|EMBL:KRH74623.1, ECO:0000313|EnsemblPlants:GLYMA01G03890.1})
Lcu.2RBY.5g027310	141027444	141028260	(Gag/pol polyprotein {ECO:0000313|EMBL:AAQ82037.1})
Lcu.2RBY.5g027320	141031897	141032332	(Gag/pol polyprotein {ECO:0000313|EMBL:AAQ82035.1}) (Fragment)
Lcu.2RBY.5g027330	141098960	141100060	(Uncharacterized protein {ECO:0000313|EMBL:KHN41395.1}) (Fragment)
Lcu.2RBY.5g027340	141348968	141353081	Spermidine synthase 1 (SPDSY 1) (2.5.1.16) (Putrescine aminopropyltransferase 1)
Lcu.2RBY.5g027350	141640674	141641213	hypothetical protein
Lcu.2RBY.5g027360	141662293	141667033	(Uncharacterized protein {ECO:0000313|EMBL:KEH15174.1, ECO:0000313|EnsemblPlants:KEH15174}) (Fragment)
Lcu.2RBY.5g027370	141684293	141690110	(Metal-dependent phosphohydrolase {ECO:0000313|EMBL:AES96200.2}) (Uncharacterized protein {ECO:0000313|EnsemblPlants:AES96200})
Lcu.2RBY.5g027380	141719008	141732343	(Eukaryotic translation initiation factor 2c {ECO:0000313|EMBL:KEH29936.1}) (Uncharacterized protein {ECO:0000313|EnsemblPlants:KEH29936})
Lcu.2RBY.5g027390	141803705	141804450	(Ulp1 protease family, carboxy-terminal domain protein {ECO:0000313|EMBL:KEH29526.1}) (Uncharacterized protein {ECO:0000313|EnsemblPlants:KEH29526})
Lcu.2RBY.5g027400	141826672	141827374	(Uncharacterized protein {ECO:0000313|EnsemblPlants:AES80593}) (Wall associated kinase-like protein {ECO:0000313|EMBL:AES80593.2})
Lcu.2RBY.5g027410	141837802	141838504	(Uncharacterized protein {ECO:0000313|EnsemblPlants:AES80591}) (Wall associated kinase-like protein {ECO:0000313|EMBL:AES80591.2})
Lcu.2RBY.5g027420	141921749	141922052	hypothetical protein
Lcu.2RBY.5g027430	141923877	141931410	(RNA recognition motif protein, putative {ECO:0000313|EMBL:AES96201.2}) (Uncharacterized protein {ECO:0000313|EnsemblPlants:AES96201})
Lcu.2RBY.5g027440	141935845	141938199	(Armadillo/beta-catenin repeat protein {ECO:0000313|EMBL:AES96202.1}) (Uncharacterized protein {ECO:0000313|EnsemblPlants:AES96202})
Lcu.2RBY.5g027450	142002261	142008471	(Uncharacterized protein {ECO:0000313|EMBL:KEH28004.1, ECO:0000313|EnsemblPlants:KEH28004})
Lcu.2RBY.5g027460	142182869	142186201	(F-box protein PP2-A13 {ECO:0000313|EMBL:KEH31707.1}) (Uncharacterized protein {ECO:0000313|EnsemblPlants:KEH31707})
Lcu.2RBY.5g027470	142262796	142263479	(Integrase, catalytic region Zinc finger, CCHC-type Peptidase aspartic, catalytic {ECO:0000313|EMBL:ABD32582.1})
Lcu.2RBY.5g027480	142309889	142312761	40S ribosomal protein SA {ECO:0000255|HAMAP-Rule:MF_03015} (p40)
Lcu.2RBY.5g027490	142383768	142407665	(Gag/pol polyprotein {ECO:0000313|EMBL:AAQ82037.1})
Lcu.2RBY.5g027500	142689717	142692964	(DUF936 family protein {ECO:0000313|EMBL:AES96196.1}) (Uncharacterized protein {ECO:0000313|EnsemblPlants:AES96196})
Lcu.2RBY.5g027510	142713812	142714782	(Integrase, catalytic region Zinc finger, CCHC-type Peptidase aspartic, catalytic {ECO:0000313|EMBL:ABD32582.1})
Lcu.2RBY.5g027520	142752953	142756145	(Uncharacterized protein {ECO:0000313|EMBL:AES96194.2, ECO:0000313|EnsemblPlants:AES96194})
Lcu.2RBY.5g027530	143030488	143031245	(Ulp1 protease family, carboxy-terminal domain protein {ECO:0000313|EMBL:KEH29526.1}) (Uncharacterized protein {ECO:0000313|EnsemblPlants:KEH29526})
Lcu.2RBY.5g027540	143032008	143032511	(Uncharacterized protein {ECO:0000313|EMBL:KEH18428.1, ECO:0000313|EnsemblPlants:KEH18428})
Lcu.2RBY.5g027550	143032539	143033342	(Uncharacterized protein {ECO:0000313|EMBL:KEH18428.1, ECO:0000313|EnsemblPlants:KEH18428})
Lcu.2RBY.5g027560	143326602	143334076	hypothetical protein
Lcu.2RBY.5g027570	143350248	143353879	(Uncharacterized protein {ECO:0000313|EMBL:AES96194.2, ECO:0000313|EnsemblPlants:AES96194})
Lcu.2RBY.5g027580	143500087	143501128	(Uncharacterized protein {ECO:0000313|EMBL:KEH18428.1, ECO:0000313|EnsemblPlants:KEH18428})
Lcu.2RBY.5g027590	143571522	143577319	(Uncharacterized protein {ECO:0000313|EMBL:EOX94372.1})
Lcu.2RBY.5g027600	143587496	143591105	(Polygalacturonase non-catalytic protein {ECO:0000313|EMBL:AES96192.1}) (Uncharacterized protein {ECO:0000313|EnsemblPlants:AES96192})
Lcu.2RBY.5g027610	143706640	143707956	(Uncharacterized protein {ECO:0000313|EMBL:KRH37457.1, ECO:0000313|EnsemblPlants:GLYMA09G07786.1})
Lcu.2RBY.5g027620	143762185	143763318	(Heat shock protein 81-2 {ECO:0000313|EMBL:AES59756.1}) (Uncharacterized protein {ECO:0000313|EnsemblPlants:AES59756})
Lcu.2RBY.5g027630	144011018	144011354	(RNA-directed DNA polymerase (Reverse transcriptase) Ribonuclease H {ECO:0000313|EMBL:ABN06136.1})
Lcu.2RBY.5g027640	144152304	144156796	(Uncharacterized protein {ECO:0000313|EMBL:ESW29455.1})
Lcu.2RBY.5g027650	144616310	144633805	Carbonic anhydrase {ECO:0000256|RuleBase:RU003956} (4.2.1.1 {ECO:0000256|RuleBase:RU003956}) (Carbonate dehydratase {ECO:0000256|RuleBase:RU003956})
Lcu.2RBY.5g027660	144657987	144658802	(Ulp1 protease family, carboxy-terminal domain protein {ECO:0000313|EMBL:AES66041.1}) (Uncharacterized protein {ECO:0000313|EnsemblPlants:AES66041})
Lcu.2RBY.5g027670	144805139	144809439	(AMSH-like ubiquitin thioesterase {ECO:0000313|EMBL:AES96185.1}) (Uncharacterized protein {ECO:0000313|EMBL:AFK43362.1, ECO:0000313|EnsemblPlants:AES96185})
Lcu.2RBY.5g027680	144894449	144895917	(DUF1645 family protein {ECO:0000313|EMBL:AES96184.1}) (Uncharacterized protein {ECO:0000313|EnsemblPlants:AES96184})
Lcu.2RBY.5g027690	144950067	144951286	(Uncharacterized protein {ECO:0000313|EMBL:KEH18428.1, ECO:0000313|EnsemblPlants:KEH18428})
Lcu.2RBY.5g027700	145027701	145028501	(Animal RPA1 domain protein {ECO:0000313|EMBL:KEH26596.1}) (Uncharacterized protein {ECO:0000313|EnsemblPlants:KEH26596})
Lcu.2RBY.5g027710	145040387	145042741	(Ulp1 protease family, carboxy-terminal domain protein {ECO:0000313|EMBL:KEH29526.1}) (Uncharacterized protein {ECO:0000313|EnsemblPlants:KEH29526})
Lcu.2RBY.5g027720	145044449	145044866	(NB-ARC domain disease resistance protein {ECO:0000313|EMBL:AES70782.2}) (Uncharacterized protein {ECO:0000313|EnsemblPlants:AES70782})
Lcu.2RBY.5g027730	145108933	145109976	(Class 2 transcription repressor NC2, beta subunit {ECO:0000313|EMBL:KEH29855.1}) (Nuclear transcription factor Y subunit B4 {ECO:0000313|EMBL:AFK49654.1}) (Uncharacterized protein {ECO:0000313|EnsemblPlants:KEH29855})
Lcu.2RBY.5g027740	145151199	145154528	(Receptor-like kinase {ECO:0000313|EMBL:KEH27754.1}) (Uncharacterized protein {ECO:0000313|EnsemblPlants:KEH27754})
Lcu.2RBY.5g027750	145196651	145199119	(Plant OB fold protein {ECO:0000313|EMBL:AES70473.1}) (Uncharacterized protein {ECO:0000313|EnsemblPlants:AES70473})
Lcu.2RBY.5g027760	145227372	145228872	(Transmembrane protein, putative {ECO:0000313|EMBL:AES96182.1}) (Uncharacterized protein {ECO:0000313|EMBL:AFK48243.1, ECO:0000313|EnsemblPlants:AES96182})
Lcu.2RBY.5g027770	145334912	145335786	(Putative retrotransposon protein {ECO:0000313|EMBL:ADB85430.1})
Lcu.2RBY.5g027780	145342409	145349273	(F-box SKIP23-like protein {ECO:0000313|EMBL:KEH33465.1}) (Uncharacterized protein {ECO:0000313|EnsemblPlants:KEH33465})
Lcu.2RBY.5g027790	145345808	145346026	hypothetical protein
Lcu.2RBY.5g027800	145365052	145365530	(RNA-directed DNA polymerase (Reverse transcriptase) Zinc finger, CCHC-type Peptidase aspartic, active site Retrotransposon gag protein {ECO:0000313|EMBL:ABD28293.1})
Lcu.2RBY.5g027810	145408355	145413986	(Uncharacterized protein {ECO:0000313|EMBL:AES96181.2, ECO:0000313|EnsemblPlants:AES96181})
Lcu.2RBY.5g027820	145414624	145417822	(Uncharacterized protein {ECO:0000313|EMBL:KGN62290.1})
Lcu.2RBY.5g027830	145935986	145939026	(Uncharacterized protein {ECO:0000313|EMBL:ESW29433.1})
Lcu.2RBY.5g027840	145988396	145990049	(Uncharacterized protein {ECO:0000313|EMBL:KEH18428.1, ECO:0000313|EnsemblPlants:KEH18428})
Lcu.2RBY.5g027850	146017708	146018780	(Integrase, catalytic region Zinc finger, CCHC-type Peptidase aspartic, catalytic {ECO:0000313|EMBL:ABD32582.1})
Lcu.2RBY.5g027860	146173678	146174477	(Ulp1 protease family, carboxy-terminal domain protein {ECO:0000313|EMBL:KEH29526.1}) (Uncharacterized protein {ECO:0000313|EnsemblPlants:KEH29526})
Lcu.2RBY.5g027870	146175366	146176208	(Uncharacterized protein {ECO:0000313|EMBL:KEH18428.1, ECO:0000313|EnsemblPlants:KEH18428})
Lcu.2RBY.5g027880	146176915	146177609	(Uncharacterized protein {ECO:0000313|EMBL:BAU03215.1}) (Fragment)
Lcu.2RBY.5g027890	146186611	146188314	hypothetical protein
Lcu.2RBY.5g027900	146187044	146189466	(Topless-like protein {ECO:0000313|EMBL:AES91919.2}) (Uncharacterized protein {ECO:0000313|EnsemblPlants:AES91919})
Lcu.2RBY.5g027910	146190217	146192553	(E3 ubiquitin-protein ligase {ECO:0000313|EMBL:KHN16804.1})
Lcu.2RBY.5g027920	146271144	146273751	(Polygalacturonase {ECO:0000313|EMBL:AES96173.2}) (Uncharacterized protein {ECO:0000313|EnsemblPlants:AES96173})
Lcu.2RBY.5g027930	146460860	146473337	(Phosphatidylinositol 3-kinase {ECO:0000313|EMBL:CAD56881.1}) (Uncharacterized protein {ECO:0000313|EnsemblPlants:AES96176})
Lcu.2RBY.5g027940	146576242	146577143	(RNA-directed DNA polymerase (Reverse transcriptase) Ribonuclease H {ECO:0000313|EMBL:ABN06136.1})
Lcu.2RBY.5g027950	146596067	146596837	(Pre-rRNA-processing protein TSR2, motif protein {ECO:0000313|EMBL:AET02566.1}) (Uncharacterized protein {ECO:0000313|EnsemblPlants:AET02566})
Lcu.2RBY.5g027960	146755048	146758921	(Uncharacterized protein {ECO:0000313|EMBL:CDP13175.1})
Lcu.2RBY.5g027970	146760271	146763017	(DNA-directed RNA polymerase II 8.2 kDa protein {ECO:0000313|EMBL:AES96169.1}) (Uncharacterized protein {ECO:0000313|EMBL:AFK45433.1, ECO:0000313|EnsemblPlants:AES96169})
Lcu.2RBY.5g027980	147174223	147176339	(Uncharacterized protein {ECO:0000313|EnsemblPlants:AES96167}) (YABBY transcription factor {ECO:0000313|EMBL:AES96167.1})
Lcu.2RBY.5g027990	147181572	147182601	(Uncharacterized protein {ECO:0000313|EMBL:BAU03215.1}) (Fragment)
Lcu.2RBY.5g028000	147182810	147183313	(Uncharacterized protein {ECO:0000313|EMBL:KEH18428.1, ECO:0000313|EnsemblPlants:KEH18428})
Lcu.2RBY.5g028010	147183769	147184613	(Ulp1 protease family, carboxy-terminal domain protein {ECO:0000313|EMBL:KEH29526.1}) (Uncharacterized protein {ECO:0000313|EnsemblPlants:KEH29526})
Lcu.2RBY.5g028020	147493170	147495882	(Ubiquitin-40S ribosomal S27a-like protein {ECO:0000313|EMBL:AET04371.2}) (Uncharacterized protein {ECO:0000313|EnsemblPlants:AET04371})
Lcu.2RBY.5g028030	147536627	147538258	(Serine/threonine-protein kinase cx32, putative {ECO:0000313|EMBL:EEF40701.1}) (2.7.10.2 {ECO:0000313|EMBL:EEF40701.1})
Lcu.2RBY.5g028040	147624617	147625351	(Uncharacterized protein {ECO:0000313|EMBL:KHN47557.1}) (Fragment)
Lcu.2RBY.5g028050	147928413	147928861	(Reverse transcriptase-like protein {ECO:0000313|EMBL:BAA22787.1}) (Fragment)
Lcu.2RBY.5g028060	147931240	147931628	(Uncharacterized protein {ECO:0000313|EMBL:KMT17457.1})
Lcu.2RBY.5g028070	147943436	147955886	hypothetical protein
Lcu.2RBY.5g028080	148044875	148045260	hypothetical protein
Lcu.2RBY.5g028090	148046441	148046862	Purple acid phosphatase {ECO:0000256|RuleBase:RU361203} (3.1.3.2 {ECO:0000256|RuleBase:RU361203})
Lcu.2RBY.5g028100	148047672	148048069	(Uncharacterized protein {ECO:0000313|EMBL:AES89102.1, ECO:0000313|EnsemblPlants:AES89102})
Lcu.2RBY.5g028110	148110019	148115124	(Transmembrane protein, putative {ECO:0000313|EMBL:AES96159.1}) (Uncharacterized protein {ECO:0000313|EnsemblPlants:AES96159})
Lcu.2RBY.5g028120	148115608	148119093	(Signal recognition particle receptor subunit beta {ECO:0000313|EMBL:AES96158.2}) (Uncharacterized protein {ECO:0000313|EnsemblPlants:AES96158})
Lcu.2RBY.5g028130	148162994	148163863	(P-loop nucleoside triphosphate hydrolase superfamily protein {ECO:0000313|EMBL:AES88184.1}) (Uncharacterized protein {ECO:0000313|EnsemblPlants:AES88184})
Lcu.2RBY.5g028140	148172084	148172990	(P-loop nucleoside triphosphate hydrolase superfamily protein {ECO:0000313|EMBL:AES88184.1}) (Uncharacterized protein {ECO:0000313|EnsemblPlants:AES88184})
Lcu.2RBY.5g028150	148274908	148275633	(Gag-pro {ECO:0000313|EMBL:ACX37123.1})
Lcu.2RBY.5g028160	148280976	148281644	(Integrase, catalytic region Ribonuclease H {ECO:0000313|EMBL:ABD28291.1})
Lcu.2RBY.5g028170	148556145	148556729	(Uncharacterized protein {ECO:0000313|EMBL:KEH18428.1, ECO:0000313|EnsemblPlants:KEH18428})
Lcu.2RBY.5g028180	148563659	148567124	(Uncharacterized protein {ECO:0000313|EMBL:KEH17458.1, ECO:0000313|EnsemblPlants:KEH17458})
Lcu.2RBY.5g028190	148697066	148701345	(ATP-citrate synthase alpha chain protein {ECO:0000313|EMBL:AES96157.1}) (Uncharacterized protein {ECO:0000313|EnsemblPlants:AES96157})
[truncated: 4,032 more rows]

## Sheet: qAB_2.2 (AlKewell)
Name	Minimum	Maximum	Description
[truncated: 204 more rows]

## Sheet: qAB_7.1 (AlKewell)
Name	Minimum	Maximum	Description
[truncated: 455 more rows]

## Sheet: qAB_2.1 (WAC12393-1)
Name	Minimum	Maximum	Description
[truncated: 487 more rows]

[truncated: 4 more sheets: qAB_7.2 (WAC12393-1), qAB_1.1 (WAE21002-1), qAB_3.2 (WAE21002-1), qPM_3.1 (Powdery Mildew)]
